# Supplementary material for: Identification and validation of two quantitative trait loci for dwarf bunt in the resistant cultivar ‘UI Silver’
Source: Theor Appl Genet. 2025 Jan 7;138(1):18. doi: 10.1007/s00122-024-04795-7 (PMC11706883; doi:10.1007/s00122-024-04795-7)
Supplement: Supplementary file 1 — Supplementary file1 (XLSX 14976 KB) [file 122_2024_4795_MOESM1_ESM.xlsx]

## Sheet: Article
Title	Identification and validation of two quantitative trait loci for dwarf bunt in the resistant cultivar ‘UI Silver’
Journal	Theoretical and Applied Genetics
Authors	Pabitra Joshi, Guriqbal Singh Dhillon , Yaotian Gao, Amandeep Kaur , Justin Wheeler ,Will Krause, Margaret R. Krause, Xianming Chen and Jianli Chen *
Corresponding Author	Jianli Chen: jchen@uidaho.edu
Contents	Table S1	Dwarf bunt incidence (%), BLUP and BLUE data over three years in UI Silver x Shaan89150 DH population
	Table S2	Planting and inoculation dates of the dwarf bunt nursery in Logan, UT.
	Table S3	Analysis of Variance (ANOVA) results for dwarf bunt incidence (DBI%) across years and lines with significance difference at p-value 0.05
	Table S4	Tukey's HSD pairwise comparison of dwarf bunt incidence (DBI%) across years with significance difference at p-value 0.05
	Table S5	Analysis of variance (ANOVA) for main effects and interaction between QTLs Qdb.ssdhui-6DL and Qdb.ssdhui-6DS on dwarf bunt resistance with significance difference at p-value 0.05
	Table S6	List of Unique Markers Used for QTL Mapping Study, Including Genetic Position (cM), Linkage Group, Corresponding Chromosome, and Physical Position (bp) Based on Chinese Spring Reference Sequence V2.1
	Table S7	List of Unique Markers Used for QTL Mapping Study, Including Genetic Position (cM), Linkage Group, Corresponding Chromosome, and Physical Position (bp) Based on Chinese Spring Reference Sequence V2.1
	Table S8	List of all cosegregating markers located in the QTL residing linkage group
	Table S9	KASP markers developed from the identified QTL intervals polymorphic between two parent.
	Table S10	Haplotypes of three tightly linked KASP markers for each of the 6DL and 6DS QTLs in the validation population

## Sheet: Table S1
Table S1: Dwarf bunt incidence (%), BLUP and BLUE data over three years in UI Silver x Shaan89150 DH population.
Line Name	DB17	DB18	DB23	Mean	DB_BLUP	DB_BLUE
UI Silver (Resistant parent)	0.397847	1.16415	0.814342	0.792113	1.59485	0.0813008
Shaan89150 (Susceptible parent)	30.1118	39.5735	64.5103	44.7319	42.9054	47.3565
A12170W-1	10.8572	14.2386	17.6072	14.2343	14.4975	13.9164
A12170W-2	1.82412	4.64944	22.999	9.8242	9.87372	9.55552
A12170W-3	12.2834	22.5027	68.1351	34.3071	32.7054	35.6837
A12170W-4	1.82412	1.16415	2.11924	1.7025	2.42306	1.0291
A12170W-5	0.397847	1.82802	6.94637	3.05741	3.66022	2.44489
A12170W-6	0.397847	1.16415	0.57743	0.713142	1.5238	5.30065e-12
A12170W-7	0.397847	2.37333	25.4546	9.4086	9.39643	9.00932
A12170W-8	2.77496	1.74334	4.91455	3.14429	3.75023	2.54789
A12170W-9	0.397847	1.47712	5.72279	2.53258	3.17356	1.88795
A12170W-10	0.397847	1.16415	0.57743	0.713142	1.5238	5.30065e-12
A12170W-11	0.397847	1.16415	0.57743	0.713142	1.5238	5.30243e-12
A12170W-12	0.397847	2.01769	5.07245	2.496	3.16301	1.87589
A12170W-13	0.87327	3.98084	37.5771	14.1437	13.7258	13.9638
A12170W-14	0.87327	2.34962	47.4431	16.8887	16.1277	16.7125
A12170W-15	0.397847	4.2369	21.1041	8.57961	8.72778	8.24413
A12170W-16	0.397847	1.16415	2.73386	1.43195	2.17046	0.740021
A12170W-17	0.397847	6.45611	32.7581	13.204	12.9798	13.1101
A12170W-18	5.15208	8.84602	39.0388	17.679	17.1352	17.8654
A12170W-19	83.5969	77.1293	44.4908	68.4057	66.1026	73.9031
A12170W-20	5.15208	5.49652	11.6175	7.42203	7.76925	7.1472
A12170W-21	0.397847	1.16415	0.57743	0.713142	1.5238	5.30065e-12
A12170W-22	7.5292	6.15737	26.124	13.2702	13.0731	13.2168
A12170W-23	0.397847	1.9401	1.39739	1.24511	2.03448	0.584414
A12170W-24	9.90631	5.39475	22.2935	12.5315	12.3923	12.4378
A12170W-25	4.67666	2.11524	33.1873	13.3264	12.9379	13.0621
A12170W-26	43.1859	26.3436	34.9192	34.8163	33.5221	36.6184
A12170W-27	9.90631	4.3507	22.8785	12.3785	12.2115	12.2308
A12170W-28	0.397847	2.09695	1.2813	1.2587	2.0532	0.605832
A12170W-29	0.397847	1.16415	1.65272	1.07157	1.84625	0.369007
A12170W-30	7.5292	5.88708	54.9282	22.7815	21.6184	22.996
A12170W-31	0.397847	1.37754	6.5077	2.76103	3.37495	2.11842
A12170W-32	0.397847	1.76163	1.01106	1.05685	1.85773	0.382143
A12170W-33	0.397847	1.16415	0.953918	0.838638	1.6367	0.129199
A12170W-34	2.77496	1.16415	2.0745	2.00454	2.70092	1.34708
A12170W-35	1.34869	1.44866	6.93527	3.24421	3.81871	2.62626
A12170W-36	43.1859	56.6443	44.6785	48.1696	46.789	51.8008
A12170W-37	0.397847	1.50557	2.24068	1.38136	2.13908	0.70411
A12170W-38	1.11098	1.50557	2.0479	1.55482	2.29973	0.887955
A12170W-39	2.77496	2.35911	17.0726	7.40221	7.60622	6.96063
A12170W-40	12.2834	8.63264	75.4806	32.1322	30.1748	32.7878
A12170W-41	12.2834	10.0643	17.9052	13.4176	13.3981	13.5888
A12170W-42	0.397847	1.33486	5.97931	2.57067	3.20193	1.92043
A12170W-43	5.15208	8.16319	21.914	11.7431	11.7669	11.7221
A12170W-44	85.9741	20.9023	65.1923	57.3562	53.8508	59.8822
A12170W-45	0.397847	1.93234	6.07527	2.80182	3.4346	2.18669
A12170W-46	0.397847	1.50557	0.57743	0.826948	1.64031	0.133333
A12170W-47	0.635558	1.16415	3.45519	1.75163	2.45958	1.07089
A12170W-48	9.90631	2.32253	3.82883	5.35256	5.80688	4.90149
A12170W-49	0.397847	1.16415	0.57743	0.713142	1.5238	5.29177e-12
A12170W-50	0.397847	1.67628	17.0762	6.38345	6.6461	5.86188
A12170W-51	0.397847	1.37754	10.9188	4.23138	4.6977	3.63216
A12170W-52	5.15208	2.01769	6.78077	4.65018	5.13168	4.1288
A12170W-53	7.05377	4.06619	24.3101	11.81	11.6699	11.611
A12170W-54	6.10293	12.6016	56.3778	25.0274	23.9076	25.6157
A12170W-55	7.05377	5.87415	41.0172	17.9817	17.2968	18.0504
A12170W-56	0.397847	1.67628	0.57743	0.883851	1.69857	0.2
A12170W-57	9.90631	18.9178	38.2481	22.3574	21.7916	23.1941
A12170W-58	0.397847	1.16415	0.57743	0.713142	1.5238	5.30065e-12
A12170W-59	0.397847	1.16415	0.57743	0.713142	1.5238	5.2971e-12
A12170W-60	21.7919	24.3378	60.0656	35.3984	33.8246	36.9645
A12170W-61	14.6605	3.04194	15.331	11.0112	10.958	10.7963
A12170W-62	31.3004	31.8916	40.5429	34.5783	33.4608	36.5483
A12170W-63	3.25039	1.84698	4.4792	3.19219	3.80069	2.60563
A12170W-64	6.57835	6.20004	63.0353	25.2712	23.865	25.567
A12170W-65	0.397847	1.16415	2.00587	1.18929	1.95215	0.490196
A12170W-66	0.87327	1.16415	2.04915	1.36219	2.11077	0.671717
A12170W-67	0.397847	1.16415	1.77661	1.11287	1.8834	0.411523
A12170W-68	0.397847	1.16415	0.901209	0.821069	1.62089	0.111111
A12170W-69	12.2834	16.1865	34.9292	21.133	20.5924	21.8218
A12170W-70	2.29954	1.79008	8.30514	4.13159	4.63729	3.56303
A12170W-71	0.397847	1.16415	0.57743	0.713142	1.5238	5.30065e-12
A12170W-72	36.0546	38.2932	44.0764	39.4747	38.1614	41.9275
A12170W-73	0.397847	1.35814	3.4343	1.7301	2.4467	1.05615
A12170W-74	0.397847	1.16415	6.86255	2.80818	3.40854	2.15686
A12170W-75	2.29954	2.23108	4.30241	2.94434	3.58747	2.36163
A12170W-76	24.169	15.4959	27.9057	22.5235	21.8916	23.3085
A12170W-77	0.87327	1.16415	0.57743	0.871617	1.66944	0.166667
A12170W-78	0.397847	1.16415	0.57743	0.713142	1.5238	5.3042e-12
A12170W-79	28.9232	41.494	75.8047	48.7406	46.5835	51.5657
A12170W-80	19.4148	13.6353	53.9387	28.9963	27.6068	29.849
A12170W-81	0.397847	2.45462	12.067	4.97317	5.40961	4.44685
A12170W-82	0.397847	1.16415	3.76507	1.77569	2.47969	1.0939
A12170W-83	4.20123	14.5363	37.0026	18.58	18.1752	19.0556
A12170W-84	6.57835	6.02934	44.0009	18.8695	18.0989	18.9683
A12170W-85	0.397847	1.16415	15.8123	5.79145	6.09233	5.22816
A12170W-86	3.67196	1.33486	6.32925	3.77869	4.30984	3.1883
A12170W-87	1.56057	1.16415	2.68903	1.80458	2.5132	1.13225
A12170W-88	69.8999	54.5105	80.1212	68.1772	64.8725	72.4953
A12170W-89	0.611787	1.50557	0.57743	0.898261	1.70585	0.208333
A12170W-90	1.48303	1.46899	2.20132	1.71778	2.44722	1.05674
A12170W-91	0.397847	1.16415	1.13567	0.899222	1.6912	0.191571
A12170W-92	26.5461	44.8111	76.9391	49.4321	47.3275	52.4171
A12170W-93	24.169	26.3436	58.2953	36.2693	34.7064	37.9737
A12170W-94	1.82412	3.9429	3.7527	3.17324	3.86116	2.67484
A12170W-95	6.10293	6.85184	40.6205	17.8584	17.2203	17.9628
A12170W-96	1.34869	1.16415	32.9106	11.8078	11.5109	11.4291
A12170W-97	33.6775	39.9615	79.133	50.924	48.515	53.7761
A12170W-98	1.82412	4.24638	22.3958	9.48875	9.55527	9.19109
A12170W-99	0.397847	1.16415	0.57743	0.713142	1.5238	5.2971e-12
A12170W-100	2.29954	1.59092	3.38843	2.4263	3.09494	1.79798
A12170W-101	1.34869	2.58672	3.86284	2.59942	3.28574	2.01634
A12170W-102	0.87327	1.33486	2.79004	1.66605	2.3912	0.992632
A12170W-103	0.87327	2.1884	22.5819	8.54785	8.6175	8.11792
A12170W-104	21.7919	25.3478	68.5532	38.5643	36.7145	40.2717
A12170W-105	0.87327	1.96282	9.71666	4.18425	4.6826	3.61488
A12170W-106	0.87327	1.16415	22.1212	8.05287	8.12982	7.55983
A12170W-107	1.82412	1.16415	23.5889	8.85905	8.86122	8.39683
A12170W-108	0.397847	1.16415	1.0631	0.875032	1.66944	0.166667
A12170W-109	1.82412	1.67628	13.2178	5.57272	5.92598	5.03778
A12170W-110	0.397847	1.16415	1.75869	1.1069	1.87803	0.405372
A12170W-111	0.397847	1.16415	2.49902	1.35367	2.10004	0.659432
A12170W-112	0.397847	1.35814	1.73846	1.16481	1.93816	0.474186
A12170W-113	0.397847	1.16415	1.51141	1.02447	1.80388	0.320513
A12170W-114	36.0546	42.3902	79.107	52.5173	50.0642	55.549
A12170W-115	0.87327	1.67628	1.35289	1.30081	2.07675	0.632782
A12170W-116	1.82412	2.87123	16.5713	7.08889	7.3394	6.65528
A12170W-117	1.82412	3.3756	43.2996	16.1664	15.5266	16.0246
A12170W-118	0.397847	1.16415	0.57743	0.713142	1.5238	5.3042e-12
A12170W-119	0.87327	1.76163	14.7139	5.78292	6.11246	5.25119
A12170W-120	0.87327	1.33486	5.40797	2.5387	3.17624	1.89103
A12170W-121	12.2834	7.35842	32.385	17.3423	16.8168	17.5011
A12170W-122	12.2834	4.43606	12.4959	9.73845	9.85534	9.53448
A12170W-123	0.87327	1.44866	3.40413	1.90869	2.61418	1.24781
A12170W-124	0.397847	1.16415	0.57743	0.713142	1.5238	5.30243e-12
A12170W-125	0.397847	1.33486	0.57743	0.770045	1.58206	0.0666667
A12170W-126	14.6605	12.2602	59.1294	28.6834	27.2377	29.4266
A12170W-127	28.9232	39.5735	41.8304	36.7757	35.7402	39.1567
A12170W-128	6.57835	9.81596	15.8555	10.7499	10.9511	10.7884
A12170W-129	0.397847	1.30641	0.57743	0.760561	1.57235	0.0555556
A12170W-130	43.1859	18.6229	54.0909	38.6333	36.6364	40.1824
A12170W-131	21.7919	3.89548	31.036	18.9078	18.1433	19.0191
A12170W-132	0.397847	1.16415	2.68903	1.41701	2.15701	0.724638
A12170W-133	33.6775	25.4901	51.5707	36.9128	35.3114	38.666
A12170W-134	0.397847	1.16415	1.51743	1.02648	1.80568	0.322581
A12170W-135	0.397847	1.16415	0.57743	0.713142	1.5238	5.30065e-12

## Sheet: Table S2
Table S2: Planting and inoculation dates of the dwarf bunt nursery in Logan, UT.
Nursery	Planting Date	Inoculation Date
DB17	2016-10-10	2016-11-11
DB18	2017-09-27	2017-10-25
DB23	2022-10-07	2022-11-15

## Sheet: Table S3
Table S3: Analysis of Variance (ANOVA) results for dwarf bunt incidence (DBI%) across years and lines with significance difference at p-value 0.05
	Df	Sum Sq	Mean Sq	F value	Pr(>F)
Line	136	98108	721	7.248	<2e-16 ***
Year	2	13452	6726	67.581	<2e-16 ***
Residuals	272	27071	100
Note: level of significance; p-value < 0.001 (***), p-value < 0.01 (**), p-value < 0.05 ‘*’, p-value < 0.1 ‘.’

## Sheet: Table S4
Table S4: Tukey's HSD pairwise comparison of dwarf bunt incidence (DBI%) across years with significance difference at p-value 0.05
Year	Difference (DBI%)	Lower Bound (95% CI)	Upper Bound (95% CI)	Adjusted p-value
2018 - 2017	-0.13	-2.97	2.71	0.9936
2023 - 2017	12.07	9.23	14.91	< 0.0001
2023 - 2018	12.2	9.36	15.04	< 0.0001
Note: level of significance; p-value < 0.001 (***), p-value < 0.01 (**), p-value < 0.05 ‘*’, p-value < 0.1 ‘.’

## Sheet: Table S5
Table S5: List of Unique Markers Used for QTL Mapping Study, Including Genetic Position (cM), Linkage Group, Corresponding Chromosome, and Physical Position (bp) Based on Chinese Spring Reference Sequence V2.1
Marker name	IWB name	allele	Chr	Chr_LGR	Pos (bp)	LG	LG Pos (cM)	UI-Silver	Shaan89150	A12170W-1	A12170W-2	A12170W-3	A12170W-4	A12170W-5	A12170W-6	A12170W-7	A12170W-8	A12170W-9	A12170W-10	A12170W-11	A12170W-12	A12170W-13	A12170W-14	A12170W-15	A12170W-16	A12170W-17	A12170W-18	A12170W-19	A12170W-20	A12170W-21	A12170W-22	A12170W-23	A12170W-24	A12170W-25	A12170W-26	A12170W-27	A12170W-28	A12170W-29	A12170W-30	A12170W-31	A12170W-32	A12170W-33	A12170W-34	A12170W-35	A12170W-36	A12170W-37	A12170W-38	A12170W-39	A12170W-40
Kukri_c3701_330	IWB44632	G/A	2B	LG1_2B	1958019	1	0	A	G	A	G	A	G	G	G	G	G	A	G	A	G	A	A	G	G	A	G	G	A	A	A	A	A	A	G	G	G	A	A	A	A	A	G	G	G	A	A	G	G
BS00065927_51	IWB9673	T/C	2B	LG1_2B	4966589	1	3.054	C	T	C	T	C	T	T	T	T	T	C	T	C	T	C	C	T	T	C	T	T	C	C	C	C	C	C	T	T	T	C	C	C	C	C	T	T	T	C	C	T	T
Excalibur_c45008_52	IWB26616	C/T	2B	LG1_2B	6902038	1	3.801	T	C	T	C	T	C	C	C	C	C	T	C	T	C	T	T	C	C	T	T	C	T	T	T	T	T	T	C	C	C	T	T	T	T	T	C	C	C	T	T	C	C
BS00076596_51	IWB10890	T/C	2B	LG1_2B	4967926	1	4.547	C	T	C	T	C	T	T	T	T	T	C	T	C	T	C	C	T	T	C	T	T	C	C	C	C	C	C	T	T	T	C	C	C	C	C	T	T	T	C	C	T	T
Excalibur_c17250_751	IWB22941	G/A	2B	LG1_2B	7420430	1	6.82	A	G	A	G	G	G	G	G	G	G	A	G	A	G	A	A	G	G	A	G	G	A	A	A	A	A	A	G	G	G	A	A	A	A	A	G	G	G	A	A	A	G
BS00084668_51	IWB11379	T/C	2B	LG1_2B	11228697	1	8.324	C	T	C	T	T	T	T	T	T	T	C	T	C	T	C	C	T	T	C	T	T	C	C	C	C	C	C	T	T	T	C	T	C	C	C	T	T	T	C	C	C	T
Kukri_c96623_195	IWB48447	C/T	2B	LG1_2B	11460871	1	9.07	T	C	T	C	C	C	C	C	C	C	T	C	T	C	T	T	C	C	T	C	C	T	T	T	T	T	T	C	C	C	T	T	T	T	T	C	C	C	T	T	T	C
RAC875_rep_c71112_400	IWB62754	C/T	2B	LG1_2B	8697184	1	9.817	T	C	T	C	C	C	C	C	C	C	T	C	T	C	T	T	C	C	T	T	C	T	T	T	T	T	T	C	C	C	T	T	T	T	T	C	C	C	T	T	T	C
wsnp_Ex_c7776_13247365	IWA4723	G/A	UN	LG1_UN	286751	1	12.871	A	G	A	G	G	G	G	G	G	G	A	G	A	G	A	A	G	G	A	G	G	A	A	A	A	A	A	G	G	G	A	A	A	A	A	G	G	G	A	A	A	G
Kukri_c22513_1780	IWB42660	G/A	2B	LG1_2B	16019039	1	15.925	A	G	A	G	G	G	G	G	G	G	A	G	A	G	A	A	G	G	G	G	G	A	A	A	A	A	A	G	G	G	A	A	A	A	A	G	G	G	A	A	A	G
TA003865_0902	IWB65752	G/A	2B	LG1_2B	22609961	1	18.98	A	G	A	G	G	G	G	G	G	G	A	G	A	G	A	G	G	G	G	G	G	A	A	A	A	A	A	G	G	G	A	A	A	A	A	G	G	G	A	A	A	G
wsnp_Ex_rep_c66551_64836327	IWA5264	A/C	2B	LG1_2B	27881878	1	26.135	C	A	C	A	A	A	A	A	A	A	C	C	C	A	C	A	A	A	A	A	A	C	C	C	C	C	C	A	A	A	C	C	C	C	C	A	A	A	C	C	C	A
GENE_1676_57	IWB32593	C/T	2B	LG1_2B	31291854	1	34.152	T	C	T	C	C	C	C	C	C	C	T	T	T	C	T	C	T	C	C	C	C	T	C	T	T	T	T	C	C	C	T	T	T	T	T	C	C	C	T	T	C	C
IACX5750	IWB36011	C/T	2B	LG1_2B	71753520	1	36.425	T	C	T	C	C	C	C	C	C	C	T	T	T	C	T	C	C	C	C	C	C	T	C	T	T	T	T	C	C	C	T	T	T	C	T	C	C	C	T	T	C	C
wsnp_Ra_rep_c106119_89961852	IWA8124	A/C	2B	LG1_2B	31412819	1	37.929	C	A	C	A	A	A	A	A	A	A	C	C	C	A	C	A	A	A	A	C	A	C	A	C	C	C	C	A	A	A	C	C	C	C	C	A	A	A	C	C	A	A
GENE_1397_105	IWB32448	C/T	UN	LG1_UN	13317519	1	41.777	T	C	T	C	C	C	C	C	C	C	T	C	T	C	T	C	C	C	C	C	C	T	C	T	T	T	T	C	C	C	T	T	T	T	T	C	C	C	T	T	C	C
BS00109268_51	IWB12400	G/A	2B	LG1_2B	35204722	1	45.625	A	G	A	G	G	G	G	A	G	G	A	G	A	G	A	G	G	G	G	G	G	A	G	G	G	A	A	G	G	G	A	A	A	A	A	G	G	G	A	A	G	G
wsnp_Ra_c19083_28215239	IWA7697	G/A	2B	LG1_2B	38440199	1	47.129	A	G	A	G	G	G	G	A	G	A	A	G	A	G	A	G	G	G	G	G	G	A	G	G	G	A	A	G	G	G	A	A	A	A	A	G	G	G	A	A	G	G
TA001874_1495	IWB65469	T/C	2B	LG1_2B	37419683	1	47.875	C	T	C	T	T	T	T	C	T	C	C	T	C	T	C	T	T	T	T	T	T	C	T	T	T	C	C	T	T	T	C	C	C	C	C	T	T	T	C	C	T	T
BobWhite_c2988_2161	IWB2315	C/T	2B	LG1_2B	38342038	1	48.621	T	C	T	C	C	C	C	T	C	T	T	C	T	C	T	C	C	C	C	C	C	T	C	C	C	T	T	C	C	C	T	Undetermined	T	C	T	C	C	C	T	T	C	C
Tdurum_contig42153_891	IWB70935	A/C	2B	LG1_2B	46907682	1	64.129	C	A	C	A	A	A	A	Undetermined	A	C	C	A	C	A	A	A	C	A	A	C	A	C	A	A	C	C	C	A	A	A	A	C	C	A	C	A	C	A	C	C	A	A
Kukri_c29807_713	IWB43776	A/G	2B	LG1_2B	49190034	1	67.183	G	A	G	A	A	A	A	G	G	G	G	A	G	A	A	A	G	A	A	G	A	G	A	A	G	G	G	A	A	G	A	G	G	G	G	A	G	A	G	G	A	A
BS00109853_51	IWB12436	A/C	2B	LG1_2B	48363006	1	67.93	C	A	C	A	A	A	A	C	C	C	C	A	C	A	A	A	C	A	A	A	A	C	A	A	C	C	C	A	A	C	A	C	C	C	C	A	C	A	C	C	A	A
wsnp_JD_c5064_6183978	IWA6085	G/A	2B	LG1_2B	49196239	1	68.676	A	G	A	G	G	G	G	A	A	A	A	G	A	G	G	G	A	G	G	A	G	A	G	G	A	A	A	G	G	A	G	A	A	A	A	G	A	G	A	A	G	G
Kukri_c16479_765	IWB41589	T/C	2B	LG1_2B	61919825	1	81.242	C	T	C	T	T	T	T	C	C	C	C	T	C	T	T	T	C	T	T	C	T	C	T	T	C	C	C	T	T	C	T	C	C	T	C	T	C	T	C	T	T	T
wsnp_Ra_c407_862316	IWA7916	C/T	2B	LG1_2B	60565495	1	83.515	T	C	C	C	C	C	C	T	T	T	T	C	T	C	C	C	C	C	C	T	C	T	C	C	T	T	T	C	C	T	C	T	T	C	T	C	T	C	T	C	C	C
BobWhite_c8734_91	IWB4514	A/G	2B	LG1_2B	60016695	1	85.788	G	A	G	A	A	A	A	G	G	G	G	A	G	A	A	A	G	A	A	G	A	G	A	A	G	G	G	A	A	G	A	G	G	A	G	A	G	A	G	A	A	A
BobWhite_c1214_798	IWB314	C/T	2B	LG1_2B	63367758	1	87.292	T	C	T	C	C	C	C	T	T	T	T	C	T	C	C	C	T	C	C	T	C	T	C	C	T	T	T	C	C	T	C	T	T	C	T	C	T	C	T	C	C	C
RAC875_c34516_316	IWB56961	C/T	2B	LG1_2B	72921977	1	88.038	T	C	T	C	C	C	C	T	T	T	T	C	T	C	C	C	T	C	C	T	C	T	C	C	T	T	T	C	C	T	C	T	T	C	T	C	T	C	C	C	C	C
BobWhite_c31129_60	IWB2427	C/T	2B	LG1_2B	75730281	1	91.886	T	C	T	C	C	C	C	T	T	C	T	C	T	C	C	C	T	T	C	T	C	T	C	C	T	C	T	C	C	T	C	T	T	T	T	C	T	C	C	C	C	C
wsnp_JD_c3732_4781170	IWA6026	C/A	2B	LG1_2B	83144877	1	94.941	A	C	A	C	C	C	C	A	A	C	A	C	A	C	C	C	A	A	C	A	C	A	C	C	A	C	A	C	C	A	C	A	A	A	A	C	A	C	C	C	C	C
BS00010055_51	IWB6159	G/A	2B	LG1_2B	80122488	1	96.444	A	G	A	G	G	G	G	A	A	G	A	G	A	G	G	G	A	A	G	A	G	A	G	G	A	G	A	G	G	A	G	A	A	G	A	G	A	G	G	G	G	G
RAC875_c52566_551	IWB58853	C/T	2B	LG1_2B	134838854	1	109.972	T	C	T	C	C	C	T	T	T	C	T	T	T	C	C	C	T	T	C	T	C	T	C	C	T	C	C	C	C	T	C	T	T	C	T	C	T	C	C	T	C	C
BS00065993_51	IWB9689	C/T	2B	LG1_2B	141591833	1	110.718	T	C	T	C	C	C	T	T	T	C	T	T	T	C	C	C	T	T	C	T	C	T	C	C	T	C	C	C	C	T	C	T	T	T	T	C	T	C	C	T	C	C
IAAV1993	IWB34486	G/A	2B	LG1_2B	464272503	1	113.772	A	G	A	A	G	G	A	A	A	A	A	A	A	G	G	G	A	A	G	A	G	A	G	G	A	G	G	G	G	A	G	A	A	A	A	G	A	G	G	A	G	G
wsnp_Ku_c33341_42849025	IWA6921	C/T	2B	LG1_2B	464585942	1	114.519	T	C	T	C	C	C	T	T	T	T	T	T	T	C	C	C	T	T	C	T	C	T	C	C	T	C	C	C	C	T	C	T	T	T	T	C	T	C	C	T	C	C
Kukri_c8595_834	IWB48056	G/A	2B	LG1_2B	462199438	1	115.265	A	G	A	G	G	G	A	A	A	A	A	A	A	G	G	G	A	A	G	A	G	A	G	G	A	G	G	G	G	A	G	A	A	G	A	G	A	G	G	A	G	G
Jagger_c7212_85	IWB36728	A/G	2B	LG1_2B	447739993	1	116.011	G	A	G	A	A	A	G	G	G	G	G	G	G	A	A	A	G	G	A	G	A	G	A	A	G	A	A	A	A	G	A	G	G	A	G	A	G	A	A	G	A	A
BobWhite_c34233_205	IWB2679	A/G	2B	LG1_2B	461720173	1	116.758	G	A	G	A	A	A	G	G	G	G	G	G	G	A	A	A	G	G	A	A	A	G	A	A	G	A	A	A	A	G	A	G	G	A	G	A	G	A	A	G	A	A
wsnp_CAP8_c7453_3441062	_	G/A	2B	LG1_2B	316870909	1	119.812	A	G	G	G	G	G	A	A	A	G	A	A	A	G	G	G	A	A	G	G	G	A	G	G	A	G	G	G	G	A	G	A	A	G	A	G	A	G	G	A	G	G
RAC875_c50245_120	IWB58624	C/T	2B	LG1_2B	183719313	1	121.316	T	C	T	C	C	C	T	T	T	C	T	T	T	C	C	C	T	T	C	C	C	T	C	C	T	C	C	C	C	T	C	T	T	C	T	C	T	C	C	T	C	C
Excalibur_c9248_771	IWB29391	G/T	2B	LG1_2B	166610261	1	122.062	T	G	T	G	G	G	T	T	T	G	T	T	T	G	G	G	T	T	G	T	G	T	G	G	T	G	G	G	G	T	G	T	T	G	T	G	T	G	G	T	G	G
Kukri_c8900_251	IWB48168	A/G	2B	LG1_2B	222616648	1	122.808	G	A	G	A	A	A	G	G	G	A	G	G	G	A	A	A	G	G	A	G	A	G	A	A	G	A	A	A	A	G	A	G	G	A	G	A	G	A	A	G	A	A
Ra_c2110_805	IWB51420	C/T	2B	LG1_2B	154550572	1	123.555	T	C	T	C	C	C	T	T	T	C	T	T	T	C	C	C	T	T	C	T	C	T	C	C	T	C	C	C	C	T	C	T	T	C	T	C	T	C	C	T	C	C
RAC875_c2110_117	IWB55126	G/A	2B	LG1_2B	154551786	1	124.301	A	G	A	G	G	G	A	A	A	G	A	A	A	G	G	G	A	A	G	A	G	A	G	G	A	G	G	G	G	A	G	A	A	G	A	G	A	G	G	A	G	G
Tdurum_contig99313_288	IWB74064	C/T	2B	LG1_2B	158886138	1	125.047	T	C	C	C	C	C	T	T	T	C	T	T	T	C	C	C	T	T	C	T	C	T	C	C	T	C	C	C	C	T	C	T	T	C	T	C	T	C	C	T	C	C
Ex_c27097_826	IWB20361	G/A	2B	LG1_2B	311084635	1	126.551	A	G	G	G	G	G	A	A	A	G	A	A	A	G	G	G	A	A	G	A	G	A	G	G	A	G	G	G	G	A	G	A	A	G	A	G	A	G	G	A	G	G
wsnp_Ex_c9935_16358536	IWA4984	G/A	2B	LG1_2B	197735386	1	127.297	A	G	A	G	G	G	A	A	A	G	A	A	A	G	G	G	A	A	G	A	G	A	G	G	A	G	G	G	G	A	G	A	A	G	A	G	A	G	G	A	G	G
wsnp_CAP8_rep_c5599_2654989	IWA1237	G/A	2B	LG1_2B	218694180	1	128.044	A	G	A	G	G	G	A	A	A	G	A	A	A	G	G	G	A	A	G	A	G	A	G	G	A	G	G	G	G	A	G	A	A	A	A	G	A	G	G	A	G	G
RAC875_c3752_890	IWB57293	A/G	2B	LG1_2B	218307046	1	128.79	G	A	G	A	A	A	G	G	G	A	G	G	G	A	A	A	G	G	A	G	A	G	A	A	G	A	A	A	A	G	A	G	G	A	G	A	G	A	A	G	A	A
RAC875_c45600_228	IWB58159	A/G	2B	LG1_2B	352622823	1	131.063	G	A	G	A	G	A	G	G	G	A	G	G	G	A	A	A	G	G	A	G	A	G	A	A	G	A	A	A	A	G	A	G	G	A	G	A	G	A	A	G	A	A
Excalibur_c23932_916	IWB24069	T/G	2B	LG1_2B	330220868	1	138.218	G	T	G	T	G	T	G	G	G	T	G	G	G	T	T	T	G	G	T	G	T	T	T	T	G	T	T	T	T	G	T	G	G	T	G	T	G	T	T	G	T	T
wsnp_Ex_c6471_11241582	IWA4517	C/T	2B	LG1_2B	469952774	1	148.914	C	T	C	T	C	T	C	C	C	C	C	C	C	T	T	T	C	C	T	C	T	C	T	T	C	T	T	T	T	C	C	C	C	T	C	T	C	T	T	C	T	C
RAC875_rep_c70107_184	IWB62651	G/A	2B	LG1_2B	464420979	1	149.661	G	A	G	A	G	A	G	G	G	G	G	G	G	A	A	A	G	G	A	G	A	G	A	A	G	A	A	A	A	G	G	G	G	A	G	A	G	A	A	G	A	G
BS00009962_51	IWB6140	T/C	2B	LG1_2B	553164577	1	160.357	C	T	C	T	C	T	C	C	C	C	C	C	C	T	T	T	C	C	T	C	T	C	T	T	C	T	T	T	T	C	T	C	C	T	C	T	C	T	T	C	T	T
GENE_1252_145	IWB32330	G/T	2B	LG1_2B	561527195	1	161.103	T	G	T	G	T	G	T	T	T	T	T	T	T	G	G	G	T	T	G	T	G	T	G	G	T	G	G	G	G	T	G	T	T	G	T	G	T	G	G	T	G	G
RAC875_c15396_90	IWB54088	C/T	2B	LG1_2B	572229902	1	162.607	T	C	C	C	T	C	T	T	T	T	T	T	T	C	C	C	T	T	C	T	C	T	C	C	T	C	C	C	C	T	C	T	T	C	C	C	T	C	C	T	C	C
RFL_Contig4718_1269	IWB64778	A/G	2B	LG1_2B	561533073	1	164.88	G	A	G	A	G	A	G	G	G	G	G	G	G	A	A	A	A	G	A	G	A	G	A	A	G	A	A	A	A	G	A	G	G	A	G	A	G	A	A	G	A	A
IACX11084	IWB35658	G/C	2B	LG1_2B	572867723	1	165.627	C	G	C	G	C	G	C	C	C	C	C	C	C	G	G	G	G	C	G	C	G	C	G	G	C	G	G	G	G	C	G	C	C	G	G	G	C	G	G	C	G	G
wsnp_JD_c744_1111659		A/C	2B	LG1_2B	587915470	1	166.373	C	A	C	A	C	A	C	C	C	C	C	C	C	A	A	A	A	C	A	C	A	C	A	A	C	A	A	A	A	C	A	C	C	A	A	A	C	A	A	C	A	A
Ra_c6367_387	IWB52361	C/T	2B	LG1_2B	615947955	1	167.119	T	C	T	C	T	C	T	T	T	T	T	T	T	C	C	C	C	T	C	T	C	T	C	C	T	C	C	C	C	T	C	T	T	C	C	C	T	C	C	T	C	C
Kukri_c43745_1935	IWB45381	A/G	2B	LG1_2B	586503735	1	167.866	G	A	G	A	G	A	G	G	G	G	G	G	G	A	A	A	A	G	A	G	A	G	A	A	G	A	A	A	A	G	A	G	G	A	A	A	G	A	A	G	A	A
RAC875_c14316_584	IWB53902	A/G	2B	LG1_2B	620376927	1	175.883	G	A	G	A	G	A	G	G	A	G	G	G	G	A	A	A	A	G	A	G	A	G	A	A	G	A	A	A	A	A	G	G	G	A	A	A	G	A	A	G	A	G
CAP7_rep_c5636_102	IWB14419	C/A	2B	LG1_2B	647922345	1	182.19	A	C	A	C	A	C	A	A	C	A	A	A	A	C	C	C	C	A	C	A	C	A	C	C	A	C	C	C	C	C	C	A	A	C	C	C	A	C	C	A	C	C
Tdurum_contig82770_296	IWB73594	G/A	2B	LG1_2B	647349920	1	182.936	A	G	A	G	A	G	A	A	G	A	A	A	A	G	G	G	G	A	G	A	G	A	G	G	A	G	G	G	G	G	G	A	A	A	G	G	A	G	G	A	G	G
Kukri_c20930_159	IWB42398	G/T	2B	LG1_2B	647922335	1	183.683	T	G	T	G	T	G	T	T	G	T	T	T	T	G	G	G	G	T	G	T	G	T	G	G	T	G	G	G	G	G	G	T	T	G	G	G	T	G	G	T	G	G
BobWhite_c12134_1140	IWB309	C/T	2B	LG1_2B	668306629	1	184.429	T	C	T	C	T	C	T	T	C	T	T	T	T	C	C	C	C	T	C	T	C	T	C	C	T	C	C	C	C	C	C	T	T	C	C	C	T	C	C	T	C	C
RAC875_c14039_299	IWB53839	G/A	2B	LG1_2B	673652413	1	185.175	A	G	A	G	A	G	A	A	G	A	A	A	A	G	G	G	G	A	G	G	G	A	G	G	A	G	G	G	G	G	G	A	A	G	G	G	A	G	G	A	G	G
GENE_1444_220	IWB32488	C/T	2B	LG1_2B	665697921	1	185.922	T	C	T	C	T	C	T	T	C	T	T	T	T	C	C	C	C	T	C	T	C	T	C	C	T	C	C	C	C	C	C	T	T	C	C	C	T	C	C	T	C	C
BobWhite_c3056_2737	IWB2373	A/G	2B	LG1_2B	677428330	1	186.668	G	A	A	A	G	A	G	G	A	G	G	G	G	A	A	A	A	G	A	G	A	G	A	A	G	A	A	A	A	A	A	G	G	A	A	A	G	A	A	G	A	A
GENE_1375_20	IWB32428	A/G	2B	LG1_2B	647923473	1	187.414	G	A	G	A	G	A	G	G	A	G	G	G	G	A	A	A	A	G	A	G	A	G	A	A	G	A	A	A	A	A	A	G	G	A	A	A	G	A	A	G	A	A
BS00057475_51	IWB8717	C/T	2B	LG1_2B	660447935	1	188.16	T	C	T	C	T	C	T	T	C	T	T	T	T	C	C	T	C	T	C	T	C	T	C	C	T	C	C	C	C	C	C	T	T	C	C	C	T	C	C	T	C	C
BS00046166_51	IWB8421	C/T	2B	LG1_2B	681964766	1	188.907	T	C	T	C	T	C	T	T	C	T	T	T	T	C	C	T	C	T	C	T	C	T	C	C	T	C	C	C	C	C	C	T	T	C	C	C	T	C	C	T	C	C
BobWhite_c47573_560	IWB3603	G/A	2B	LG1_2B	681944130	1	190.411	A	G	A	G	A	G	A	A	G	A	A	A	A	G	G	A	A	A	G	A	G	A	G	G	A	G	G	G	G	G	G	A	A	A	G	G	A	G	G	A	G	G
Kukri_rep_c108243_143	IWB49323	A/G	2B	LG1_2B	691077641	1	193.465	G	A	G	G	G	A	G	G	A	G	G	G	G	A	A	G	A	G	A	G	A	G	A	A	G	A	A	A	A	A	A	G	G	A	A	A	G	A	A	G	A	A
tplb0048g05_866	IWB74910	C/T	2B	LG1_2B	698806879	1	194.969	T	C	C	T	T	C	T	T	C	T	T	T	T	C	C	T	C	T	C	T	C	T	C	C	T	C	C	C	C	C	C	T	T	C	C	C	T	C	C	T	C	C
Ku_c9369_1726	IWB40155	G/T	2B	LG1_2B	703841846	1	197.242	T	G	G	T	T	G	T	T	G	T	T	T	T	G	G	T	G	T	G	T	G	T	G	G	T	G	G	G	G	G	G	T	G	G	G	G	T	G	G	T	G	G
Excalibur_c65341_303	IWB28363	G/A	2B	LG1_2B	704045954	1	197.988	A	G	G	A	A	G	A	A	G	A	A	A	A	G	G	A	G	A	G	A	G	A	G	G	A	G	G	G	G	G	G	A	G	A	G	G	A	G	G	A	G	G
IACX2158	IWB35840	C/T	2B	LG1_2B	704452637	1	198.735	T	C	C	T	T	C	T	T	C	T	T	T	T	C	C	T	C	T	C	C	C	T	C	C	T	C	C	C	C	C	C	T	C	T	C	C	T	C	C	T	C	C
IAAV6424	IWB35200	C/T	2B	LG1_2B	700111213	1	199.481	T	C	C	T	T	C	T	T	C	T	T	T	T	C	C	T	C	T	C	C	C	T	C	C	T	C	C	C	C	C	C	T	C	C	C	C	T	C	C	T	C	C
Kukri_c84629_315	IWB48012	A/G	2B	LG1_2B	703973927	1	200.227	G	A	A	G	G	A	G	G	A	G	G	G	G	A	A	G	A	G	A	G	A	G	A	A	G	A	A	A	A	A	A	G	A	A	A	A	G	A	A	G	A	A
wsnp_Ex_c5123_9087869	IWA4095	A/G	2B	LG1_2B	705132698	1	200.973	G	A	A	G	G	A	G	G	A	G	G	G	G	A	A	G	A	G	A	G	A	G	A	A	G	A	A	A	A	A	A	G	A	A	A	A	G	A	A	G	A	A
RAC875_c103094_120	IWB52991	C/A	2B	LG1_2B	706752112	1	203.247	A	C	C	A	A	C	A	A	C	A	A	A	A	C	C	A	C	A	C	A	C	A	C	C	A	C	C	C	C	C	C	A	C	C	C	C	A	C	C	A	C	C
RAC875_c4465_81	IWB58061	G/A	2B	LG1_2B	707559097	1	204.75	A	G	G	A	A	G	A	A	G	A	A	A	A	G	G	A	G	A	G	A	G	A	G	G	A	G	G	G	G	G	G	A	G	A	G	G	A	G	G	A	G	G
Kukri_c2363_702	IWB42842	C/T	2B	LG1_2B	739225929	1	207.805	T	C	C	T	T	C	T	C	C	T	T	T	T	C	C	T	C	T	C	T	C	T	C	C	T	C	C	C	C	C	C	T	C	T	C	C	T	C	C	T	T	C
Excalibur_c18165_395	IWB23084	C/T	2B	LG1_2B	750162629	1	210.078	T	C	C	T	T	C	T	C	C	T	T	T	T	C	C	T	T	T	C	T	C	T	C	C	T	C	C	C	C	C	C	T	C	C	C	T	T	C	C	T	T	C
BS00030364_51	IWB7767	C/T	2B	LG1_2B	758322182	1	212.351	T	C	C	T	T	C	T	C	C	T	T	T	T	C	C	T	T	T	C	T	C	T	C	C	T	C	C	C	C	C	C	T	C	C	C	T	T	C	C	T	T	T
BS00076003_51	IWB10846	T/C	2B	LG1_2B	759623935	1	213.097	C	T	T	C	C	T	C	T	T	C	C	C	C	T	T	C	C	C	T	C	T	C	T	T	C	T	T	T	T	T	T	C	Undetermined	T	T	C	C	T	T	C	C	C
wsnp_BG605258B_Ta_2_7	IWA571	C/T	2B	LG1_2B	769868922	1	215.37	T	C	C	T	T	C	T	C	C	T	T	T	T	C	C	T	T	T	C	T	C	T	C	C	T	C	C	C	C	C	C	T	C	C	C	C	T	C	C	T	T	T
Excalibur_c9752_208	IWB29589	T/C	2B	LG1_2B	769936267	1	219.218	C	T	T	C	C	T	C	T	T	C	C	C	C	T	T	C	C	C	T	C	T	C	T	T	C	T	T	T	T	T	C	C	T	T	T	T	C	T	T	C	C	C
RFL_Contig3761_791	IWB64472	A/G	2B	LG1_2B	767290070	1	223.067	G	A	A	G	G	A	G	A	A	G	G	G	G	A	A	G	G	G	A	G	A	G	A	A	G	A	A	A	A	A	A	G	A	A	A	A	G	A	A	G	G	G
BS00028063_51	IWB7671	T/G	2B	LG1_2B	767893299	1	223.813	G	T	T	G	G	T	G	T	T	G	G	G	G	T	T	G	G	G	T	G	T	G	T	T	G	T	T	T	T	T	T	G	T	T	T	T	G	T	T	G	G	G
Kukri_c28077_282	IWB43525	A/C	2B	LG1_2B	774190300	1	227.661	C	A	A	C	C	A	C	A	A	C	C	C	C	A	A	C	A	C	A	C	A	C	A	A	C	A	A	A	A	A	A	C	A	A	A	A	C	A	A	C	C	C
RAC875_c30797_179	IWB56526	T/C	2B	LG1_2B	774394558	1	232.315	C	T	T	C	C	T	C	T	T	C	C	C	C	T	T	C	C	C	T	C	T	C	T	T	C	T	C	T	T	T	T	C	T	C	T	T	C	T	T	C	C	C
Kukri_c34553_89	IWB44344	C/T	2B	LG1_2B	775402155	1	235.37	T	C	C	T	T	C	T	C	C	T	T	T	T	T	C	T	T	T	C	T	C	T	C	C	T	C	T	C	C	C	C	T	C	C	C	C	T	C	C	T	T	T
Kukri_c27631_1329	IWB43464	T/C	2B	LG1_2B	776176047	1	236.116	C	T	T	C	C	T	C	T	T	C	C	C	C	C	T	C	C	C	T	C	T	C	T	T	C	T	C	T	T	T	T	C	T	T	T	T	C	T	T	C	T	C
RAC875_c16064_217	IWB54212	A/C	2B	LG1_2B	776174261	1	236.862	C	A	A	C	C	A	C	A	A	C	C	C	C	C	A	C	C	C	A	C	A	C	A	A	C	A	C	A	A	A	A	C	A	A	A	A	C	A	A	C	A	C
TA001447_0564_w	IWB65397	T/C	2B	LG1_2B	775725757	1	239.135	C	T	T	C	C	T	C	T	T	C	C	C	C	C	T	C	C	C	T	T	T	C	T	T	C	T	T	T	T	T	T	C	T	T	T	T	C	T	T	C	T	C
BobWhite_c23950_145	IWB1769	T/C	2B	LG1_2B	776179313	1	240.639	C	T	T	C	C	T	C	T	T	C	C	C	C	C	T	C	C	C	T	C	T	C	T	T	C	T	C	T	T	T	T	C	T	T	T	T	C	T	T	C	T	C
Kukri_c657_1607	IWB47255	A/C	2B	LG1_2B	782283812	1	255.147	A	C	C	A	A	A	A	C	C	A	A	C	A	A	C	A	A	A	C	A	C	A	A	C	A	C	A	A	C	C	A	A	C	A	C	C	A	C	C	C	C	A
BS00022222_51	IWB6975	A/G	2B	LG1_2B	782283864	1	257.42	A	G	G	A	A	A	A	A	G	A	A	G	A	A	G	A	A	A	G	A	G	A	A	G	A	G	A	A	G	G	A	A	G	G	G	G	A	G	G	G	G	A
BS00000012_51	IWB5733	A/G	2B	LG1_2B	786080462	1	271.928	G	A	G	G	G	G	G	G	A	G	A	A	G	G	A	G	G	G	A	G	A	G	G	A	G	A	G	G	A	A	G	G	A	A	G	A	A	A	A	A	A	G
Excalibur_rep_c83640_791	IWB31342	A/G	2B	LG1_2B	788920080	1	275.776	G	A	G	G	G	G	G	G	A	G	A	A	G	G	A	G	G	G	A	G	A	G	G	A	G	A	G	G	A	A	G	G	A	A	G	A	A	A	A	A	A	G
Excalibur_rep_c107890_89	IWB30305	T/C	2B	LG1_2B	788517168	1	276.522	C	T	T	C	C	C	C	C	T	C	T	T	C	C	T	C	C	C	T	C	T	C	C	T	C	T	C	C	T	T	C	C	T	T	C	T	T	T	T	T	T	C
Tdurum_contig9071_215	IWB73759	A/G	2B	LG1_2B	786645577	1	277.268	G	A	A	G	G	G	G	G	A	G	A	A	G	G	A	G	G	G	A	G	A	G	G	A	G	A	G	G	A	A	G	G	A	A	G	A	A	A	A	A	A	G
RAC875_c4602_886	IWB58206	A/G	2B	LG1_2B	791201766	1	281.117	G	A	A	G	G	G	G	G	A	G	A	A	G	G	A	G	G	G	A	G	A	G	G	A	G	A	G	G	A	A	G	G	G	A	G	A	A	A	A	A	A	G
Tdurum_contig41912_402	IWB70683	A/C	2B	LG1_2B	786900707	1	281.863	C	A	A	C	C	C	C	C	A	C	A	A	C	C	A	C	C	C	A	C	A	C	C	A	C	A	C	C	A	A	C	C	C	A	C	A	A	A	A	A	A	C
BS00097147_51	IWB11987	T/C	2B	LG1_2B	796039583	1	287.337	C	T	T	C	T	C	C	C	C	C	T	T	C	C	T	C	C	C	T	C	T	C	C	T	C	T	C	C	T	C	C	C	C	T	C	T	T	T	T	T	T	C
RAC875_c16993_196	IWB54389	A/G	2B	LG1_2B	796112036	1	288.083	G	A	A	G	A	G	G	G	G	G	A	A	G	G	A	G	G	G	A	G	A	G	G	A	G	A	G	G	A	G	G	G	G	A	G	A	A	A	A	A	A	G
Excalibur_c21117_99	IWB23590	C/T	2B	LG1_2B	798632999	1	288.83	T	C	C	T	C	T	T	T	T	T	C	C	T	T	C	T	T	T	C	T	C	T	T	C	T	C	T	T	C	T	T	T	T	C	T	C	C	C	C	T	C	T
tplb0053o16_915	IWB75041	G/T	2B	LG1_2B	800707851	1	289.576	T	G	G	T	G	T	T	T	T	T	G	G	T	T	G	T	T	T	G	G	G	T	T	G	T	G	T	T	G	T	T	T	T	G	T	G	G	G	G	T	G	T
tplb0042a21_1091	IWB74736	C/T	2B	LG1_2B	801590805	1	291.08	T	C	C	T	C	T	T	T	T	T	C	C	T	T	C	T	C	T	C	T	C	T	T	C	T	C	T	T	C	T	T	T	T	C	T	C	C	C	C	T	C	T
BS00072839_51	IWB10623	C/T	2B	LG1_2B	799721535	1	291.826	T	C	C	T	C	T	T	T	T	T	C	C	T	T	C	T	T	T	C	T	C	T	T	C	T	C	T	T	C	T	T	T	T	C	T	C	C	C	C	T	C	T
Excalibur_c12675_1147	IWB22131	A/G	2B	LG1_2B	798765242	1	292.572	G	A	A	G	A	G	G	G	G	G	A	A	G	G	A	G	G	G	A	G	A	G	G	A	G	A	G	G	A	G	G	G	G	A	G	A	A	A	A	G	A	G
Excalibur_c25043_357	IWB24255	A/G	2B	LG1_2B	808457941	1	293.319	G	A	A	G	A	G	G	G	G	G	A	A	G	G	A	G	G	G	A	G	A	G	G	A	G	A	G	G	A	G	G	G	G	G	G	A	A	A	A	G	A	G
RAC875_c19042_443	IWB54767	A/G	2B	LG1_2B	809145243	1	294.065	G	A	G	G	A	G	G	G	G	G	A	A	G	G	A	G	G	G	A	G	A	G	G	A	G	A	G	G	A	G	G	G	G	G	G	A	A	A	A	G	A	G
Excalibur_c11258_1700	IWB21832	G/A	UN	LG2_UN	206806577	2	0	G	A	A	G	G	A	G	A	G	G	G	G	A	A	G	G	G	G	A	G	G	A	G	G	A	G	G	G	G	G	A	G	G	G	A	A	A	G	G	G	A	A
wsnp_Ex_c12254_19574891	IWA1602	T/G	1A	LG2_1A	4378993	2	0.746	T	G	G	T	T	G	T	G	T	T	T	T	G	G	T	T	T	T	G	T	T	G	T	T	G	T	T	T	T	T	G	T	T	T	G	G	G	T	T	T	G	G
wsnp_Ex_c2868_5293485	IWA3182	A/G	1A	LG2_1A	8532640	2	7.901	A	G	G	A	A	A	A	G	A	A	A	A	G	G	A	G	A	A	G	A	A	A	A	A	G	A	A	A	A	A	G	A	A	A	G	G	G	A	A	A	G	G
RAC875_rep_c72805_651	IWB62907	C/T	1A	LG2_1A	10439569	2	8.648	C	T	T	C	C	C	C	T	C	C	C	C	T	T	C	T	C	C	T	C	C	C	C	C	T	C	C	C	C	C	T	C	C	C	T	T	T	C	C	C	T	T
Kukri_c45607_199	IWB45546	G/A	1A	LG2_1A	13540615	2	15.803	G	A	A	G	G	G	G	A	G	A	G	A	A	A	G	A	G	G	A	G	G	G	G	G	A	G	G	G	G	G	A	G	G	G	A	A	A	G	G	G	A	A
wsnp_Ex_c7252_12452995	_	C/T	1A	LG2_1A	15212850	2	16.549	C	T	T	C	C	C	C	T	C	T	C	T	T	T	C	T	C	C	T	C	C	C	C	C	T	C	C	C	C	C	T	C	C	C	T	T	T	C	C	C	T	T
Excalibur_c20777_428	IWB23539	A/G	1A	LG2_1A	15735224	2	18.822	A	G	G	A	A	A	G	G	A	G	A	G	G	G	A	G	A	A	G	A	A	A	A	A	G	A	A	A	A	A	G	A	A	A	G	G	G	A	A	A	G	G
Excalibur_c55677_217	IWB27591	A/C	1A	LG2_1A	23563279	2	33.33	A	C	C	A	A	A	C	C	A	C	A	C	C	C	C	C	C	C	C	A	A	A	C	A	C	A	A	A	A	A	A	A	C	C	C	A	C	A	A	A	C	C
Excalibur_c11941_612	IWB22004	G/T	1A	LG2_1A	26028157	2	48.838	G	T	G	G	T	G	T	T	G	T	T	T	T	T	T	T	T	T	T	G	G	G	T	G	T	G	G	G	G	T	G	G	T	T	T	G	T	G	G	G	T	G
BS00078982_51	IWB11044	G/T	1A	LG2_1A	26307427	2	50.341	T	G	T	T	G	T	G	G	G	G	G	G	G	G	G	G	G	G	G	T	T	T	G	T	G	T	T	T	T	G	T	T	G	G	G	T	G	T	T	T	G	T
RAC875_c16820_419	IWB54363	C/T	1A	LG2_1A	29395631	2	51.088	T	C	T	T	C	T	C	C	C	C	C	C	C	C	C	C	C	C	C	T	T	T	C	T	C	T	T	T	T	C	T	T	C	C	C	T	C	T	T	T	C	T
wsnp_Ku_c11896_19337444	_	T/C	1A	LG2_1A	29504837	2	51.834	C	T	C	C	T	C	T	T	T	T	T	T	T	T	T	T	T	T	T	C	C	C	T	C	T	C	C	C	C	T	C	C	T	T	T	C	T	C	C	C	T	C
wsnp_BE586140A_Ta_2_1	IWA360	T/C	1A	LG2_1A	33903459	2	55.682	C	T	C	C	T	C	T	T	T	T	T	T	T	T	T	T	T	T	T	C	C	C	T	C	T	C	C	T	C	T	C	C	C	T	T	C	T	C	C	C	T	C
wsnp_Ex_c31983_40709607	IWA3373	T/C	1A	LG2_1A	35073324	2	56.428	C	T	C	C	T	C	T	T	T	T	T	T	T	T	T	T	T	T	T	C	C	C	T	C	T	C	C	T	C	T	C	C	C	T	T	C	T	C	C	C	T	C
Tdurum_contig13946_241	IWB68106	C/T	1A	LG2_1A	35552812	2	58.701	T	C	T	T	C	T	C	C	C	C	C	C	C	T	C	C	C	C	C	T	T	T	C	T	C	T	T	C	T	C	T	T	T	C	C	T	C	T	T	T	C	T
wsnp_BE490041A_Ta_2_1	IWA217	A/C	1A	LG2_1A	40998871	2	59.448	C	A	C	C	A	C	A	A	A	A	A	A	A	C	A	A	A	A	A	C	C	C	A	C	A	C	C	A	C	A	C	C	C	A	A	C	A	C	C	C	A	C
Tdurum_contig47183_205	IWB71771	T/C	1A	LG2_1A	44519265	2	60.952	C	T	C	C	T	C	T	T	T	T	T	T	T	C	T	T	T	T	T	C	C	C	T	C	T	C	C	T	C	T	C	C	C	T	T	C	T	C	C	C	T	C
IACX5982	IWB36084	C/A	1A	LG2_1A	51701670	2	61.698	A	C	A	A	C	A	C	C	C	C	C	C	C	A	C	C	C	C	C	A	A	A	C	A	C	A	A	C	A	C	A	A	A	C	C	A	C	A	A	A	C	A
wsnp_Ex_c11374_18361760	IWA1482	T/G	1A	LG2_1A	134584551	2	63.971	G	T	G	G	T	G	T	T	T	T	T	T	T	G	T	T	T	T	T	G	G	G	T	G	T	G	G	T	G	T	G	G	G	T	T	G	T	G	G	G	T	G
Ex_c17168_1216	IWB19979	G/A	1A	LG2_1A	210801475	2	70.279	A	G	A	A	G	A	G	G	G	G	G	G	G	A	G	G	A	A	G	A	A	G	G	A	G	A	A	G	A	G	G	A	A	G	G	A	G	A	A	A	G	G
wsnp_Ex_rep_c68183_66958099	IWA5509	C/T	1A	LG2_1A	134884161	2	76.586	T	C	T	T	C	T	C	C	C	C	C	C	C	T	C	C	C	C	C	T	T	T	C	T	C	T	T	C	T	C	T	T	T	C	C	T	C	T	T	T	C	T
RAC875_rep_c72774_131	IWB62906	A/G	1A	LG2_1A	205444709	2	77.332	G	A	G	G	A	G	A	A	A	A	A	A	A	G	A	A	A	A	A	G	G	G	A	G	A	G	G	A	G	A	G	G	G	G	A	G	A	G	G	G	A	G
wsnp_Ex_rep_c102155_87382570	IWA5054	C/A	1A	LG2_1A	233976715	2	78.079	A	C	A	A	C	A	C	C	C	C	C	C	C	A	C	C	C	C	C	A	A	A	C	A	C	A	A	C	A	C	A	A	A	A	C	A	C	A	A	A	C	A
wsnp_Ex_c7258_12461939	IWA4646	C/T	1A	LG2_1A	106053033	2	78.825	T	C	T	T	C	T	C	C	C	C	C	C	C	T	C	C	C	C	C	C	T	T	C	T	C	T	T	C	T	C	T	T	T	T	C	T	C	T	T	T	C	T
BS00010287_51	IWB6200	G/T	1A	LG2_1A	122167418	2	79.571	T	G	T	T	G	T	G	G	G	G	G	G	G	T	G	G	G	G	G	G	T	T	G	T	G	T	T	G	T	G	T	T	T	G	G	T	G	T	T	T	G	T
wsnp_Ku_rep_c104517_90964418	IWA7413	G/A	1A	LG2_1A	137601247	2	80.317	A	G	A	A	G	A	G	G	G	G	G	G	G	A	G	G	G	G	G	G	A	A	G	A	G	A	A	G	A	G	A	A	A	G	G	A	G	A	A	A	G	A
Kukri_rep_c101218_200	IWB48617	G/A	1A	LG2_1A	110959761	2	81.064	A	G	A	A	G	A	G	G	G	G	G	G	G	A	G	G	G	G	G	G	A	A	G	A	G	A	A	G	A	G	A	A	A	G	G	A	G	A	A	A	G	A
wsnp_BF478737A_Ta_2_1	IWA492	T/G	1A	LG2_1A	101239649	2	81.81	G	T	G	G	T	G	T	T	T	T	T	T	T	G	T	T	T	T	T	G	G	G	T	G	T	G	G	T	G	T	G	G	G	T	T	G	T	G	G	G	T	G
BS00064357_51	IWB9258	T/C	1A	LG2_1A	344959801	2	82.556	C	T	C	C	T	C	T	T	T	T	T	T	T	C	T	T	T	T	T	C	C	C	T	C	T	C	C	T	C	T	C	T	C	T	T	C	T	C	C	C	T	C
wsnp_Ex_c14733_22819350	IWA1933	A/G	1A	LG2_1A	102143920	2	83.303	G	A	G	G	A	G	A	A	A	A	A	A	A	G	A	A	A	A	A	G	G	G	A	G	A	G	G	A	G	A	G	G	G	A	A	G	A	G	G	G	A	G
wsnp_Ex_c49829_54319220	IWA4061	A/G	1A	LG2_1A	103605727	2	84.049	G	A	G	G	A	G	A	A	A	A	A	A	A	G	A	A	A	A	A	G	G	G	A	G	A	G	G	A	G	A	G	G	G	A	A	G	A	G	G	G	A	G
RFL_Contig2270_2610	IWB63891	T/G	1A	LG2_1A	464486641	2	85.553	G	T	G	G	T	G	T	T	T	T	T	T	T	G	T	T	T	T	T	G	G	G	T	G	T	G	G	T	G	T	G	G	G	T	T	G	T	G	G	G	T	G
wsnp_Ex_c572_1138503	IWA4327	G/A	1A	LG2_1A	464129879	2	86.299	A	G	A	G	G	A	G	G	G	G	G	G	G	A	G	G	G	G	G	A	A	A	G	A	G	A	A	G	A	G	A	A	A	G	G	A	G	A	A	A	G	A
wsnp_Ku_c4018_7333828	IWA7021	T/G	1A	LG2_1A	464129446	2	87.045	G	T	G	T	T	G	T	T	T	T	T	T	T	G	T	T	T	T	T	G	G	G	T	G	T	G	G	T	G	T	G	G	G	T	T	G	T	G	G	G	T	G
Excalibur_c59894_97	IWB27914	G/T	1A	LG2_1A	465501666	2	87.792	T	G	T	G	G	T	G	G	G	G	G	G	G	T	G	G	G	G	G	T	T	T	G	T	G	T	T	G	T	G	T	T	T	G	G	T	G	T	T	T	G	T
BS00067421_51	IWB10043	T/G	1A	LG2_1A	482346864	2	88.538	G	T	G	T	T	G	T	T	T	T	T	T	T	G	T	T	T	T	T	G	G	G	T	G	T	G	G	T	G	T	G	G	G	T	T	G	T	G	G	G	T	G
wsnp_BE495786A_Ta_2_1	IWA268	G/T	1A	LG2_1A	483239981	2	89.284	T	G	T	G	G	T	G	G	G	G	G	G	G	T	G	G	G	G	G	T	T	T	G	T	G	T	T	G	T	G	T	T	T	G	G	T	G	T	T	T	G	T
BS00087600_51	IWB11515	G/A	1A	LG2_1A	483243426	2	90.788	A	G	A	G	G	A	G	G	G	G	G	G	G	A	G	G	G	G	G	A	A	A	G	A	G	A	A	G	A	G	A	A	A	A	G	A	G	A	A	A	G	A
tplb0045g22_418	IWB74828	T/C	1A	LG2_1A	506773616	2	102.41	C	T	C	T	T	C	T	T	T	T	T	T	T	T	T	C	T	T	T	C	C	C	T	C	T	C	C	T	C	T	C	C	C	T	T	C	T	T	T	C	C	C
Kukri_c58155_786	IWB46717	G/A	1A	LG2_1A	505904750	2	103.157	A	G	A	G	G	A	G	G	G	G	G	G	G	G	G	A	G	G	G	A	A	A	G	A	G	A	A	G	A	G	A	A	A	G	G	A	G	G	G	A	A	A
BS00067652_51	IWB10113	G/A	1A	LG2_1A	506841200	2	103.903	A	G	A	G	G	A	G	G	G	G	G	G	G	G	G	A	G	G	G	A	A	A	G	A	G	A	A	G	A	G	A	A	A	G	G	A	G	G	G	A	A	A
Kukri_c29039_315	IWB43631	C/T	1A	LG2_1A	507173683	2	104.649	T	C	T	C	C	T	C	C	C	C	C	C	C	C	C	T	C	C	C	C	T	T	C	T	C	T	T	C	T	C	T	T	T	C	C	T	C	C	C	T	T	T
RAC875_c100147_55	IWB52879	T/C	1A	LG2_1A	508568139	2	105.395	C	T	C	T	T	C	T	T	T	T	T	T	T	T	T	C	T	T	T	C	C	C	T	C	T	C	C	T	C	T	C	C	C	T	T	C	T	T	T	C	C	C
BS00030036_51	IWB7753	G/T	1A	LG2_1A	510121301	2	106.899	T	G	T	G	G	T	T	G	G	G	G	G	G	G	G	T	G	G	G	T	T	T	G	T	G	T	T	G	T	G	T	T	T	G	G	T	G	T	G	T	T	T
wsnp_Ra_c9209_15425473	IWA8101	C/T	1A	LG2_1A	506973542	2	108.403	T	C	T	C	C	T	C	C	C	C	C	C	C	C	C	T	C	C	C	T	T	T	C	T	C	T	T	C	T	C	T	T	T	C	C	T	C	C	C	T	T	T
Excalibur_c52725_585	IWB27332	C/T	1A	LG2_1A	519068887	2	116.42	T	C	T	C	C	T	C	C	C	C	C	C	C	C	C	T	C	C	C	T	T	T	T	T	C	C	C	C	T	C	T	T	T	C	C	T	C	C	C	T	T	T
Excalibur_c1845_4911	IWB23140	C/T	1A	LG2_1A	519148006	2	117.924	T	C	T	C	C	T	C	C	C	T	C	C	C	C	C	T	C	C	C	T	T	T	T	T	C	C	C	C	T	C	T	T	T	C	C	T	C	C	C	T	T	T
Excalibur_c65755_51	IWB28402	T/C	1A	LG2_1A	519148160	2	118.671	C	T	C	T	T	C	T	T	T	C	T	T	T	T	T	C	T	T	T	C	C	C	C	C	T	T	T	T	C	T	C	C	C	T	T	C	T	T	T	C	C	C
RAC875_c12993_201	IWB53633	A/G	1A	LG2_1A	519154761	2	119.417	G	A	G	A	A	G	A	A	A	G	A	A	A	A	A	G	A	A	A	G	G	G	G	G	A	A	A	A	G	A	G	G	G	A	A	G	A	A	A	G	G	G
Ra_c112300_429	IWB50908	C/T	1A	LG2_1A	519627325	2	120.163	T	C	T	C	C	T	C	C	C	T	C	C	C	C	C	T	C	C	C	T	T	T	T	T	C	C	C	C	T	C	T	T	T	C	C	T	C	T	C	T	T	T
RAC875_c16149_298	IWB54228	A/C	1A	LG2_1A	519752986	2	121.667	C	A	C	A	A	C	A	A	A	C	A	A	A	A	A	C	A	A	A	C	C	C	C	C	A	A	A	A	C	A	C	C	C	A	A	C	A	A	A	C	C	C
Excalibur_c29605_535	IWB24863	T/C	1A	LG2_1A	522292180	2	122.413	C	T	C	T	T	C	T	T	T	C	T	T	T	T	T	C	T	T	T	C	C	T	C	C	T	T	T	T	C	T	C	C	C	T	T	C	T	T	T	C	C	C
Excalibur_c49946_169	IWB27098	A/G	1A	LG2_1A	522987604	2	125.468	G	A	G	A	A	G	A	A	A	G	A	A	A	A	A	G	A	A	A	G	G	A	G	G	A	A	A	A	G	A	G	G	G	A	A	G	A	A	A	G	G	G
wsnp_Ra_c15564_23999084	IWA7639	T/C	1A	LG2_1A	532691666	2	137.09	C	T	C	T	T	C	T	T	C	C	T	T	T	T	T	T	T	T	C	C	C	T	C	C	T	T	T	T	C	C	T	C	C	C	T	C	T	T	T	C	C	C
wsnp_Ex_c5060_8985678	IWA4080	C/A	1A	LG2_1A	533337010	2	137.836	A	C	A	C	C	A	C	C	A	A	C	C	C	C	C	C	C	C	A	A	A	C	A	A	C	C	C	C	A	A	C	A	A	A	C	A	C	C	C	A	A	A
wsnp_Ku_c33917_43336069	IWA6934	A/G	1A	LG2_1A	534603937	2	140.891	G	A	G	A	A	G	A	A	G	G	A	A	A	A	A	A	A	A	G	G	G	A	G	G	A	A	A	A	G	G	A	G	G	G	A	G	A	A	A	G	G	G
Kukri_c84024_375	IWB47990	A/G	1A	LG2_1A	534427745	2	142.394	G	A	G	A	A	G	G	A	G	G	A	A	A	A	A	A	A	A	G	G	G	A	G	G	A	A	A	A	G	G	A	G	G	G	A	G	A	G	A	G	G	G
BobWhite_c26122_129	IWB1972	T/C	1A	LG2_1A	534821728	2	144.668	C	T	C	T	T	C	T	T	C	C	T	T	T	T	T	T	T	T	C	C	C	T	C	C	T	T	T	T	C	C	T	C	C	C	T	C	T	T	C	C	C	C
BS00009104_51	IWB6029	C/T	1A	LG2_1A	535971644	2	147.722	T	C	T	C	C	T	C	C	T	T	C	C	C	C	C	C	C	C	T	T	T	T	T	T	C	C	C	C	T	T	C	T	T	T	C	T	T	C	T	T	T	T
BS00109991_51	IWB12454	A/G	1A	LG2_1A	538116859	2	151.57	G	A	G	A	A	G	A	A	G	A	A	A	A	A	A	A	A	A	G	G	G	G	G	G	A	A	A	A	A	G	A	G	G	G	A	G	G	A	G	G	G	G
Ex_c4060_510	IWB20654	G/A	1A	LG2_1A	538108962	2	152.316	A	G	A	G	G	A	G	G	A	G	G	G	G	G	G	G	G	G	A	A	A	A	A	A	G	G	G	G	G	A	G	A	A	A	G	A	A	G	A	A	A	A
BS00022261_51	IWB6995	A/G	1A	LG2_1A	538116656	2	153.063	G	A	G	A	A	G	A	A	G	A	A	A	A	A	A	A	A	A	G	G	G	G	G	G	A	A	A	A	A	G	A	G	G	G	A	G	G	A	G	G	G	G
wsnp_BG606986A_Ta_2_1	IWA577	C/A	1A	LG2_1A	537001644	2	153.809	A	C	A	C	C	A	C	C	A	C	C	C	C	C	C	C	C	C	A	A	A	A	A	A	C	C	C	C	C	A	C	A	A	A	C	A	A	C	A	A	A	A
wsnp_BG606986A_Ta_2_4	IWA578	G/A	1A	LG2_1A	537001418	2	154.555	A	G	A	G	G	A	G	G	A	G	G	G	G	G	G	G	G	G	A	G	A	A	A	A	G	G	G	G	G	A	G	A	A	A	G	A	A	G	A	A	A	A
RAC875_rep_c102893_780	IWB61347	T/C	1A	LG2_1A	536753113	2	157.61	C	T	C	T	T	C	C	T	C	T	T	T	T	T	T	T	T	T	C	C	C	C	C	C	T	T	T	T	T	C	T	C	C	C	T	C	C	C	C	C	C	C
RAC875_c6798_467	IWB60140	T/C	1A	LG2_1A	538108963	2	159.113	C	T	C	T	T	C	C	T	C	T	T	T	T	T	T	T	T	T	C	C	C	C	C	C	T	T	T	T	T	C	T	C	C	C	T	C	C	C	C	C	C	C
RAC875_c56690_320	IWB59223	G/A	1A	LG2_1A	538625277	2	159.86	A	G	A	G	G	A	A	G	A	G	G	G	G	G	G	G	G	G	A	A	A	A	A	A	G	G	G	G	G	A	G	A	A	A	G	A	A	A	A	A	A	A
GENE_0262_431	IWB31771	C/T	1A	LG2_1A	538290706	2	160.606	T	C	T	C	C	T	C	C	T	C	C	C	C	C	C	C	C	C	T	T	T	T	T	T	C	C	C	C	C	T	C	T	T	T	C	T	T	T	T	T	T	T
RAC875_c23168_480	IWB55461	T/C	1A	LG2_1A	539627546	2	161.352	C	T	C	T	T	C	C	T	C	T	T	T	T	T	T	T	T	T	C	C	C	C	C	C	T	T	T	T	T	C	T	C	C	C	T	C	C	C	C	C	C	C
Excalibur_c97157_65	IWB29580	T/C	1A	LG2_1A	541438905	2	162.099	C	T	C	T	T	C	C	T	C	T	T	T	T	T	T	T	T	T	C	C	C	C	C	C	T	T	T	T	T	C	T	C	C	C	T	C	C	C	C	C	C	C
BS00034899_51	IWB7991	G/A	1A	LG2_1A	550794166	2	170.993	A	G	A	G	G	A	A	G	A	G	G	G	G	G	G	G	G	G	A	A	A	A	A	A	G	G	G	A	G	A	G	A	A	A	G	A	A	A	A	A	A	A
CAP7_c821_239	IWB14279	T/C	1A	LG2_1A	576977178	2	171.739	C	T	T	T	T	C	C	T	C	T	T	T	T	T	T	T	T	T	C	C	C	C	C	C	T	T	T	C	T	C	T	C	C	C	T	C	C	C	C	C	C	C
RAC875_c60162_129	IWB59500	G/A	1A	LG2_1A	547591302	2	172.485	A	G	A	G	G	A	A	G	A	G	G	G	G	G	G	G	G	G	A	A	A	A	A	A	G	G	G	A	G	A	G	A	A	A	G	A	A	A	A	A	A	A
wsnp_Ra_c4184_7637695	IWA7924	T/C	1A	LG2_1A	560594267	2	173.989	C	T	C	T	T	C	C	T	C	T	T	T	T	T	T	T	T	T	C	T	C	C	C	C	T	T	T	C	T	C	T	C	C	T	T	C	C	C	C	C	C	C
wsnp_Ex_c23143_32376622	IWA2783	T/G	1A	LG2_1A	551718065	2	174.736	G	T	G	T	T	G	G	T	G	T	T	T	T	T	T	T	T	T	G	G	G	G	G	G	T	T	T	G	T	G	T	G	G	T	T	G	G	G	G	G	G	G
BobWhite_c24825_349	IWB1856	A/G	1A	LG2_1A	547588335	2	175.482	G	A	G	A	A	G	G	A	G	A	A	A	A	A	A	A	A	A	G	G	G	G	G	G	A	A	A	G	A	G	A	G	G	G	A	G	G	G	G	G	G	G
wsnp_Ex_c23598_32826926	IWA2818	G/A	1A	LG2_1A	571146601	2	176.228	A	G	A	G	G	A	A	G	A	G	G	G	G	G	G	G	G	G	A	A	A	A	A	A	G	G	G	A	G	A	G	A	A	A	G	A	A	G	A	A	A	A
RAC875_c16824_202	IWB54366	G/A	1A	LG2_1A	551162830	2	176.974	A	G	A	G	G	A	G	G	A	G	G	G	G	G	G	G	G	G	A	A	A	A	A	A	G	G	G	A	G	A	G	A	A	A	G	A	A	G	A	A	A	A
BS00036104_51	IWB8040	C/T	1A	LG2_1A	547591010	2	177.721	T	C	T	C	C	T	C	C	T	C	C	C	C	C	C	C	C	C	T	C	T	T	T	T	C	C	C	T	C	T	C	T	T	T	C	T	T	C	T	T	T	T
wsnp_Ex_c12399_19776420	IWA1618	A/C	1A	LG2_1A	560571082	2	178.467	C	A	A	A	A	C	A	A	C	A	A	A	A	A	A	A	A	A	C	A	C	C	C	C	A	A	A	C	A	C	A	C	C	C	A	C	C	A	C	C	C	C
RFL_Contig3683_1784	IWB64453	C/A	1A	LG2_1A	578081654	2	179.213	A	C	C	C	C	A	C	C	A	C	C	C	C	C	C	C	C	C	A	A	A	A	A	A	C	C	C	A	C	A	C	A	A	A	C	A	A	C	A	A	A	A
Excalibur_c54842_340	IWB27519	C/A	1A	LG2_1A	547910011	2	179.96	A	C	A	C	C	A	C	C	A	C	C	C	C	C	C	C	C	C	A	A	A	A	A	A	C	C	C	A	C	A	C	A	A	A	C	A	A	C	A	A	A	A
wsnp_Ex_rep_c81556_76277906	IWA5754	G/A	1A	LG2_1A	549060780	2	180.706	A	G	A	G	G	A	G	G	A	G	G	G	G	G	G	G	G	G	A	A	A	A	A	A	G	G	G	A	G	A	G	A	A	A	G	A	A	G	A	A	A	A
Ra_c8027_1021	IWB52703	G/A	1A	LG2_1A	551577855	2	181.452	A	G	A	G	G	A	G	G	A	G	G	G	G	G	G	G	G	G	A	A	A	A	A	A	G	G	G	A	G	A	G	A	A	A	G	A	A	G	A	A	A	A
BS00066212_51	IWB9746	A/C	1A	LG2_1A	552921666	2	182.198	C	A	C	A	A	C	A	A	C	A	A	A	A	A	A	A	A	A	C	C	C	C	C	C	A	A	A	C	A	C	A	C	C	C	A	C	C	C	C	C	C	C
Tdurum_contig75762_377	IWB73305	C/T	1A	LG2_1A	547735335	2	182.945	T	C	T	C	C	T	T	C	T	C	C	C	C	C	C	C	C	C	T	T	T	T	T	T	C	C	C	T	C	T	C	T	T	T	C	T	T	T	T	T	T	T
Tdurum_contig81642_298	IWB73517	C/T	1A	LG2_1A	551512658	2	190.962	C	T	C	T	C	C	C	T	C	T	T	T	T	T	T	T	T	T	C	C	C	C	C	C	T	T	T	C	T	C	C	C	C	C	T	C	C	C	C	C	C	C
wsnp_Ex_rep_c68058_66805898	IWA5491	T/C	1A	LG2_1A	582246074	2	208.532	C	T	T	T	T	C	C	T	C	T	T	T	T	T	T	T	T	T	C	C	C	C	C	C	T	T	T	C	T	C	T	C	C	C	T	C	C	C	T	C	C	C
wsnp_Ex_c9343_15514531	IWA4897	T/C	1A	LG2_1A	581567144	2	209.278	C	T	T	T	T	C	C	T	C	T	T	T	T	T	T	T	T	T	C	C	C	C	C	C	T	T	T	C	T	C	T	C	C	C	T	C	C	C	T	C	C	C
wsnp_Ex_c25730_34991010	IWA2994	G/A	1A	LG2_1A	582243047	2	210.782	A	G	G	G	G	A	G	G	A	G	G	G	G	G	G	G	G	G	A	A	A	A	A	A	G	G	G	A	G	A	G	A	A	A	G	A	A	G	G	A	A	A
RAC875_c11016_495	IWB53222	C/T	1A	LG2_1A	584126383	2	213.055	T	C	C	C	C	T	C	C	T	C	C	C	C	C	C	C	C	C	T	T	T	T	T	T	C	C	C	T	C	T	C	T	T	T	C	T	T	C	C	T	T	T
RAC875_c68350_61	IWB60174	C/T	UN	LG2_UN	179278069	2	216.109	T	C	C	C	T	T	C	C	T	C	C	C	C	C	C	C	C	C	T	T	T	T	T	T	C	C	C	T	C	T	C	T	T	T	C	T	T	C	C	T	T	T
BS00011521_51	IWB6426	T/C	1A	LG2_1A	584126461	2	219.164	C	T	T	T	T	C	T	T	C	T	T	T	T	T	T	T	T	T	C	C	C	C	C	C	T	T	T	C	T	C	T	C	C	C	T	C	C	T	T	C	C	C
RAC875_c52947_338	IWB58885	T/C	1A	LG2_1A	584791353	2	222.218	C	T	T	T	T	C	C	T	C	T	T	T	T	T	T	T	T	T	C	C	C	C	C	C	T	T	T	C	T	C	T	C	C	C	T	C	C	C	T	C	C	C
BS00065170_51	IWB9474	T/C	1A	LG2_1A	587080907	2	224.491	C	T	T	C	T	C	C	T	C	T	T	T	T	T	T	T	T	T	C	C	C	C	C	C	T	T	T	C	T	C	T	C	C	C	T	C	C	C	T	C	C	T
IAAV2162	IWB34513	A/T	1A	LG2_1A	591243946	2	238.019	T	A	A	T	A	T	A	A	T	A	T	A	A	A	A	A	A	T	T	A	T	A	T	T	A	A	A	T	A	T	A	T	T	A	A	T	T	A	A	T	T	A
BS00075271_51	IWB10791	G/A	1A	LG2_1A	591206153	2	238.765	A	G	G	A	G	A	G	G	A	G	A	G	G	G	G	G	G	A	A	G	A	G	A	A	G	G	G	A	G	A	G	A	A	G	G	A	A	G	G	A	A	G
Tdurum_contig11349_810	IWB67027	C/T	1A	LG2_1A	592181794	2	240.269	T	C	C	T	C	T	C	C	T	C	T	T	C	C	C	C	C	T	T	C	T	C	T	T	C	C	C	T	C	T	C	T	T	C	C	T	T	C	C	T	T	C
BS00023419_51	IWB7490	C/T	1A	LG2_1A	594009469	2	241.015	T	C	C	T	C	T	C	C	T	C	T	T	C	C	C	C	C	T	C	C	T	C	T	T	C	C	C	T	C	T	C	T	T	C	C	T	T	C	C	T	T	C
wsnp_Ex_c6476_11246531	IWA4518	C/T	1A	LG2_1A	593305498	2	241.761	T	C	C	T	C	T	C	C	T	C	T	T	C	C	C	C	C	T	C	C	T	C	T	T	C	C	C	T	C	T	C	T	T	C	C	T	T	C	C	T	T	C
GENE_0543_113	IWB31956	A/C	1A	LG2_1A	592184129	2	245.609	C	A	C	C	A	C	C	A	C	A	C	C	A	A	A	A	C	C	C	A	C	A	C	C	A	A	A	C	A	C	A	C	C	A	A	C	C	C	A	C	C	A
Excalibur_rep_c67492_1119	IWB30871	A/G	1A	LG2_1A	592187247	2	248.664	G	A	A	G	A	G	G	A	G	A	G	G	A	A	A	A	A	G	G	G	G	A	G	G	A	A	A	G	A	G	G	G	G	A	A	G	G	G	A	G	G	A
TA003848_0787	IWB65748	G/A	5B	LG2_5B	301805092	2	250.937	A	G	G	A	G	A	A	G	A	G	A	A	G	G	G	G	G	A	G	A	A	G	A	A	G	G	G	A	G	A	A	A	A	G	G	A	A	A	G	A	A	G
RAC875_rep_c120646_120	IWB62521	A/G	1A	LG2_1A	593591988	2	252.441	G	A	A	G	A	G	G	A	G	A	G	G	A	A	A	A	A	G	A	A	G	A	G	G	A	A	A	G	A	G	G	G	G	A	A	G	G	G	A	G	G	A
IAAV4435	IWB34872	G/A	1A	LG2_1A	593443680	2	253.945	A	G	G	A	G	A	G	G	A	G	A	A	G	G	G	G	G	A	G	G	A	G	A	A	G	G	G	A	G	A	A	A	A	G	G	A	A	G	G	A	A	G
BS00051843_51	IWB8606	A/G	1A	LG2_1A	594543989	2	256.999	G	A	A	G	A	G	G	A	G	A	G	G	A	A	A	A	A	G	A	A	G	A	G	G	A	A	G	G	A	G	G	G	G	A	A	G	G	A	A	G	G	A
BS00067458_51	IWB10056	G/T	1A	LG2_1A	594414156	2	257.745	T	G	G	T	G	T	T	G	T	G	T	T	G	G	G	G	G	T	G	G	T	G	T	T	G	G	T	T	G	T	T	T	T	G	G	T	T	T	G	T	T	G
RAC875_c43389_105	IWB57932	A/G	1A	LG2_1A	595627740	2	263.219	G	A	A	G	A	G	G	A	A	A	G	G	A	A	A	A	A	G	A	A	G	A	G	G	A	A	G	G	A	A	G	G	G	A	A	G	G	A	A	G	G	A
BS00096930_51	IWB11979	A/G	1A	LG2_1A	595679181	2	263.966	G	A	A	G	A	G	G	A	A	A	G	G	A	A	A	A	A	G	A	A	G	A	G	G	A	A	A	G	A	A	G	G	G	A	A	G	G	A	A	G	G	A
RAC875_c85550_52	IWB60808	G/A	1A	LG2_1A	595679548	2	264.712	A	G	G	A	G	A	A	G	G	G	A	A	G	G	G	G	G	A	G	G	A	G	A	A	G	G	A	A	G	G	A	A	A	G	G	A	A	G	G	A	A	G
wsnp_Ex_c46670_52108070	IWA3977	C/T	1A	LG2_1A	596848692	2	266.216	T	C	C	T	C	T	T	C	C	C	T	T	C	T	C	C	C	T	C	C	T	C	T	T	C	C	T	T	C	C	T	T	T	C	C	T	T	C	C	T	T	C
BS00021780_51	IWB6759	T/C	1A	LG2_1A	596487620	2	266.962	C	T	T	C	T	C	C	T	T	T	C	C	T	C	T	T	T	C	T	T	C	T	C	C	T	T	C	C	T	T	C	C	C	T	T	C	C	C	T	C	C	T
CAP11_c1115_150	IWB12664	C/T	1A	LG2_1A	595685529	2	270.017	T	C	C	T	C	T	C	C	C	C	T	T	C	T	C	C	C	T	C	C	T	C	T	T	C	C	T	T	C	C	T	T	T	C	C	T	T	C	C	T	T	C
Tdurum_contig48103_1481	IWB71870	C/T	1B	LG3_1B	696971863	3	0	T	C	C	T	C	C	T	T	T	T	T	C	C	C	C	C	T	T	T	T	C	C	C	C	T	C	C	T	T	T	C	C	T	C	T	T	T	C	C	C	C	C
wsnp_Ex_c17990_26770800	IWA2279	G/A	UN	LG3_UN	12383971	3	5.474	G	A	A	G	G	A	G	G	G	G	G	A	A	A	A	A	G	G	G	G	A	A	A	A	G	A	A	G	G	G	A	A	G	A	G	G	G	A	A	A	A	A
wsnp_Ex_c955_1827719	IWA4936	G/A	1B	LG3_1B	694755835	3	6.22	G	A	A	G	G	A	G	G	G	G	G	A	A	A	A	A	G	G	G	G	A	A	A	A	G	A	A	G	G	G	A	A	G	G	G	G	G	A	A	A	A	A
IAAV1732	IWB34435	C/T	1B	LG3_1B	691384747	3	7.724	C	T	T	C	C	T	T	C	C	C	C	T	T	T	T	T	C	C	C	C	T	T	T	T	C	T	T	C	C	C	T	T	C	C	C	C	C	T	T	T	T	T
RAC875_c28629_101	IWB56212	T/G	1B	LG3_1B	691385738	3	8.471	T	G	G	T	T	G	G	T	T	T	T	G	G	G	G	G	T	T	T	T	G	G	G	G	T	G	G	T	T	T	G	G	T	T	T	T	T	G	G	G	G	G
BobWhite_c34125_183	IWB2673	G/A	1B	LG3_1B	684814477	3	12.319	G	A	A	G	G	A	A	G	G	G	G	A	A	A	G	A	G	G	G	G	A	A	A	A	G	G	A	G	G	G	A	A	G	G	G	G	G	A	A	A	A	A
BS00066305_51	IWB9772	T/C	1B	LG3_1B	684745787	3	13.823	T	C	C	T	T	C	C	T	T	C	T	C	C	C	T	C	T	T	T	T	C	C	C	C	T	T	C	T	T	T	C	C	T	T	T	T	T	C	C	C	C	C
BS00060686_51	IWB8817	T/G	1B	LG3_1B	683872649	3	15.326	T	G	G	T	T	G	G	T	T	G	T	G	G	G	T	G	T	T	T	T	G	G	G	G	T	T	G	T	T	T	G	G	T	T	T	T	T	G	G	G	G	G
Kukri_c1259_864	IWB40850	A/G	1B	LG3_1B	681743452	3	21.634	A	G	G	A	A	A	G	A	A	G	G	G	G	G	A	G	A	A	A	G	A	G	G	G	A	A	G	A	G	A	G	G	A	A	A	A	A	G	G	G	G	G
Tdurum_contig93330_263	IWB73865	C/T	1B	LG3_1B	681743554	3	22.38	C	T	T	C	C	C	T	C	C	T	T	T	T	T	C	T	C	C	C	C	C	T	T	T	C	C	T	C	T	C	T	T	C	C	C	C	C	T	T	T	T	T
wsnp_Ex_c4436_7981188	IWA3893	A/G	1B	LG3_1B	676710724	3	27.855	A	G	G	A	A	A	G	A	A	G	G	G	G	G	A	G	A	A	A	A	A	G	G	G	A	A	G	A	G	A	A	G	A	A	A	A	A	G	G	G	G	A
Tdurum_contig61914_169	IWB72835	A/C	1B	LG3_1B	676307010	3	28.601	A	C	C	A	A	A	C	A	A	C	C	C	C	C	A	C	A	A	A	A	A	A	C	C	A	A	C	A	C	A	A	C	A	A	A	A	A	C	C	C	C	A
CAP7_rep_c6352_375	IWB14436	T/G	1B	LG3_1B	677494179	3	29.347	T	G	G	T	T	T	G	T	T	G	G	G	G	G	T	G	T	T	T	T	T	T	G	G	T	T	G	T	G	T	T	G	T	G	T	T	T	G	G	G	G	T
RAC875_c55934_165	IWB59155	A/G	1B	LG3_1B	675439465	3	31.62	A	G	G	A	A	A	G	A	A	G	G	G	G	G	G	G	A	A	A	A	A	A	G	G	A	A	G	A	G	A	A	G	A	A	A	A	A	G	G	G	G	A
Kukri_rep_c102001_420	IWB48711	T/G	UN	LG3_UN	229370695	3	34.675	T	G	G	T	T	T	G	T	T	G	G	G	G	G	G	G	T	T	T	T	T	T	G	G	T	T	G	T	G	T	T	G	T	T	T	T	T	G	G	G	G	T
wsnp_CAP12_c1337_682282	IWA919	C/T	1B	LG3_1B	673333272	3	35.421	C	T	T	C	C	C	T	C	C	T	T	T	T	T	T	T	C	C	C	C	C	C	T	T	C	C	T	C	T	C	C	T	C	C	C	C	C	T	T	T	T	C
Tdurum_contig18557_228	IWB68743	A/G	1B	LG3_1B	672847683	3	36.925	A	G	G	A	A	A	G	A	A	G	G	G	G	G	G	G	A	A	A	A	A	A	G	G	A	A	G	A	G	A	A	G	A	A	A	A	A	G	G	G	G	A
tplb0034g09_1257	IWB74539	A/G	1B	LG3_1B	671463765	3	37.671	A	G	G	A	A	A	G	A	A	G	G	G	G	G	G	G	A	A	A	A	A	A	G	G	A	A	G	A	G	A	A	G	A	A	A	A	A	G	G	G	G	A
CAP12_c1085_283	IWB13172	A/C	1B	LG3_1B	670582478	3	39.944	A	C	C	A	A	A	C	A	A	C	C	C	C	C	C	C	A	A	A	A	A	A	C	C	A	A	C	A	C	A	A	C	A	A	A	A	A	C	C	A	C	A
Tdurum_contig57153_1356	IWB72561	T/C	1B	LG3_1B	670027290	3	41.448	T	C	C	T	T	T	C	T	T	C	C	C	C	C	C	C	T	T	T	C	T	T	C	C	T	T	C	T	C	T	T	C	T	T	T	T	T	C	C	T	C	T
CAP12_c590_307	IWB13473	G/A	1B	LG3_1B	670143344	3	42.194	G	A	A	G	G	G	A	G	G	A	A	A	A	A	A	A	G	G	G	G	G	G	A	A	G	G	A	G	A	G	G	A	G	G	G	G	G	A	A	G	A	G
BS00015519_51	IWB6619	T/C	1B	LG3_1B	668955039	3	42.941	T	C	C	T	T	T	C	T	T	C	C	C	C	C	C	C	T	T	T	T	T	T	C	C	T	T	C	T	C	T	T	C	T	T	T	T	T	C	C	T	C	T
RAC875_c49225_66	IWB58538	C/T	1B	LG3_1B	665800960	3	47.595	C	T	T	C	C	C	T	C	C	T	T	T	T	T	T	T	C	C	C	C	C	T	T	T	C	C	T	C	T	C	C	T	C	C	C	C	C	T	T	C	T	C
wsnp_JD_c14411_14148961	IWA5847	G/A	1B	LG3_1B	661356752	3	53.069	G	A	A	G	G	G	A	G	G	A	A	A	A	A	A	A	A	G	G	G	G	A	A	A	G	G	A	G	G	G	G	A	G	A	G	G	G	A	A	G	A	G
BobWhite_c40868_120	IWB3140	G/A	1B	LG3_1B	661209872	3	53.816	G	A	A	G	G	G	A	G	G	A	A	A	A	A	A	A	A	G	G	G	G	A	A	A	G	G	A	G	A	G	G	A	G	A	G	G	G	A	A	G	A	G
Excalibur_c49496_705	IWB27057	C/T	1B	LG3_1B	659792444	3	56.089	C	T	T	C	T	C	T	C	C	T	T	T	T	T	T	T	T	C	C	C	C	T	T	T	C	C	C	C	T	C	C	C	C	T	C	C	C	T	T	C	T	C
CAP7_c199_62	IWB13876	C/T	1B	LG3_1B	653528248	3	58.362	C	T	T	C	T	C	T	C	C	T	T	T	T	C	T	T	T	C	C	C	C	T	T	T	C	C	C	C	T	C	C	C	C	T	T	C	C	T	T	C	T	C
IAAV7428	IWB35340	G/A	1B	LG3_1B	650082229	3	63.016	G	A	A	G	A	G	A	G	G	A	A	A	G	G	A	A	A	G	G	G	G	A	A	A	G	G	G	G	A	G	G	G	G	A	A	G	G	A	A	G	A	G
Ex_c25733_348	IWB20313	A/C	1B	LG3_1B	650173578	3	63.763	A	C	C	A	C	A	C	A	A	C	C	C	A	A	C	C	C	A	A	C	A	C	C	C	A	A	A	A	C	A	A	A	A	C	C	A	A	C	C	A	C	A
BS00069044_51	IWB10371	G/A	1B	LG3_1B	648020921	3	66.817	G	A	A	G	A	G	A	G	G	A	A	A	G	G	A	A	A	G	G	G	G	A	A	A	G	G	G	G	A	G	G	G	G	A	A	G	G	A	A	G	A	G
Tdurum_contig10036_1044	IWB66185	C/A	1B	LG3_1B	647570829	3	67.563	C	A	C	C	A	C	A	C	C	A	A	A	C	C	A	A	A	C	C	C	C	A	A	A	C	C	C	C	A	C	C	C	C	A	A	C	C	A	A	C	A	C
wsnp_Ex_c34765_43024979	IWA3497	T/C	1B	LG3_1B	647569251	3	68.31	T	C	T	T	C	T	C	T	T	C	C	C	T	T	C	C	C	C	T	T	T	C	C	C	T	T	T	T	C	T	T	T	T	C	C	T	T	C	C	T	C	T
IAAV1683	IWB34425	A/G	1B	LG3_1B	647568055	3	69.056	A	G	G	A	G	A	G	A	A	G	G	G	A	A	G	G	G	G	A	A	A	G	G	G	A	A	A	A	G	A	A	A	A	G	G	A	A	G	G	A	G	A
BS00094237_51	IWB11858	A/G	1B	LG3_1B	645251096	3	74.53	A	G	G	A	G	A	G	A	A	G	A	G	A	A	G	G	G	G	A	A	G	G	G	G	A	A	A	A	G	A	A	A	A	G	G	A	A	G	G	A	G	A
IAAV2619	IWB34585	C/T	1B	LG3_1B	645181312	3	75.276	C	T	T	C	T	C	T	C	C	T	C	C	C	C	T	T	T	T	C	C	T	T	T	T	C	C	C	C	T	C	C	C	C	T	T	C	C	T	T	C	T	C
tplb0043a07_1521	IWB74754	T/G	1B	LG3_1B	644859306	3	78.331	G	T	T	G	T	G	T	G	G	T	G	G	G	G	T	T	T	T	G	G	T	T	T	T	G	G	G	G	T	G	G	G	G	T	T	G	T	T	T	G	T	G
BS00022539_51	IWB7144	C/T	1B	LG3_1B	645062772	3	79.835	T	C	C	T	C	T	C	T	T	C	T	T	T	T	C	C	C	C	T	C	C	C	C	C	T	T	C	T	C	T	T	T	T	C	C	T	C	C	C	T	C	T
Tdurum_contig16606_648	IWB68554	C/T	1B	LG3_1B	640586578	3	82.889	C	T	T	C	T	C	T	C	C	T	C	C	C	C	T	C	T	T	C	T	T	T	T	T	C	C	C	C	T	C	C	C	C	T	T	C	T	T	T	C	T	C
Excalibur_c37496_271	IWB25833	C/T	1B	LG3_1B	640398588	3	83.635	C	T	T	C	T	C	T	C	C	T	C	C	C	C	T	C	T	T	C	C	T	T	T	T	C	C	C	C	T	C	C	C	C	T	T	C	T	T	T	C	T	C
BobWhite_rep_c54139_273	IWB5074	A/G	1B	LG3_1B	637995426	3	85.139	A	G	A	A	G	A	G	A	A	G	A	A	A	A	G	A	G	G	A	A	G	G	G	G	A	A	A	A	G	A	A	A	A	G	G	A	G	G	G	A	G	A
BS00096498_51	IWB11958	T/C	1B	LG3_1B	637017943	3	85.885	T	C	T	T	C	T	C	T	T	C	T	T	T	T	C	T	C	C	T	T	C	C	C	C	T	T	T	T	C	T	T	T	T	C	C	T	C	C	C	T	C	T
Tdurum_contig65853_242	IWB73032	A/G	1B	LG3_1B	635604147	3	86.632	A	G	A	A	G	A	G	A	A	A	A	A	A	A	G	A	G	G	A	A	G	G	G	G	A	A	A	A	G	A	A	A	A	G	G	A	G	G	G	A	G	A
BobWhite_c9881_1312	IWB4676	G/A	1B	LG3_1B	633775374	3	87.378	G	A	G	G	A	G	A	G	G	G	G	G	G	G	A	G	A	A	G	G	A	A	A	A	G	G	G	G	A	G	G	G	G	A	A	G	A	A	A	G	A	G
wsnp_Ex_c29186_38247956	IWA3216	T/C	1B	LG3_1B	612154802	3	95.395	T	C	T	T	C	T	C	T	T	T	T	T	T	T	C	T	C	C	C	T	C	C	C	C	C	T	T	T	C	T	T	T	T	T	C	T	C	C	C	T	C	C
BS00064162_51	IWB9208	C/T	1B	LG3_1B	608139307	3	96.141	C	T	C	C	T	C	T	C	C	C	C	C	C	C	T	C	T	T	T	C	T	T	T	T	T	C	C	C	T	C	C	C	C	T	T	C	T	T	T	C	T	T
wsnp_RFL_Contig2220_1597321	IWA8313	T/C	1B	LG3_1B	599530190	3	99.196	C	T	T	C	T	T	T	C	C	C	C	C	C	C	T	C	T	T	T	C	T	T	T	T	T	C	C	C	T	C	C	C	T	T	T	C	T	T	T	C	T	T
BS00010436_51	IWB6222	G/A	1B	LG3_1B	598080769	3	99.942	A	G	G	A	G	G	G	A	A	A	A	A	G	A	G	A	G	G	G	A	G	G	G	G	G	A	A	A	G	A	A	A	G	G	G	A	G	G	G	A	G	G
wsnp_Ex_c32284_40970312	IWA3384	T/C	1B	LG3_1B	595545628	3	100.688	C	T	T	C	T	T	T	C	C	C	C	C	T	C	T	C	T	T	T	C	T	T	T	T	T	T	C	C	T	C	C	C	T	T	T	C	T	T	T	C	T	T
Kukri_c42202_271	IWB45213	G/A	1B	LG3_1B	596057369	3	101.435	A	G	G	A	G	G	G	A	A	A	A	A	G	A	G	A	G	G	G	A	G	G	G	G	G	G	A	A	G	A	A	A	G	A	G	A	G	G	G	A	G	G
BobWhite_c17644_112	IWB1072	G/A	1B	LG3_1B	596060435	3	102.939	A	G	A	A	G	G	G	A	A	A	A	A	G	A	G	A	G	G	G	A	G	G	G	G	G	G	A	A	G	A	A	A	G	A	G	A	G	G	G	A	G	G
TA004264_0825	IWB65807	G/A	1B	LG3_1B	588742722	3	112.726	G	A	A	G	G	A	A	G	G	G	G	G	A	G	A	G	A	A	A	G	A	G	A	A	A	A	G	G	A	G	G	G	A	G	A	G	A	A	A	G	A	G
Kukri_c7657_986	IWB47688	G/A	1B	LG3_1B	590191410	3	121.62	A	G	G	A	G	G	G	A	A	A	A	A	G	A	G	A	G	G	G	G	G	G	G	G	G	G	A	A	G	A	A	A	G	G	G	A	G	G	G	A	G	G
Kukri_c20486_255	IWB42331	T/C	1B	LG3_1B	589761950	3	122.366	C	T	T	C	T	T	T	C	C	C	C	C	T	C	T	C	T	T	T	C	T	T	T	T	T	T	C	C	T	C	C	C	T	T	T	C	T	T	T	C	T	T
Tdurum_contig85620_467	IWB73694	G/A	1B	LG3_1B	573495249	3	125.421	A	G	G	A	G	G	G	A	A	A	A	A	G	G	G	A	G	A	G	A	G	G	G	G	G	G	A	A	G	A	A	A	G	G	G	A	G	G	G	A	G	G
Kukri_c7770_176	IWB47726	C/T	1B	LG3_1B	573412193	3	126.167	T	C	C	T	C	C	C	T	T	T	T	T	C	C	C	T	C	T	C	T	C	C	C	C	C	C	T	T	C	T	T	T	C	C	C	T	C	C	C	T	C	C
RAC875_c87950_333	IWB60916	G/A	1B	LG3_1B	584219988	3	126.913	A	G	G	A	G	G	G	A	A	A	A	A	G	G	G	A	G	G	G	A	G	G	G	G	G	G	A	A	G	A	A	A	G	G	G	A	G	G	G	A	G	G
RAC875_c55891_659	IWB59152	C/T	1B	LG3_1B	571673168	3	128.417	T	C	C	T	C	C	C	T	T	T	T	T	C	C	C	T	C	T	C	T	C	C	C	C	C	C	T	T	C	T	T	T	C	C	C	T	C	C	C	T	C	C
wsnp_Ex_c39616_46871127	IWA3684	A/G	1B	LG3_1B	569068999	3	129.921	G	A	A	G	A	A	A	G	G	G	G	G	A	A	A	G	A	G	A	G	A	A	A	A	A	G	G	G	A	G	G	G	A	A	A	G	A	A	A	G	A	A
BS00066006_51	IWB9692	T/G	1B	LG3_1B	547332198	3	132.975	G	T	T	G	T	T	T	G	G	G	G	G	T	T	T	G	T	T	T	G	T	T	T	T	T	G	G	G	T	G	G	G	T	T	T	G	T	T	T	G	T	T
wsnp_Ex_c7447_12751589	IWA4680	T/C	1B	LG3_1B	549716448	3	133.722	C	T	T	C	T	T	T	C	C	C	C	C	T	T	T	C	T	T	T	T	T	T	T	T	T	C	C	C	T	C	C	C	T	T	T	C	T	T	T	C	T	T
RAC875_rep_c108853_108	IWB61825	T/C	1B	LG3_1B	552550871	3	134.468	C	T	T	C	T	T	T	C	C	C	C	C	T	T	T	C	T	T	T	C	T	T	T	T	T	C	C	C	T	C	C	C	T	T	T	C	T	T	T	C	T	T
GENE_0524_302	IWB31943	C/A	1B	LG3_1B	550104089	3	135.214	A	C	C	A	C	C	C	A	A	A	A	A	C	C	C	A	C	C	C	A	C	C	C	C	C	A	A	A	C	A	A	A	C	A	C	A	C	C	C	A	C	C
BS00021947_51	IWB6815	T/C	1B	LG3_1B	412006795	3	139.869	C	T	T	C	T	T	T	C	C	C	C	T	T	T	T	C	T	T	T	C	T	T	T	T	T	C	C	C	T	C	C	C	T	T	T	C	T	T	T	C	T	T
Kukri_c75399_389	IWB47638	T/C	1B	LG3_1B	414622826	3	140.615	C	T	T	C	T	T	T	C	C	C	C	T	T	T	T	C	T	T	T	C	T	T	T	T	T	C	C	C	T	C	C	C	T	T	T	C	T	T	T	C	T	T
wsnp_BE442716B_Ta_2_1	IWA106	G/T	1B	LG3_1B	415205178	3	141.361	T	G	G	T	G	G	G	T	T	T	T	G	G	G	G	T	G	G	G	G	G	G	G	G	G	T	T	T	G	T	T	T	G	G	G	T	G	G	G	T	G	G
BS00038929_51	IWB8148	G/A	1B	LG3_1B	429971590	3	142.108	A	G	G	A	G	G	G	A	A	A	A	G	G	G	G	A	G	G	G	G	G	G	G	G	G	A	A	A	G	A	A	A	G	A	G	A	G	G	G	A	G	G
Tdurum_contig25434_209	IWB69081	A/C	1B	LG3_1B	427015767	3	142.854	C	A	A	C	A	A	A	C	C	C	C	A	A	A	A	C	A	A	A	C	A	A	A	A	A	C	C	C	A	C	C	C	A	C	A	C	A	A	A	C	A	A
Excalibur_c49906_242	IWB27095	T/G	1B	LG3_1B	490535001	3	143.6	G	T	T	G	T	T	T	G	G	G	G	T	T	T	T	G	T	T	T	G	T	T	T	T	T	G	G	G	T	G	G	G	T	T	T	G	T	T	T	G	T	T
IACX2578	IWB35864	A/G	1B	LG3_1B	490540603	3	152.495	A	G	A	A	A	G	G	A	A	A	A	G	G	G	G	A	G	G	G	A	G	A	G	G	G	A	A	A	G	A	A	A	G	G	G	A	G	G	G	A	G	A
wsnp_Ra_c7527_12935330	IWA8065	C/T	1B	LG3_1B	448170528	3	161.389	T	C	T	T	C	C	C	T	T	T	T	C	C	C	C	T	C	C	C	T	C	C	C	C	C	T	T	T	C	T	T	T	C	C	C	T	C	C	C	T	C	C
BS00033681_51	IWB7939	T/C	1B	LG3_1B	437983510	3	162.135	C	T	T	C	T	T	T	C	C	C	C	T	T	T	T	C	T	T	T	C	T	T	T	T	T	C	C	C	T	C	C	C	T	T	T	C	T	T	T	C	T	T
GENE_0136_82	IWB31700	G/T	1B	LG3_1B	440419191	3	162.881	T	G	G	T	G	G	G	T	T	T	T	G	G	G	G	T	G	G	G	G	G	G	G	G	G	T	T	T	G	T	T	T	G	G	G	T	G	G	G	T	G	G
Tdurum_contig57731_225	IWB72598	T/C	1B	LG3_1B	427452646	3	163.628	C	T	T	C	T	T	T	C	C	C	C	T	T	T	T	C	T	T	T	C	T	T	T	T	T	C	C	C	T	C	C	C	T	T	T	C	T	T	T	C	T	T
Tdurum_contig87816_268	IWB73732	A/G	1B	LG3_1B	415586478	3	164.374	G	A	A	G	A	A	A	G	G	G	G	A	A	A	A	G	A	A	A	G	A	A	A	A	A	G	G	G	A	G	G	G	A	A	A	G	A	A	A	G	A	A
Ra_c68984_1882	IWB52443	G/A	UNN	LG3_UNN	100100000	3	165.12	A	G	G	A	G	G	G	A	A	A	A	G	G	G	G	A	G	G	G	A	G	G	G	G	G	A	G	A	G	A	A	A	G	G	G	A	G	G	G	A	G	G
BS00021946_51	IWB6814	G/A	1B	LG3_1B	413908186	3	165.867	A	G	G	A	G	G	G	A	A	A	A	G	G	G	G	A	G	G	G	A	G	G	G	G	G	A	A	A	G	A	A	A	G	G	G	A	G	G	G	A	G	G
BS00110148_51	IWB12484	G/T	1B	LG3_1B	425147201	3	166.613	T	G	G	T	G	G	G	T	T	T	T	G	G	G	G	T	G	G	G	T	G	G	G	G	G	T	T	T	G	T	T	T	G	G	G	T	G	G	G	T	G	G
Excalibur_c59016_839	IWB27852	G/A	1B	LG3_1B	431969623	3	169.667	A	G	G	A	G	G	G	A	A	A	A	G	G	G	G	A	G	G	G	A	G	G	G	G	G	A	A	A	G	A	G	A	G	G	G	A	G	G	G	A	G	G
GENE_3085_533	IWB33215	C/T	1B	LG3_1B	427455233	3	171.171	T	C	C	T	C	C	C	T	T	T	T	C	C	C	C	T	T	C	C	T	C	C	C	C	C	T	T	T	C	T	C	T	C	C	C	T	C	C	C	T	C	C
Kukri_c62285_336	IWB46989	C/T	1B	LG3_1B	394766936	3	175.019	T	C	C	T	C	C	C	C	T	T	T	C	C	C	C	T	T	T	C	C	C	C	C	C	C	T	T	T	C	T	C	T	C	C	C	T	C	C	C	T	C	C
Tdurum_contig63991_404	IWB72968	C/T	1B	LG3_1B	307633074	3	178.074	T	C	C	T	C	C	C	T	T	T	T	C	C	C	C	C	C	T	C	T	C	C	C	C	C	T	T	T	C	T	C	T	C	C	C	T	C	C	C	T	C	C
RAC875_rep_c72356_51	IWB62862	C/T	1B	LG3_1B	184597286	3	181.128	T	C	T	T	C	C	C	T	T	T	T	C	C	C	C	C	C	T	C	T	C	C	C	C	C	T	T	T	C	T	C	T	C	T	C	T	C	C	C	T	C	C
JD_c10376_670	IWB36860	T/C	1B	LG3_1B	379208835	3	186.602	C	T	T	C	T	T	T	C	C	C	C	T	T	T	T	T	C	C	T	C	T	T	T	T	T	C	C	C	T	C	C	C	T	C	T	C	T	T	T	C	T	T
Tdurum_contig11877_414	IWB67336	T/C	1B	LG3_1B	379209038	3	187.348	C	T	T	C	T	T	T	C	C	C	C	T	T	T	T	T	C	C	T	C	T	T	T	T	T	C	C	C	T	C	C	C	T	C	T	C	T	T	T	C	T	T
Ku_c18793_951	IWB38670	A/G	1B	LG3_1B	319582464	3	188.852	G	A	A	G	A	A	A	G	G	G	G	A	A	A	A	A	A	G	A	G	A	A	A	A	A	G	G	G	A	G	G	G	A	G	A	G	A	A	A	G	A	A
Kukri_c6135_150	IWB46929	T/C	1B	LG3_1B	136116182	3	189.599	C	T	T	C	T	T	T	C	C	C	C	T	T	T	T	T	T	C	T	C	T	T	T	T	T	C	C	C	T	C	C	C	T	T	T	C	T	T	T	C	T	T
wsnp_Ex_c6022_10552811	IWA4402	G/A	1B	LG3_1B	386949063	3	190.345	A	G	G	A	G	G	G	A	A	A	A	G	G	G	G	A	G	A	G	A	G	G	G	G	G	A	A	A	G	A	A	A	G	G	G	A	G	G	G	A	G	G
RAC875_c10226_1478	IWB52958	A/C	1B	LG3_1B	309580423	3	191.091	C	A	A	C	A	A	A	C	C	C	C	A	A	A	A	A	A	C	A	C	A	A	A	A	A	C	C	C	A	C	C	C	A	A	A	C	A	A	A	C	A	A
Ex_c34713_501	IWB20542	G/A	1B	LG3_1B	373530177	3	192.595	A	G	G	A	G	G	G	A	A	A	A	G	G	G	G	G	G	A	G	G	G	G	G	G	G	A	A	A	G	A	A	A	G	A	G	A	G	G	G	A	G	G
RAC875_c6789_838	IWB60134	A/C	1B	LG3_1B	143525845	3	193.341	C	A	A	C	A	A	A	C	C	C	C	A	A	A	A	A	A	C	A	A	A	A	A	A	A	C	C	C	A	C	C	C	A	A	A	C	A	A	A	C	A	A
Ra_c15153_324	IWB51154	T/C	1B	LG3_1B	136119130	3	194.088	C	T	T	C	T	T	T	C	C	C	C	T	T	T	T	T	T	C	T	C	T	T	T	T	T	C	C	C	T	C	C	C	T	T	T	C	T	T	T	C	T	T
RFL_Contig1081_570	IWB63556	T/G	1B	LG3_1B	58552695	3	203.875	G	T	T	G	T	T	T	G	G	G	T	T	T	T	T	T	T	G	T	G	T	T	T	T	T	G	G	G	T	G	G	G	T	T	T	G	T	T	T	G	T	T
Excalibur_c43567_850	IWB26466	A/G	1B	LG3_1B	8526439	3	210.182	G	A	A	G	A	A	A	G	G	G	A	A	A	A	A	A	A	G	A	A	A	A	A	A	A	G	G	G	A	G	G	G	A	G	A	A	A	A	A	G	A	A
BS00076889_51	IWB10908	T/C	1B	LG3_1B	22984954	3	223.71	C	T	T	C	T	T	T	C	T	C	T	T	T	T	T	C	T	C	T	T	T	T	T	C	T	C	C	C	T	T	C	C	T	T	T	T	T	T	T	C	T	T
Excalibur_rep_c107678_98	IWB30286	G/A	1B	LG3_1B	19844170	3	235.332	A	G	G	A	G	G	G	A	A	A	G	G	G	A	G	A	A	A	G	G	G	G	G	A	G	A	A	A	G	A	A	A	A	A	G	G	G	G	G	A	G	G
BS00025964_51	IWB7599	G/A	1B	LG3_1B	15254090	3	248.859	A	G	G	A	G	G	A	A	A	A	G	G	G	A	A	A	A	A	A	G	G	G	G	A	A	A	A	A	G	A	A	A	A	A	G	G	G	G	G	A	A	A
BS00065487_51	IWB9566	C/T	1B	LG3_1B	9084349	3	255.167	C	T	T	C	T	T	C	C	C	C	T	T	T	C	C	C	C	C	C	C	T	T	T	C	C	C	C	C	T	C	C	C	C	C	C	T	C	T	T	C	C	C
Kukri_rep_c106834_139	IWB49209	C/T	1B	LG3_1B	4536337	3	259.821	C	T	T	C	T	T	C	C	C	C	T	T	T	C	C	C	C	C	C	C	T	T	T	C	C	C	C	C	C	C	C	C	C	C	C	T	C	T	T	C	C	T
Excalibur_c30569_384	IWB24983	A/G	1B	LG3_1B	8079960	3	261.325	A	G	A	A	G	G	A	A	A	A	G	G	G	A	A	A	A	A	A	A	G	G	G	A	A	A	A	A	A	A	A	A	A	A	A	G	A	G	G	A	A	G
BobWhite_c5793_372	IWB3983	G/A	1B	LG3_1B	4145337	3	262.829	G	A	G	G	A	A	G	G	G	G	A	A	G	G	G	G	G	G	G	G	A	A	A	G	G	G	G	G	G	G	G	G	G	G	G	A	G	A	A	G	G	A
Kukri_c79308_278	IWB47800	G/A	1B	LG3_1B	4507890	3	264.333	G	A	A	G	A	A	G	G	G	G	A	A	G	G	G	G	G	G	G	G	A	A	A	G	G	G	G	G	G	G	G	G	G	G	G	A	G	A	A	G	G	A
Kukri_c26168_423	IWB43258	T/G	1B	LG3_1B	1405681	3	265.837	T	G	G	T	G	G	T	T	T	T	G	G	T	T	T	T	T	T	T	T	G	G	G	T	T	T	T	T	T	T	T	T	T	T	T	G	T	G	G	T	T	G
Excalibur_c12376_569	IWB22081	T/C	1B	LG3_1B	1239817	3	266.583	T	C	C	T	C	C	T	T	T	T	C	C	T	T	T	T	T	T	T	T	C	C	C	T	T	T	T	T	T	T	T	T	T	T	T	C	T	C	C	T	T	C
IAAV5782	IWB35089	A/G	1B	LG3_1B	2125931	3	268.087	A	G	G	A	G	G	A	A	A	A	G	G	A	A	A	A	A	A	A	A	G	G	G	A	A	A	A	A	A	A	A	A	A	A	A	G	A	G	G	A	A	G
BS00082565_51	IWB11262	A/G	1B	LG3_1B	5630945	3	270.36	A	G	G	A	G	G	A	A	A	A	G	G	G	A	A	A	A	A	A	A	G	G	G	A	A	A	A	A	A	A	A	A	A	A	A	G	A	G	G	A	A	G
BS00022086_51	IWB6899	G/A	5B	LG4_5B	360199054	4	0	A	G	G	G	G	G	A	A	A	G	A	A	G	G	G	A	G	A	A	A	A	G	G	G	A	A	G	G	G	A	G	G	G	G	G	A	G	G	A	A	A	G
wsnp_Ex_rep_c68119_66884852	IWA5497	G/A	5B	LG4_5B	311283575	4	1.504	A	G	A	G	G	G	A	A	A	G	A	A	G	G	G	A	G	A	A	A	A	G	G	G	A	A	G	G	G	A	G	G	G	A	G	A	G	G	A	A	A	G
wsnp_Ku_c7199_12444840	IWA7272	T/C	5B	LG4_5B	360199378	4	3.008	C	T	C	T	T	T	C	C	C	T	C	C	T	T	T	C	T	C	C	C	C	T	T	T	C	C	T	T	T	C	T	T	T	C	T	C	T	T	C	C	C	T
BS00002208_51	IWB5806	A/G	5B	LG4_5B	381832620	4	3.754	G	A	G	A	A	A	G	G	G	A	G	G	A	A	A	G	A	G	G	G	G	A	A	A	G	G	A	A	A	G	A	A	A	G	A	G	A	A	G	G	G	A
RAC875_c42518_57	IWB57849	T/C	5B	LG4_5B	358106932	4	4.5	C	T	C	T	T	T	C	C	C	T	C	C	T	T	T	C	C	C	C	C	C	T	T	T	C	C	T	T	T	C	T	T	T	C	T	C	T	T	C	C	C	T
BS00045446_51	IWB8397	T/C	5B	LG4_5B	330214858	4	5.247	C	T	C	T	T	T	C	C	C	T	C	C	T	T	T	C	T	C	C	C	C	T	T	T	C	C	T	T	T	C	T	T	T	C	T	C	T	T	C	C	C	T
wsnp_Ex_c44230_50338772	IWA3890	A/G	5B	LG4_5B	330914337	4	5.993	G	A	G	A	A	A	G	G	G	A	G	G	A	A	A	G	A	G	G	A	G	A	A	A	G	G	A	A	A	G	A	A	A	G	A	G	A	A	G	G	G	A
Kukri_c47349_450	IWB45759	T/C	5B	LG4_5B	395511691	4	6.739	C	T	C	T	T	T	C	C	C	T	C	C	T	T	T	C	T	C	C	T	C	T	T	T	C	C	T	T	T	C	T	T	T	C	T	C	T	C	C	C	C	T
wsnp_Ku_c6464_11320381	IWA7227	C/T	5B	LG4_5B	405805392	4	8.243	T	C	T	C	C	C	T	T	T	C	T	T	C	C	C	T	C	T	T	T	T	C	C	C	T	T	C	C	C	T	C	C	C	T	C	T	C	T	T	T	T	C
Ku_c6193_821	IWB39735	T/C	5B	LG4_5B	420886330	4	10.516	C	T	C	T	T	T	C	C	C	T	C	C	T	T	T	C	T	C	C	T	C	C	T	T	C	C	T	T	T	C	T	T	T	C	T	C	T	C	C	C	C	T
Ex_c66350_322	IWB21069	A/G	5B	LG4_5B	434654695	4	12.789	G	A	G	A	A	A	G	G	G	A	G	G	A	A	A	G	G	G	G	G	G	G	A	A	G	G	A	A	A	G	A	A	A	A	A	G	A	G	G	G	G	A
wsnp_Ex_rep_c75281_72691771	IWA5743	C/T	5B	LG4_5B	433936796	4	14.293	T	C	T	C	C	C	T	T	T	C	T	T	C	C	C	T	T	T	T	T	T	T	C	C	T	T	C	C	C	T	C	C	C	T	C	T	C	T	T	T	T	C
wsnp_Ku_c49907_55670146	IWA7123	C/T	5B	LG4_5B	441335823	4	15.039	T	C	T	C	C	C	T	T	T	C	T	T	C	C	C	T	T	T	T	T	T	T	C	C	T	T	C	C	C	T	C	C	C	T	C	T	C	T	T	T	T	C
IACX5818	IWB36033	A/T	5B	LG4_5B	445368099	4	18.887	T	A	T	A	A	A	T	T	T	A	A	T	A	A	A	T	T	T	T	T	T	T	A	A	T	T	A	A	A	T	A	A	A	T	A	T	A	T	T	T	T	A
Ra_c15623_1791	IWB51175	A/G	5B	LG4_5B	464848455	4	22.736	A	G	A	G	G	G	A	A	A	G	G	A	G	G	G	A	A	A	A	A	A	A	G	G	A	A	G	G	G	A	G	G	G	A	G	A	G	A	A	A	A	G
wsnp_Ex_c10902_17715268	IWA1401	T/C	5B	LG4_5B	464885674	4	23.482	T	C	T	C	C	C	T	T	T	C	C	T	C	C	C	T	T	T	T	T	T	T	C	C	T	T	C	C	C	T	C	T	C	T	C	T	C	T	T	T	T	C
Ra_c35412_1057	IWB51909	G/A	5B	LG4_5B	467599526	4	24.986	G	A	G	A	A	A	G	G	G	A	G	G	A	A	A	G	G	G	G	G	G	G	A	A	G	G	A	A	A	G	A	G	A	G	A	G	A	G	G	G	G	A
Excalibur_c25661_1177	IWB24353	T/C	5B	LG4_5B	468996669	4	25.732	T	C	T	C	C	C	T	T	T	C	T	T	C	C	C	T	T	T	T	C	T	T	C	C	T	T	C	C	C	T	C	T	C	T	C	T	C	T	T	T	T	C
wsnp_Ex_c709_1395347	IWA4622	A/G	5B	LG4_5B	469169152	4	26.478	A	G	A	G	G	G	A	A	A	G	A	A	G	G	G	A	A	A	A	A	A	A	G	G	A	A	G	G	G	A	G	A	G	A	G	A	G	A	A	A	A	G
RAC875_rep_c116598_137	IWB62371	C/T	5B	LG4_5B	476061883	4	27.225	C	T	C	T	T	T	C	C	C	T	C	C	T	T	T	C	C	C	C	C	C	C	T	T	C	C	T	T	T	C	T	C	T	C	T	C	T	C	C	C	C	T
Kukri_c10296_1512	IWB40315	A/G	5B	LG4_5B	476816452	4	28.728	A	G	A	G	G	G	A	A	A	G	A	A	G	G	G	A	A	A	A	G	A	A	G	G	A	A	G	G	G	A	G	A	G	A	G	A	G	A	A	A	A	G
RFL_Contig773_790	IWB65268	C/A	5B	LG4_5B	476678968	4	29.475	A	C	A	C	C	C	A	A	A	C	A	A	C	C	C	A	A	A	A	C	A	A	C	C	A	A	C	C	C	A	C	A	C	A	C	A	C	A	A	A	A	C
wsnp_Ku_c10296_17072695	IWA6383	T/C	5B	LG4_5B	476816344	4	30.221	T	C	T	C	C	C	T	T	T	C	T	T	C	C	C	T	T	T	T	C	T	T	C	C	T	T	C	C	C	T	C	T	C	T	C	T	C	T	T	T	T	C
Tdurum_contig68343_339	IWB73106	G/A	5B	LG4_5B	480491967	4	31.725	G	A	G	A	A	A	G	G	G	A	G	G	A	A	A	G	G	G	G	A	G	G	A	A	G	G	A	A	A	G	A	G	A	G	A	G	A	G	G	G	G	G
Kukri_c4866_552	IWB45894	C/T	5B	LG4_5B	480662941	4	39.742	C	T	C	T	C	T	C	C	C	T	C	C	T	T	T	C	C	C	C	C	C	C	T	T	C	C	T	T	T	C	C	C	T	C	T	C	T	C	C	C	C	C
wsnp_Ku_c12562_20256747	IWA6468	T/C	5B	LG4_5B	480659275	4	47.759	T	C	T	C	C	C	T	T	T	C	T	T	C	C	C	T	T	T	T	C	T	T	C	C	T	T	C	C	C	T	C	T	C	T	C	T	C	T	T	T	T	T
wsnp_Ex_c19724_28721580	IWA2455	T/C	5B	LG4_5B	481294408	4	50.813	T	C	T	C	C	C	T	T	T	C	T	T	C	T	C	T	T	T	C	C	T	T	C	C	T	T	C	C	C	T	C	T	C	T	C	T	C	T	T	T	T	T
RAC875_c4287_2984	IWB57882	A/G	5B	LG4_5B	482483568	4	53.087	A	G	A	G	G	G	A	A	A	G	A	A	G	A	G	A	A	A	G	G	A	A	G	G	A	A	G	G	G	A	G	A	G	A	G	A	G	A	A	A	A	A
wsnp_BE495277B_Ta_2_5	IWA265	C/T	5B	LG4_5B	482371832	4	53.833	C	T	C	T	T	T	C	C	C	T	C	C	T	C	T	C	C	C	T	T	C	C	T	T	C	C	T	T	T	C	T	C	T	C	T	C	T	C	C	C	C	C
RAC875_c24376_704	IWB55646	G/A	5B	LG4_5B	482181232	4	54.579	G	A	G	A	A	A	G	G	G	A	G	G	A	G	A	G	G	G	A	G	G	G	A	A	G	G	A	A	A	G	A	G	A	G	A	G	A	G	G	G	G	G
Kukri_c33299_519	IWB44183	A/C	5B	LG4_5B	482176911	4	55.325	A	C	A	C	C	C	A	A	A	C	A	A	C	A	C	A	A	A	C	C	A	A	C	C	A	A	C	C	C	A	C	A	C	A	C	A	C	A	A	A	A	A
RFL_Contig4751_1197	IWB64783	C/T	5B	LG4_5B	485284327	4	56.072	C	T	C	T	T	T	C	C	C	T	C	C	T	C	T	C	C	C	T	T	C	C	T	T	C	C	T	T	T	C	T	C	T	C	T	C	T	C	C	C	C	C
Jagger_c3991_101	IWB36579	G/A	5B	LG4_5B	491769771	4	56.818	G	A	G	A	A	A	G	G	G	A	G	G	A	G	A	G	G	G	A	A	G	G	A	A	G	G	A	A	A	G	A	G	A	G	A	G	A	G	G	G	G	G
IAAV547	IWB35031	C/T	5B	LG4_5B	504920333	4	60.666	C	T	C	T	T	T	C	C	C	T	C	C	T	C	T	C	C	C	T	T	C	C	T	T	C	C	T	T	T	C	T	C	T	C	T	C	T	C	C	C	C	C
wsnp_Ex_c7244_12439355	IWA4641	C/T	5B	LG4_5B	509230067	4	61.412	C	T	C	T	T	T	C	C	C	T	C	C	T	C	T	C	C	C	T	T	C	C	T	T	C	C	T	T	T	C	T	C	T	C	T	C	T	C	C	C	C	C
Excalibur_c9846_458	IWB29629	A/G	5B	LG4_5B	508428972	4	62.159	A	G	A	G	G	G	A	A	A	G	A	A	G	A	G	A	A	A	G	G	A	A	G	G	A	A	G	G	G	A	G	A	G	G	G	A	G	A	A	A	A	A
BS00085890_51	IWB11428	G/A	5B	LG4_5B	516358252	4	68.466	G	A	G	A	A	A	G	G	G	A	G	A	A	G	A	G	G	G	A	A	G	G	A	A	G	G	A	A	G	G	A	G	A	G	A	G	A	G	G	G	A	G
RAC875_c19099_308	IWB54772	G/A	5B	LG4_5B	522291532	4	69.97	G	A	G	A	G	A	G	G	G	A	G	A	A	G	A	G	G	G	A	A	G	G	A	A	G	G	A	A	G	G	A	G	A	G	A	G	A	G	G	G	A	G
RAC875_c18335_443	IWB54653	G/A	5B	LG4_5B	530389002	4	70.716	G	A	G	A	G	A	G	G	G	A	G	A	A	G	A	G	G	G	A	A	G	G	A	A	G	G	A	A	G	G	A	G	A	G	A	G	A	G	G	G	A	G
BobWhite_rep_c65835_277	IWB5567	G/A	5B	LG4_5B	533742459	4	72.22	G	A	G	A	G	A	G	G	G	A	G	A	A	G	A	G	G	G	A	A	G	G	A	A	G	G	A	A	G	G	A	G	A	G	A	G	A	G	A	G	A	G
RAC875_c68097_62	IWB60155	A/G	5B	LG4_5B	533354125	4	72.967	A	G	A	G	A	G	A	A	A	G	A	G	G	A	G	A	A	A	G	G	A	A	G	G	A	A	G	G	A	A	G	A	G	G	G	A	G	A	G	A	G	A
RAC875_c7585_1097	IWB60388	C/T	5B	LG4_5B	534269408	4	73.713	C	T	C	T	C	T	C	C	C	T	C	T	T	C	T	C	C	C	T	T	C	C	T	T	C	C	T	T	C	C	T	C	T	C	T	C	T	C	T	C	T	C
BobWhite_rep_c62475_70	IWB5301	T/C	5B	LG4_5B	534315551	4	73.728	T	C	T	C	T	C	T	T	T	C	T	C	C	T	C	T	T	T	C	C	T	T	C	C	T	T	C	C	T	T	C	T	C	T	C	T	C	T	C	T	C	T
Kukri_c95103_97	IWB48402	A/C	5B	LG4_5B	531825747	4	75.216	A	C	A	C	A	C	A	A	A	C	A	C	C	A	C	A	A	A	C	A	A	A	C	C	A	A	C	C	A	A	C	A	C	A	C	A	C	A	C	A	C	A
BS00046512_51	IWB8427	A/G	5B	LG4_5B	533354828	4	75.963	A	G	A	G	A	G	A	A	A	G	A	G	G	A	G	A	A	A	G	G	A	A	G	G	A	A	G	G	A	A	G	A	G	A	G	A	G	A	G	A	G	A
TA003435_0313	IWB65688	A/G	5B	LG4_5B	534656341	4	76.709	A	G	A	G	A	G	A	A	A	G	A	G	G	A	G	A	A	A	G	G	A	A	G	G	A	A	G	G	A	A	G	A	G	A	G	A	G	A	G	A	G	A
RFL_Contig2304_1569	IWB63903	A/G	5B	LG4_5B	531825686	4	77.455	A	G	A	G	A	G	A	A	A	G	A	G	G	A	G	A	A	A	G	G	A	A	G	G	A	A	G	G	A	A	G	A	G	A	G	A	G	A	G	A	G	A
GENE_3515_135	IWB33436	A/C	5B	LG4_5B	539484342	4	82.929	A	C	A	C	A	A	A	A	A	C	A	C	A	A	C	A	A	A	C	C	A	C	C	C	A	A	C	C	A	A	C	A	C	A	C	A	C	A	C	A	C	A
wsnp_Ex_rep_c68003_66744451	IWA5478	G/A	5B	LG4_5B	539215110	4	83.676	G	A	G	A	G	G	G	G	G	A	G	A	G	G	A	G	G	G	A	A	G	A	A	A	G	G	A	A	G	G	A	G	A	G	A	G	A	G	A	G	A	G
Excalibur_c97089_263	IWB29576	A/G	5B	LG4_5B	533351925	4	93.463	A	G	A	G	G	G	A	A	A	G	A	G	G	A	G	A	A	A	G	G	A	G	G	G	A	A	G	G	A	A	G	A	G	A	G	A	G	A	G	A	G	G
Kukri_c29560_156	IWB43740	T/C	5B	LG4_5B	570378162	4	112.097	T	C	T	T	C	T	T	C	T	C	T	C	T	T	C	T	T	C	C	T	T	C	C	C	T	T	C	C	T	T	C	T	C	T	C	T	C	C	C	T	C	C
Tdurum_contig10268_1000	IWB66419	A/C	5B	LG4_5B	561670950	4	118.404	A	C	C	A	A	A	A	C	A	C	A	C	A	A	C	A	A	C	C	C	A	C	C	C	A	A	C	C	A	A	C	A	C	A	C	A	C	C	C	A	C	A
RAC875_c20785_1219	IWB55063	A/G	5B	LG4_5B	570195045	4	119.15	A	G	G	A	A	A	A	G	A	G	A	G	A	A	G	A	A	G	G	G	A	G	G	G	A	A	G	G	A	A	G	A	G	G	G	A	G	G	G	A	G	A
Excalibur_c20766_802	IWB23537	A/G	5B	LG4_5B	571635350	4	119.897	A	G	G	A	A	A	A	G	A	G	A	G	A	A	G	A	G	G	G	G	A	G	G	G	A	A	G	G	A	A	G	A	G	G	G	A	G	G	G	A	G	A
Excalibur_c81014_100	IWB28982	A/G	5B	LG4_5B	560063552	4	120.643	A	G	G	A	A	A	A	G	A	G	A	G	A	A	G	A	G	G	G	G	A	G	G	G	A	A	G	G	A	A	G	A	G	G	G	A	G	G	G	A	A	A
wsnp_Ku_rep_c104021_90610162	IWA7408	A/G	5B	LG4_5B	555084936	4	122.147	A	G	G	A	A	A	A	G	A	G	A	G	A	A	G	A	A	G	G	G	A	G	G	G	A	A	G	G	A	A	G	A	G	A	G	A	G	G	G	A	A	A
Excalibur_c33675_410	IWB25367	T/C	5B	LG4_5B	554136387	4	122.893	T	C	C	T	T	T	T	C	T	C	T	C	T	T	C	T	T	C	C	C	T	C	C	C	T	T	C	C	T	T	C	T	C	T	C	T	C	C	C	T	T	T
Ex_c29928_1020	IWB20439	G/T	5B	LG4_5B	554216551	4	123.639	G	T	T	G	G	G	G	T	G	T	G	T	G	G	T	G	G	T	T	T	G	T	T	T	G	G	T	T	G	G	T	G	T	G	T	G	T	T	T	G	G	G
TA002756_0960	IWB65600	T/C	5B	LG4_5B	561608774	4	124.386	T	C	C	T	T	T	T	C	T	C	T	C	T	T	C	T	T	C	C	C	T	C	C	C	T	T	C	C	T	T	C	T	C	T	C	T	C	C	C	T	C	T
wsnp_Ku_c21770_31551190	IWA6718	C/T	5B	LG4_5B	575563423	4	125.89	C	T	T	C	C	C	C	T	C	T	C	T	C	C	T	C	C	T	T	T	C	T	T	T	C	C	T	T	C	C	T	C	T	C	T	C	T	T	T	C	T	C
BS00084096_51	IWB11342	A/G	5B	LG4_5B	580680761	4	129.738	A	G	G	A	A	A	A	G	A	G	A	G	A	G	G	A	A	G	G	A	A	G	G	G	A	A	A	G	A	A	G	A	G	A	G	A	G	G	G	A	G	A
BS00065128_51	IWB9459	T/C	5B	LG4_5B	586006288	4	135.212	T	C	C	T	T	T	T	C	C	C	T	C	T	C	C	T	T	C	C	C	T	C	C	C	T	T	T	C	T	C	C	T	T	T	C	T	C	C	C	T	C	T
wsnp_Ex_rep_c68600_67449494	IWA5552	G/T	5B	LG4_5B	586626266	4	136.716	G	T	T	G	G	G	G	T	T	T	G	T	G	T	T	G	G	T	T	T	G	T	T	T	G	T	G	T	G	T	T	G	G	G	T	G	T	G	T	G	T	G
RFL_Contig539_1789	IWB64998	T/C	5B	LG4_5B	587001848	4	137.462	T	C	C	T	T	T	T	C	C	C	T	C	T	C	C	T	T	C	C	C	T	C	C	C	T	C	T	C	T	C	C	T	T	T	C	T	C	T	C	T	C	T
BS00022673_51	IWB7206	A/G	5B	LG4_5B	587550748	4	138.208	A	G	G	A	A	A	A	G	G	G	A	G	A	G	G	A	A	G	G	G	A	G	G	G	A	G	A	G	A	G	G	G	A	A	G	A	G	A	G	A	G	A
Kukri_c59540_137	IWB46807	G/A	5B	LG4_5B	589762419	4	141.263	G	A	A	G	G	G	G	A	A	A	G	A	G	A	A	G	G	A	A	G	G	A	A	A	G	A	A	A	G	A	A	A	G	A	A	G	A	G	A	G	A	G
CAP11_c6746_112	IWB13019	C/A	5B	LG4_5B	595294120	4	150.157	A	C	C	A	A	C	A	C	C	C	A	C	A	C	C	A	A	C	C	A	A	C	C	C	A	C	A	C	A	C	C	C	A	A	C	A	C	A	C	A	C	C
Excalibur_rep_c113786_110	IWB30646	A/C	5B	LG4_5B	598635670	4	150.903	C	A	A	C	C	A	C	A	A	A	C	A	C	A	A	C	C	A	A	C	C	A	A	A	C	A	C	A	C	A	A	A	C	C	A	C	A	C	A	C	A	A
Tdurum_contig13773_321	IWB68074	A/G	5B	LG4_5B	599410157	4	152.407	A	G	G	A	A	G	A	G	G	G	A	G	A	G	G	A	A	G	G	A	A	G	G	G	A	G	A	G	A	G	G	G	A	A	G	A	G	A	G	A	G	G
RAC875_c60758_585	IWB59549	G/T	5B	LG4_5B	601023508	4	153.911	G	T	G	G	G	T	G	T	T	T	G	T	G	T	T	G	G	T	T	T	G	T	T	T	G	T	G	T	G	T	T	T	G	G	T	G	T	G	T	G	T	T
wsnp_Ex_c11131_18036595	IWA1441	G/T	5B	LG4_5B	604287368	4	154.657	T	G	G	T	T	G	T	G	G	G	T	G	T	G	G	T	T	G	G	G	T	G	G	G	T	G	T	G	T	G	G	G	T	T	G	T	G	T	G	T	G	G
BS00064593_51	IWB9325	C/T	5B	LG4_5B	599435816	4	155.404	C	T	T	C	C	T	C	T	T	T	C	T	C	T	T	C	C	T	T	C	C	T	T	T	C	T	C	T	C	T	T	T	C	C	T	C	T	C	T	C	T	T
Tdurum_contig47491_258	IWB71812	A/G	5B	LG4_5B	605140111	4	156.907	G	A	A	G	G	A	G	A	A	A	G	A	G	A	A	G	G	A	A	G	G	A	A	A	G	A	G	A	G	A	A	A	G	G	A	G	A	G	A	G	A	A
BS00022065_51	IWB6889	C/T	5B	LG4_5B	607709195	4	157.654	T	C	C	T	T	C	T	C	C	C	T	C	T	C	C	T	T	C	C	T	T	C	C	C	T	C	T	C	T	C	C	C	T	T	C	T	C	T	C	T	C	C
RFL_Contig2772_1693	IWB64048	C/A	5B	LG4_5B	609301972	4	159.158	A	C	C	A	A	C	A	C	C	C	A	C	A	C	C	A	A	C	C	A	A	C	C	C	A	C	A	C	A	C	C	C	A	A	C	A	C	A	C	A	C	C
Kukri_c13048_341	IWB40959	T/C	5B	LG4_5B	609845921	4	159.904	C	T	T	C	T	T	C	T	T	T	C	T	C	T	T	C	C	T	T	C	C	T	T	T	C	T	C	T	C	T	T	T	C	C	T	C	T	C	T	C	T	T
BS00003655_51	IWB5858	A/G	5B	LG4_5B	609840929	4	160.65	G	A	A	G	A	A	G	A	A	A	G	A	G	A	A	G	G	A	A	A	G	A	A	A	G	A	G	A	G	A	A	A	G	G	A	G	A	G	A	G	A	A
BS00099367_51	IWB12065	G/A	5B	LG4_5B	609606413	4	161.396	A	G	G	A	G	G	A	G	G	G	A	G	A	G	G	A	A	G	G	A	A	G	G	G	A	G	A	G	A	G	G	G	A	A	G	A	G	A	G	A	G	G
BS00110474_51	IWB12545	C/T	5B	LG4_5B	616456816	4	166.871	T	C	C	T	C	C	T	C	T	C	T	C	T	C	C	T	T	C	C	T	T	C	C	C	T	C	T	C	T	T	C	C	T	T	C	T	C	T	C	T	C	C
Kukri_c36018_985	IWB44512	C/T	5B	LG4_5B	616761726	4	168.375	T	C	C	T	C	C	T	C	T	C	T	C	T	C	C	T	T	C	C	T	T	C	C	C	T	C	T	C	T	T	C	C	T	T	C	T	C	T	C	T	C	C
Kukri_c10508_253	IWB40361	C/T	5B	LG4_5B	620999192	4	171.429	T	C	T	T	C	T	T	C	T	C	T	C	T	C	C	T	T	C	C	T	T	C	C	C	T	C	T	C	T	T	C	C	T	T	C	T	C	T	C	T	C	C
BS00033768_51	IWB7946	T/C	5B	LG4_5B	619462691	4	172.175	C	T	T	C	T	C	C	T	C	T	C	T	C	T	T	C	C	T	T	C	C	T	T	T	C	T	C	T	C	C	T	T	C	C	T	C	T	C	T	C	T	T
Tdurum_contig85060_121	IWB73678	G/A	5B	LG4_5B	621776661	4	172.921	A	G	G	A	G	A	A	G	A	G	A	G	A	G	G	A	A	G	G	A	A	G	G	G	A	G	A	G	A	A	G	G	A	A	G	A	G	A	G	A	G	G
BS00064947_51	IWB9413	G/A	5B	LG4_5B	631657786	4	180.939	G	A	A	G	G	G	G	A	G	A	G	A	G	A	A	G	G	A	A	G	G	G	A	A	G	A	G	A	G	G	G	A	G	G	A	G	A	G	G	G	A	A
RAC875_rep_c91630_132	IWB63298	A/G	5B	LG4_5B	626488183	4	188.956	G	A	G	G	A	G	G	A	G	A	G	A	G	A	A	G	G	A	A	G	G	A	A	A	G	A	G	A	G	G	A	A	G	G	A	G	A	G	G	G	A	A
wsnp_JD_c6562_7716043	_	T/C	5B	LG4_5B	623968788	4	189.702	C	T	T	C	T	C	C	T	C	T	C	T	C	T	T	C	C	T	T	C	C	T	T	T	C	T	C	T	C	C	T	T	C	C	T	C	T	C	C	C	T	T
BS00016757_51	IWB6634	G/A	5B	LG4_5B	625212929	4	190.448	A	G	G	A	G	A	A	G	A	G	A	G	A	G	G	A	A	G	G	G	A	G	G	G	A	G	A	G	A	A	G	G	A	A	G	A	G	A	A	A	G	G
wsnp_JD_c6562_7716133	IWA6148	C/T	5B	LG4_5B	623968698	4	191.195	T	C	C	T	C	T	T	C	T	C	T	C	T	C	C	T	T	C	C	T	T	C	C	C	T	C	T	C	T	T	C	C	T	T	C	T	C	T	T	T	C	C
BS00100707_51	IWB12142	G/A	5B	LG4_5B	638721658	4	195.043	A	G	G	A	G	A	G	G	A	G	A	G	A	G	G	A	A	G	G	A	A	G	G	G	A	G	A	G	A	A	G	G	A	A	G	A	G	A	A	A	G	G
Kukri_c82145_51	IWB47912	A/G	5B	LG4_5B	640803327	4	197.316	G	A	A	G	A	G	A	A	G	A	G	A	G	A	A	G	G	A	A	G	G	A	A	A	G	A	G	A	G	G	A	A	G	G	A	G	A	G	G	G	A	A
wsnp_Ex_c97184_84339976	IWA4954	G/A	5B	LG4_5B	641664481	4	198.062	A	G	G	A	G	A	G	G	A	G	A	G	A	G	G	A	A	G	G	A	A	G	G	G	A	G	A	G	A	A	G	G	A	A	G	A	G	A	A	A	G	G
RAC875_rep_c105761_317	IWB61496	A/G	5B	LG4_5B	656897597	4	204.37	G	A	A	G	A	G	A	A	G	A	G	A	G	G	A	G	G	A	A	G	G	A	A	A	G	A	G	A	G	G	A	A	G	G	A	G	A	G	G	G	A	G
IACX7841	IWB36247	G/A	5B	LG4_5B	659383309	4	209.024	A	G	G	A	G	A	G	G	G	G	A	G	A	A	G	A	A	G	G	G	A	G	G	G	A	G	A	G	A	A	G	G	A	A	G	A	G	A	A	A	G	A
BS00077734_51	IWB10952	G/A	5B	LG4_5B	662858908	4	214.498	A	G	G	A	G	A	G	G	A	G	A	G	A	A	A	A	A	G	G	A	A	G	G	G	A	G	A	G	A	A	G	G	A	A	G	A	G	A	A	A	G	A
BS00098520_51	IWB12043	A/G	5B	LG4_5B	666604543	4	217.553	G	A	A	G	A	G	A	A	G	A	G	A	G	G	G	G	G	A	A	G	G	A	A	A	G	A	G	A	G	G	A	A	G	G	A	G	A	G	G	G	A	G
BS00078784_51	IWB11032	A/G	5B	LG4_5B	668994245	4	218.299	G	A	A	G	A	G	A	A	G	A	G	A	G	G	G	G	G	A	A	G	G	A	A	A	G	A	G	A	G	G	A	A	G	G	A	G	A	G	G	G	A	G
BS00084907_51	IWB11392	C/T	5B	LG4_5B	671677482	4	219.803	T	C	C	T	C	T	C	C	T	C	T	C	T	T	T	T	T	C	C	T	T	C	T	C	T	C	T	C	T	T	C	C	T	T	C	T	C	T	T	T	C	T
Tdurum_contig58293_437	IWB72615	C/T	5B	LG4_5B	673958890	4	220.549	T	C	C	T	C	T	C	C	T	C	T	C	T	T	T	T	T	C	C	T	T	C	T	C	T	C	T	C	T	T	C	C	T	T	C	T	C	T	T	C	C	T
BS00032082_51	IWB7873	A/C	5B	LG4_5B	671679589	4	221.295	C	A	A	C	A	C	A	A	C	A	C	A	C	C	C	C	C	A	A	C	C	A	C	A	C	A	C	A	C	C	A	A	C	C	A	C	A	C	C	C	A	C
IACX1947	IWB35817	A/G	5B	LG4_5B	671941587	4	222.799	G	A	A	G	A	G	A	A	G	A	G	A	G	G	G	G	G	A	A	A	G	A	G	A	G	A	G	A	G	G	A	A	G	A	A	G	A	G	G	G	A	G
GENE_2307_865	IWB32871	C/T	5B	LG4_5B	671941313	4	223.546	T	C	C	T	C	T	C	C	T	C	T	C	T	T	T	T	T	C	C	T	T	C	T	C	T	C	T	C	T	T	C	C	T	C	C	T	C	T	T	T	C	T
BS00062618_51	IWB8870	T/G	5B	LG4_5B	679336262	4	228.2	T	G	G	T	G	T	G	G	T	G	T	G	T	T	T	T	T	G	G	T	T	G	T	G	T	G	T	G	T	T	G	G	T	T	G	T	G	T	G	T	G	T
RAC875_c2260_232	IWB55382	A/G	5B	LG4_5B	681668518	4	232.048	A	G	G	A	G	A	G	G	A	G	A	G	A	A	A	A	A	G	G	A	A	G	A	G	A	G	A	G	A	A	G	G	A	A	A	G	G	A	G	A	G	A
BobWhite_c15241_604	IWB764	T/C	5B	LG4_5B	683757740	4	232.794	T	C	C	T	C	T	C	C	T	C	T	T	T	T	T	T	T	C	C	T	T	C	T	C	T	C	T	C	T	T	C	C	T	T	T	C	C	T	C	T	C	T
Excalibur_c5120_938	IWB27209	A/G	5B	LG4_5B	689162037	4	240.812	A	G	G	A	G	A	G	G	A	G	A	A	A	A	A	A	G	A	G	G	A	G	A	G	A	G	A	G	A	A	G	A	A	G	A	G	G	A	G	A	G	A
BobWhite_c24484_240	IWB1829	A/G	5B	LG4_5B	696929659	4	245.466	A	G	G	A	G	A	G	G	A	G	A	A	A	A	A	A	G	A	G	G	A	G	A	G	A	G	A	G	A	A	G	A	G	A	A	G	G	A	G	A	G	A
RAC875_c3417_405	IWB56912	A/G	5B	LG4_5B	696879501	4	246.212	A	G	G	A	G	A	G	G	A	G	A	A	A	A	A	A	G	A	G	G	A	G	A	G	A	G	A	G	A	A	G	A	G	G	A	G	G	A	G	A	G	A
Tdurum_contig66604_927	IWB73046	G/A	5B	LG4_5B	698068104	4	247.716	G	A	A	G	A	G	A	A	G	A	G	G	G	G	A	G	A	G	A	A	G	A	G	A	G	A	G	A	G	G	A	G	A	A	G	A	A	G	A	G	A	G
RAC875_c22722_671	IWB55397	C/T	5B	LG4_5B	704779673	4	262.224	C	T	T	T	T	C	T	T	T	T	C	C	C	C	T	C	T	C	T	C	C	T	C	T	C	C	C	T	C	T	C	T	T	T	C	T	C	C	T	C	T	C
RAC875_c18094_69	IWB54609	G/T	5B	LG4_5B	704713936	4	262.97	G	T	T	T	T	G	T	T	T	T	G	G	G	G	T	G	T	G	T	T	G	T	G	T	G	G	G	T	G	T	G	T	T	T	G	T	G	G	T	G	T	G
RAC875_rep_c106589_784	IWB61615	T/C	5B	LG4_5B	708649310	4	278.478	T	C	C	C	T	T	T	C	C	C	T	T	T	T	C	T	C	T	C	C	T	T	T	C	T	T	T	C	T	C	T	C	C	C	T	C	T	T	C	T	T	T
Tdurum_contig28552_211	IWB69551	A/G	5B	LG4_5B	708649513	4	279.232	A	G	G	G	A	A	A	G	G	G	A	A	A	A	G	A	G	A	G	G	A	A	A	G	A	A	A	G	A	G	A	G	G	G	A	G	A	A	G	A	A	A
Kukri_c17691_158	IWB41800	C/T	5A	LG5_5A	617050545	5	0	C	T	C	C	T	T	C	C	C	T	C	C	T	T	T	T	C	C	T	C	C	T	T	T	T	T	C	C	C	C	C	C	C	C	T	T	T	T	T	C	C	T
Excalibur_c92705_94	IWB29406	T/C	5A	LG5_5A	617056482	5	3.054	C	T	C	T	T	T	C	C	C	T	C	C	T	T	T	T	T	C	T	T	C	T	T	T	T	T	C	C	C	C	C	C	C	C	T	T	T	T	T	C	C	T
wsnp_Ku_c42416_50159250	IWA7043	C/T	5A	LG5_5A	611980930	5	3.801	T	C	T	C	C	C	T	T	T	C	T	T	C	C	C	C	C	T	C	C	T	C	C	C	C	C	C	T	T	T	T	T	T	T	C	C	C	C	C	T	T	C
BobWhite_c14689_172	IWB686	A/G	5A	LG5_5A	618650276	5	4.547	G	A	G	A	A	A	G	G	G	A	G	G	A	A	A	A	A	G	A	A	G	A	A	A	A	A	A	G	G	G	G	G	G	G	A	A	A	A	A	G	G	A
BS00022754_51	IWB7242	G/A	5A	LG5_5A	611976970	5	5.293	A	G	A	G	G	G	A	A	A	G	A	A	G	G	G	G	G	A	G	G	A	G	G	G	G	G	G	A	A	A	A	A	A	A	G	G	G	G	G	A	A	G
Excalibur_c57920_54	IWB27770	T/C	5A	LG5_5A	615443010	5	6.04	C	T	C	T	T	T	C	C	C	T	C	C	T	T	T	T	T	C	T	T	C	T	T	T	T	T	T	C	C	C	C	C	C	C	T	T	T	T	T	C	C	T
wsnp_Ex_c23787_33024604	IWA2836	G/T	5A	LG5_5A	600478264	5	18.605	T	G	T	G	G	T	T	T	T	G	G	T	G	G	G	G	G	T	G	G	T	G	G	G	G	G	T	T	T	T	T	T	T	T	G	G	G	G	G	T	T	T
wsnp_Ex_rep_c109532_92292121	IWA5173	G/A	5A	LG5_5A	596864930	5	24.079	A	G	A	G	A	A	A	A	A	G	G	A	G	G	G	G	G	A	G	G	G	G	G	G	G	G	A	A	A	A	A	A	A	A	G	G	G	G	G	A	A	A
wsnp_Ex_c5978_10478584	IWA4394	A/G	5A	LG5_5A	598284132	5	25.583	G	A	G	A	G	G	G	G	G	A	A	G	A	A	A	A	A	G	A	G	A	A	A	A	A	A	G	G	G	G	G	G	G	G	A	A	A	A	A	G	G	G
wsnp_Ex_c44164_50292954	IWA3887	T/G	5A	LG5_5A	595170796	5	29.431	G	T	G	T	G	G	G	G	G	T	T	G	T	G	T	T	T	G	T	T	T	T	T	T	T	T	G	G	G	G	G	G	G	G	T	T	T	T	T	G	G	G
Excalibur_c31769_793	IWB25138	C/T	5A	LG5_5A	594471301	5	31.704	T	C	T	C	T	T	T	T	T	C	C	T	C	T	C	T	C	T	C	C	C	C	C	C	C	C	T	T	T	T	T	C	T	T	C	C	C	C	C	T	T	T
CAP11_c3209_76	IWB12839	C/T	5A	LG5_5A	593866420	5	32.451	T	C	T	C	T	T	T	T	T	C	C	T	C	T	C	T	C	T	C	C	C	C	C	C	C	C	T	T	T	T	T	C	T	T	C	C	C	C	C	T	T	T
Ex_c24587_139	IWB20250	C/T	5A	LG5_5A	585426417	5	37.925	T	C	T	C	T	T	T	T	T	C	C	T	C	T	C	T	C	T	C	C	C	T	C	C	C	C	T	T	T	T	T	T	T	T	C	T	C	C	C	T	T	T
BS00076246_51	IWB10862	A/G	5A	LG5_5A	579965390	5	38.671	G	A	G	A	G	G	G	G	G	A	A	G	A	G	A	G	A	G	A	A	A	G	A	A	A	A	G	G	G	G	G	G	G	A	A	G	A	A	A	G	G	G
Tdurum_contig44343_1039	IWB71521	G/A	5A	LG5_5A	575520598	5	45.826	A	G	A	G	A	A	A	A	A	G	G	A	G	A	G	A	G	A	G	A	G	A	G	G	G	G	A	A	A	A	A	G	A	G	G	A	G	G	G	G	A	A
BS00071869_51	IWB10581	A/G	5A	LG5_5A	574971704	5	46.573	G	A	G	A	G	G	G	G	G	A	A	G	A	G	A	G	A	G	A	A	A	G	A	A	A	A	G	G	G	G	G	A	G	A	A	G	A	A	A	A	G	G
Kukri_c28080_887	IWB43526	A/G	5A	LG5_5A	572133640	5	48.076	G	A	G	A	G	G	G	G	G	A	A	G	A	G	A	G	A	G	A	A	A	G	A	A	A	A	G	G	G	G	G	A	G	A	A	G	A	A	A	A	G	G
wsnp_JD_c23511_20069005	IWA5945	G/A	5A	LG5_5A	569870354	5	49.58	A	G	A	G	A	A	A	A	A	G	G	A	G	A	G	A	G	A	G	G	G	A	G	G	G	G	A	A	A	A	A	G	A	G	G	A	G	G	G	G	A	A
RAC875_c23340_2243	IWB55492	C/T	5A	LG5_5A	561565342	5	63.108	C	T	C	T	C	C	C	T	C	C	T	C	T	C	T	C	C	C	C	T	T	C	C	T	T	T	C	C	C	C	C	T	C	T	T	C	T	C	T	T	C	C
BS00077858_51	IWB10966	C/T	5A	LG5_5A	561334408	5	63.854	C	T	C	T	C	C	C	T	C	C	T	C	T	C	T	C	C	C	C	T	C	C	C	T	T	T	C	C	C	C	C	T	C	T	T	C	T	C	T	T	C	C
wsnp_Ex_c47684_52820187	IWA3996	C/T	5A	LG5_5A	558354101	5	69.328	C	T	C	T	C	C	C	T	C	C	T	C	T	T	T	C	C	C	C	C	C	C	C	T	T	T	C	C	C	C	C	T	C	T	T	C	T	T	T	T	C	C
BobWhite_c9117_593	IWB4576	G/A	5A	LG5_5A	558358141	5	70.074	G	A	G	A	G	G	G	A	G	G	A	G	A	A	A	G	G	G	G	A	G	G	G	A	A	A	G	G	G	G	G	A	G	A	A	G	A	A	A	A	G	G
wsnp_Ra_c17216_26044790	IWA7665	A/G	5A	LG5_5A	550261635	5	79.862	A	G	A	G	A	A	A	G	A	A	G	A	G	G	G	A	A	A	A	G	A	A	G	G	G	G	G	A	A	A	A	G	A	A	G	A	G	G	G	G	A	A
Ex_c21738_1159	IWB20138	G/A	5A	LG5_5A	550041311	5	82.135	G	A	G	A	G	G	G	A	G	G	A	G	A	A	A	G	G	G	G	G	G	G	A	A	A	A	A	G	G	G	G	A	G	G	A	G	A	A	A	A	G	G
BobWhite_c14291_666	IWB619	T/G	5A	LG5_5A	549300675	5	84.408	T	G	T	G	T	T	T	G	T	T	G	T	G	G	G	T	T	T	T	G	T	T	G	G	G	G	G	T	T	T	T	G	T	T	G	T	T	G	T	G	T	T
wsnp_Ex_c18941_27840714	IWA2363	T/C	5A	LG5_5A	548350697	5	85.154	T	C	T	C	T	T	T	C	T	T	C	T	C	C	C	T	T	T	T	C	T	T	C	C	C	C	C	T	T	T	T	C	T	T	C	T	T	C	T	C	T	T
BS00045758_51	IWB8412	A/G	5A	LG5_5A	547367714	5	89.809	A	G	A	G	A	A	A	G	G	A	G	A	G	G	G	A	A	A	A	G	A	A	G	G	G	G	G	A	A	G	A	G	A	A	G	A	G	G	A	G	A	A
Excalibur_rep_c68708_80	IWB30985	T/C	5A	LG5_5A	547744039	5	90.555	T	C	T	C	T	T	T	C	C	T	C	T	C	C	C	T	C	T	T	C	T	T	C	C	C	C	C	T	T	C	T	C	T	T	C	T	C	C	T	C	T	T
BS00083514_51	IWB11307	C/T	5A	LG5_5A	547112220	5	92.828	C	T	C	T	C	C	C	T	T	C	T	C	T	T	T	C	C	C	C	T	C	C	T	T	T	T	T	C	C	T	C	T	C	C	T	C	T	T	C	T	C	C
wsnp_Ex_c31914_40647870	IWA3370	C/T	5A	LG5_5A	538968057	5	94.332	C	T	C	T	C	C	C	T	T	C	T	C	T	T	T	C	C	C	C	T	C	C	T	T	T	T	T	C	C	T	C	T	C	C	T	C	T	T	C	T	C	C
RAC875_c716_198	IWB60303	A/G	5A	LG5_5A	539403543	5	95.078	A	G	G	G	A	A	A	G	G	A	G	A	G	G	G	A	A	A	A	G	A	A	G	G	G	G	G	A	A	G	A	G	A	A	G	A	G	G	A	G	A	A
RAC875_c68120_285	IWB60157	T/G	5A	LG5_5A	514718483	5	97.351	T	G	G	G	T	T	T	G	G	T	G	T	G	G	G	T	T	T	G	G	T	T	G	G	G	G	G	T	T	G	T	G	T	T	G	T	G	G	T	G	T	T
Kukri_c29998_1417	IWB43796	A/G	5A	LG5_5A	520648607	5	98.855	A	G	A	G	A	A	A	G	G	A	G	A	G	G	G	A	A	A	G	G	A	A	G	G	G	G	G	A	A	G	A	G	A	A	G	A	G	G	A	G	A	A
Excalibur_c29626_353	IWB24868	A/G	5A	LG5_5A	522034824	5	99.602	A	G	A	G	A	A	A	G	G	A	G	A	G	G	G	A	A	A	G	G	A	A	G	G	G	G	G	A	A	G	A	G	A	G	G	A	G	G	A	G	A	A
Excalibur_c12332_161	IWB22068	A/G	5A	LG5_5A	524942579	5	100.348	A	G	A	G	A	A	A	G	G	A	G	A	G	G	G	A	A	A	G	G	A	A	G	G	G	G	G	A	A	G	A	G	A	A	G	A	G	G	A	G	A	A
BS00085826_51	IWB11426	A/G	5A	LG5_5A	520637638	5	101.094	A	G	A	G	A	A	A	G	G	A	G	A	G	G	G	A	A	A	G	G	A	A	G	G	G	G	G	A	A	G	A	G	A	A	G	A	G	G	A	G	A	A
RAC875_c30711_544	IWB56521	A/C	5A	LG5_5A	513400643	5	101.84	A	C	A	C	A	A	A	C	C	A	C	A	C	C	C	A	A	A	C	C	A	A	C	C	C	C	C	A	A	C	A	C	A	A	C	A	C	C	A	C	A	A
Excalibur_rep_c69868_123	IWB31092	G/A	5A	LG5_5A	511479043	5	104.113	G	A	G	A	G	G	G	A	A	G	A	G	A	A	A	G	G	G	A	A	G	G	A	A	A	A	A	G	G	A	G	G	G	G	A	G	A	A	G	A	G	G
wsnp_Ex_c49211_53875575	IWA4051	G/T	5A	LG5_5A	512457027	5	104.86	G	T	G	T	G	G	G	T	T	G	T	G	T	T	T	G	G	G	T	G	G	G	T	T	T	T	T	G	G	T	G	G	G	G	T	G	T	T	G	T	G	G
Kukri_rep_c103857_458	IWB48920	T/C	5A	LG5_5A	504533235	5	106.364	T	C	T	C	T	T	T	C	C	T	C	T	C	C	C	T	T	T	C	C	T	T	C	C	C	C	C	T	T	C	T	T	T	T	C	C	C	C	T	C	T	T
JD_c20036_865	IWB37150	A/C	5A	LG5_5A	503657074	5	107.11	A	C	A	C	A	A	A	C	C	A	C	A	C	C	C	A	A	A	C	C	A	A	C	C	C	C	C	A	A	C	A	A	A	A	C	C	C	C	A	C	A	A
TA001269_1282	IWB65371	C/T	UNN	LG5_UNN	124100000	5	109.383	C	T	C	T	C	C	C	T	T	C	T	C	T	T	T	C	C	C	T	T	C	C	T	T	T	T	T	C	C	T	C	C	C	C	T	T	T	T	C	T	C	C
wsnp_Ku_c15816_24541162	IWA6573	T/C	5A	LG5_5A	503404993	5	111.656	T	C	T	C	T	T	T	C	C	T	C	T	C	C	C	T	T	T	C	C	T	T	C	C	C	C	C	T	T	C	T	T	T	T	C	C	C	C	T	C	T	T
BS00023407_51	IWB7488	C/T	5A	LG5_5A	486528669	5	113.929	C	T	C	T	C	C	C	T	T	C	T	C	T	T	T	C	C	C	T	T	C	C	T	T	T	T	T	C	C	T	C	C	C	C	T	T	C	T	C	T	C	C
IACX5879	IWB36049	T/G	5A	LG5_5A	482581783	5	114.676	T	G	T	T	T	T	T	G	G	T	G	T	G	G	G	T	T	T	G	G	T	T	G	G	G	G	G	T	T	G	T	T	T	T	G	G	T	G	T	G	T	T
Kukri_rep_c77459_316	IWB50348	G/T	5A	LG5_5A	482779133	5	115.422	G	T	G	G	G	G	G	T	T	G	T	G	T	T	T	G	G	G	T	T	G	G	T	T	T	T	T	G	G	T	G	G	G	G	T	T	G	T	G	T	G	G
RAC875_c35993_308	IWB57148	T/C	5A	LG5_5A	482849599	5	116.168	T	C	T	T	T	T	T	C	C	T	C	T	C	C	C	T	T	T	C	C	T	T	C	C	C	C	C	T	T	C	T	T	T	T	C	C	T	C	T	C	T	T
Kukri_c1106_1489	IWB40506	T/C	5A	LG5_5A	482132584	5	120.823	T	C	T	T	T	T	T	C	T	T	C	T	C	C	C	T	T	T	C	C	T	T	C	C	C	C	C	T	T	T	T	T	T	T	C	C	T	C	T	C	T	T
RAC875_c232_1895	IWB55464	A/G	5A	LG5_5A	479373024	5	121.569	A	G	G	A	A	A	A	G	A	A	G	A	G	G	G	A	A	A	G	G	A	A	G	G	G	G	G	A	A	A	A	A	A	A	G	G	A	G	A	G	A	A
RAC875_c52086_340	IWB58797	C/T	5A	LG5_5A	475762467	5	122.315	C	T	T	C	C	C	C	T	C	C	T	C	T	T	T	C	C	C	T	T	C	C	T	T	C	T	T	C	C	C	C	C	C	C	T	T	C	T	C	T	C	C
wsnp_Ku_c14958_23427256	IWA6544	A/G	5A	LG5_5A	464112942	5	123.061	A	G	A	A	A	A	A	G	A	A	G	A	G	G	G	A	A	A	G	G	A	A	G	G	A	G	G	A	A	A	A	A	A	A	G	G	A	G	A	G	A	A
Ra_c30977_330	IWB51790	T/C	5A	LG5_5A	466029167	5	123.808	T	C	T	T	T	T	T	C	T	T	C	T	C	C	C	T	T	T	C	C	T	T	C	C	T	C	C	T	T	T	T	T	T	C	C	C	T	C	T	C	T	T
wsnp_Ex_rep_c66900_65314631	IWA5330	C/T	5A	LG5_5A	463374242	5	124.554	C	T	C	C	C	C	C	T	C	C	T	C	T	T	T	C	C	C	T	T	C	C	T	T	C	T	T	C	C	C	C	C	C	T	T	T	C	T	C	T	C	C
BobWhite_rep_c67156_244	IWB5642	C/T	5A	LG5_5A	462678789	5	127.608	C	T	T	C	C	C	C	T	C	C	T	C	T	T	T	C	T	C	T	T	C	C	T	T	C	T	T	C	C	C	C	T	C	T	T	T	C	T	C	T	C	C
wsnp_Ra_c5651_9978896	IWA8009	C/T	5A	LG5_5A	462010397	5	131.456	C	T	C	C	C	C	C	T	C	C	T	C	T	T	T	C	C	C	T	T	C	C	T	T	C	T	T	C	C	C	C	C	C	T	T	T	C	T	C	T	C	C
CAP8_c4920_219	IWB14779	G/A	5A	LG5_5A	462004821	5	132.96	G	A	G	G	G	G	G	A	G	G	A	G	A	A	A	G	G	G	A	A	G	G	A	A	G	A	A	G	G	G	G	G	G	G	A	A	G	A	G	A	G	G
wsnp_Ra_c5651_9978752	IWA8008	G/A	5A	LG5_5A	462010095	5	133.707	G	A	G	G	G	G	G	A	G	G	A	G	A	A	A	G	G	G	A	G	G	G	A	A	G	A	A	G	G	G	G	G	G	G	A	A	G	A	G	A	G	G
RFL_Contig1929_805	IWB63769	G/T	5A	LG5_5A	462364678	5	134.453	G	T	G	G	G	G	G	T	G	G	T	G	T	T	T	G	G	G	T	G	G	G	T	T	G	T	T	G	G	G	G	G	G	G	T	T	G	T	G	T	G	G
IAAV2127	IWB34505	C/T	5A	LG5_5A	464980976	5	135.199	C	T	C	C	C	C	C	T	C	C	T	C	T	T	T	C	C	C	T	C	C	C	T	T	C	T	T	C	C	C	C	C	C	C	T	T	C	T	C	T	C	C
Excalibur_c56861_322	IWB27684	G/A	5A	LG5_5A	464110424	5	135.945	G	A	G	G	G	G	G	A	G	G	A	G	A	A	A	G	G	G	A	G	G	G	A	A	G	A	A	G	G	G	G	G	G	G	A	A	G	A	G	A	G	G
Kukri_rep_c68263_453	IWB49768	C/T	5A	LG5_5A	464981046	5	136.692	C	T	C	C	C	C	C	T	C	C	T	C	T	T	T	C	C	C	T	T	C	C	T	T	C	T	T	C	C	C	C	C	C	C	T	T	C	T	C	T	C	C
wsnp_JD_c6160_7327405	IWA6126	A/G	5A	LG5_5A	472840199	5	136.796	A	G	A	A	A	A	A	G	A	A	G	A	G	G	G	A	A	A	G	G	A	A	G	G	A	G	G	A	A	A	A	A	A	A	G	G	A	G	A	G	A	A
Kukri_c35744_213	IWB44479	G/A	5A	LG5_5A	468258976	5	136.899	G	A	G	G	G	G	G	A	G	G	A	G	A	A	A	G	G	G	A	A	G	G	A	A	G	A	A	G	G	G	G	G	G	G	A	A	G	A	G	A	G	G
Excalibur_c92838_112	IWB29411	G/A	5A	LG5_5A	470077597	5	136.918	G	A	G	G	G	G	G	A	G	G	A	G	A	A	A	G	G	G	A	A	G	G	A	A	G	A	A	G	G	G	G	G	G	G	A	A	G	A	G	A	G	G
wsnp_Ex_c6314_10992814	IWA4476	T/C	5A	LG5_5A	464979930	5	136.929	T	C	T	T	T	T	T	C	T	T	C	T	C	C	C	T	T	T	C	C	T	T	C	C	T	C	C	T	T	T	T	T	T	T	C	C	T	C	T	C	T	T
tplb0057m23_1318	IWB75149	C/T	5A	LG5_5A	475960295	5	136.944	C	T	C	C	C	C	C	T	C	C	T	C	T	T	T	C	C	C	T	T	C	C	T	T	C	T	T	C	C	C	C	C	C	C	T	T	C	T	C	T	C	C
BS00024854_51	IWB7558	C/T	5A	LG5_5A	463573083	5	137.011	C	T	C	C	C	C	C	T	C	C	T	C	T	T	T	C	C	C	T	T	C	C	T	T	C	T	T	C	C	C	C	C	C	C	T	T	C	T	C	T	C	C
BS00078242_51	IWB10998	C/T	5A	LG5_5A	470080875	5	137.074	C	T	C	C	C	C	C	T	C	C	T	C	T	T	T	C	C	C	T	T	C	C	T	T	C	T	T	C	C	C	C	C	C	C	T	T	C	T	C	T	C	C
BS00069980_51	IWB10427	A/G	5A	LG5_5A	467469691	5	137.077	A	G	A	A	A	A	A	G	A	A	G	A	G	G	G	A	A	A	G	G	A	A	G	G	A	G	G	A	A	A	A	A	A	A	G	G	A	G	A	G	A	A
Kukri_c98958_532	IWB48529	C/A	5A	LG5_5A	470624471	5	137.159	C	A	C	C	C	C	C	A	C	C	A	C	A	A	A	C	C	C	A	A	C	C	A	A	C	A	A	C	C	C	C	C	C	C	A	A	C	A	C	A	C	C
wsnp_Ex_c4921_8764088	IWA4049	T/G	5A	LG5_5A	475040563	5	137.27	T	G	T	T	T	T	T	G	T	T	G	T	G	G	G	T	T	T	G	G	T	T	G	G	T	G	G	T	T	T	T	T	T	T	G	G	T	G	T	G	T	T
BobWhite_c12655_541	IWB388	T/C	5A	LG5_5A	463577163	5	137.378	T	C	T	T	T	T	T	C	T	T	C	T	C	C	C	T	T	T	C	C	T	T	C	C	T	C	C	T	T	T	T	T	T	T	C	C	T	C	T	C	T	T
Tdurum_contig11054_307	IWB66908	T/C	5A	LG5_5A	464271858	5	137.433	T	C	T	T	T	T	T	C	T	T	C	T	C	C	C	T	T	T	C	C	T	T	C	C	T	C	C	T	T	T	T	T	T	T	C	C	T	C	T	C	T	T
CAP8_c5592_77	IWB14825	T/G	5A	LG5_5A	476894067	5	138.179	T	G	T	T	T	T	T	G	T	T	G	T	G	G	G	T	T	T	G	G	T	T	G	G	T	G	G	T	T	T	T	T	T	T	G	G	T	G	T	G	T	T
wsnp_Ex_c28957_38032895	IWA3201	T/C	5A	LG5_5A	467467018	5	139.683	T	C	T	T	T	T	T	C	T	T	C	T	C	C	C	T	T	T	C	C	T	T	C	C	T	C	T	T	T	T	T	T	T	T	C	C	T	C	T	C	T	T
BS00100167_51	IWB12120	A/G	5A	LG5_5A	462678764	5	140.43	A	G	A	A	A	A	A	G	A	A	G	A	G	G	G	A	A	A	G	G	A	A	G	G	A	G	A	A	A	A	A	A	A	A	G	G	A	G	A	G	A	A
wsnp_Ex_c16127_24561453	IWA2101	G/A	5A	LG5_5A	457975330	5	145.084	G	A	G	A	G	G	G	A	G	G	A	G	A	A	A	G	G	G	A	A	G	G	A	A	G	A	A	G	G	G	G	G	G	G	A	A	G	A	G	A	G	G
RFL_Contig5137_917	IWB64901	C/T	5A	LG5_5A	457618312	5	145.83	C	T	C	T	C	C	C	T	C	C	T	C	T	T	T	C	C	C	T	T	C	C	T	T	C	T	T	C	C	C	C	C	C	C	T	T	C	T	C	T	C	C
wsnp_Ex_rep_c67292_65834396	IWA5380	T/C	5A	LG5_5A	457152010	5	146.577	T	C	T	C	T	T	T	C	T	T	C	T	C	C	C	C	T	T	C	C	T	T	C	C	T	C	C	T	T	T	T	T	T	T	C	C	T	C	T	C	T	T
BS00109052_51	IWB12396	G/A	5A	LG5_5A	445458311	5	148.85	G	A	G	A	G	G	G	A	G	G	A	G	A	A	A	A	G	G	A	A	G	G	A	A	G	A	A	G	G	G	G	G	G	G	A	A	G	A	G	A	G	G
RAC875_c15713_943	IWB54141	C/T	5A	LG5_5A	447687183	5	149.596	C	T	C	T	C	C	C	T	C	C	T	C	T	T	T	T	C	C	T	C	C	C	T	T	C	T	T	C	C	C	C	C	C	C	T	T	C	T	C	T	C	C
BobWhite_c1796_701	IWB1116	G/T	5A	LG5_5A	439672755	5	154.251	G	T	G	T	G	G	G	T	G	G	T	G	T	T	T	T	G	G	T	T	G	T	T	T	G	T	T	G	G	G	G	G	G	G	T	T	G	T	G	T	G	G
wsnp_JD_c1796_2496653	IWA5884	A/G	5A	LG5_5A	439670845	5	154.997	A	G	A	G	A	A	A	G	A	A	G	A	G	G	G	G	A	A	G	G	A	G	G	G	A	G	G	A	A	A	A	A	A	A	G	G	A	G	A	G	A	A
BobWhite_rep_c49700_452	IWB4800	A/G	5A	LG5_5A	382979713	5	161.304	A	G	A	G	A	A	A	G	A	A	G	A	G	G	G	G	A	A	G	G	A	G	A	G	A	G	G	A	A	A	A	A	G	A	G	G	A	A	A	G	A	A
IAAV2080	IWB34498	G/A	5A	LG5_5A	425125966	5	162.808	G	A	G	A	G	G	G	A	G	G	A	G	A	A	A	A	G	G	A	A	G	A	G	A	G	A	A	G	G	G	G	G	G	G	A	A	G	G	G	A	G	G
Kukri_c3338_271	IWB44194	C/T	5A	LG5_5A	423393228	5	163.555	C	T	C	T	C	C	C	T	C	C	T	C	T	T	T	T	C	C	T	T	C	T	C	T	C	T	T	C	C	C	C	C	C	C	T	T	C	C	C	T	C	C
RAC875_c25733_2477	IWB55842	A/C	5A	LG5_5A	393330377	5	164.301	A	C	A	C	A	A	A	C	A	A	C	A	C	C	C	C	A	A	C	C	A	C	A	C	A	C	C	A	A	A	A	A	C	A	C	C	A	A	A	C	A	A
BS00084580_51	IWB11373	T/G	5A	LG5_5A	395274041	5	165.805	T	G	T	G	T	T	T	G	T	T	G	T	G	G	G	G	T	T	G	T	T	G	T	G	T	G	G	T	T	T	T	T	G	T	G	G	T	T	T	G	T	T
tplb0041o08_752	IWB74726	G/A	5A	LG5_5A	392225536	5	166.551	G	A	G	A	G	G	G	A	G	G	A	G	A	A	A	A	G	G	A	A	G	A	G	A	G	A	A	G	G	G	G	G	A	G	A	A	G	G	G	A	G	G
wsnp_Ra_c4187_7643034	_	T/C	5A	LG5_5A	401247255	5	167.297	T	C	C	C	T	T	T	C	T	T	C	T	C	C	C	C	T	T	C	C	T	C	T	C	T	C	C	T	T	T	T	T	C	T	C	C	T	T	T	C	T	T
RAC875_c20021_615	IWB54933	A/G	5A	LG5_5A	108404754	5	168.801	A	G	G	G	A	A	A	G	A	A	G	A	G	G	G	G	G	A	G	G	A	G	A	A	A	G	G	A	A	A	A	A	G	A	G	G	A	A	A	G	A	A
JD_c424_170	IWB37445	A/G	5A	LG5_5A	326551859	5	170.305	A	G	A	G	A	A	A	G	A	A	G	A	G	G	G	G	A	A	G	G	A	G	A	A	A	G	G	A	A	A	A	A	G	A	G	G	A	A	A	G	A	A
BobWhite_c5564_86	IWB3903	A/G	5A	LG5_5A	48328904	5	171.051	A	G	A	G	A	A	A	G	A	A	G	A	G	G	G	G	A	A	G	G	A	G	A	A	A	G	G	A	A	A	A	A	G	A	G	G	A	A	A	G	A	A
IAAV4072	IWB34821	C/A	5A	LG5_5A	43955680	5	172.555	C	A	C	A	C	C	C	A	C	C	A	C	A	C	A	A	C	C	A	A	C	A	C	C	C	A	A	C	C	C	C	C	A	C	A	A	C	C	C	A	C	C
wsnp_Ex_c28827_37918346	IWA3190	G/A	5A	LG5_5A	43281068	5	174.828	G	A	G	A	G	G	G	A	G	G	A	G	A	G	A	A	G	G	A	A	G	A	G	G	G	A	A	G	G	G	G	G	A	A	A	A	G	G	G	A	G	G
BS00031177_51	IWB7826	G/T	5A	LG5_5A	43282105	5	175.575	G	T	G	T	G	G	G	T	G	G	T	G	T	G	T	T	G	G	T	T	G	T	G	G	G	T	T	G	G	G	G	G	T	G	T	T	G	G	G	T	G	G
RFL_Contig2251_1349	IWB63884	A/G	5A	LG5_5A	39479658	5	177.848	A	G	A	G	A	A	A	G	A	A	G	A	G	A	G	G	A	A	G	G	A	G	A	A	A	G	G	A	A	A	A	A	G	A	G	G	A	A	A	A	A	A
Excalibur_c32833_466	IWB25262	G/A	5A	LG5_5A	37896865	5	178.594	G	A	G	A	G	G	G	A	G	G	A	G	A	G	A	A	G	G	A	A	G	A	G	G	G	A	A	G	G	G	G	G	A	G	A	A	G	G	G	G	G	G
RFL_Contig2251_1070	IWB63883	A/G	5A	LG5_5A	39479389	5	179.34	A	G	A	G	A	A	A	G	A	A	G	A	G	A	G	G	A	A	G	G	A	G	A	A	A	G	G	A	A	A	A	A	G	A	G	G	A	A	A	A	A	A
wsnp_CAP11_c951_572693	IWA825	A/G	5A	LG5_5A	35024169	5	181.613	A	G	A	G	A	A	A	G	A	A	G	A	G	A	G	G	A	A	G	G	A	A	A	A	A	G	G	A	A	A	A	A	G	A	G	G	A	A	A	A	A	A
BobWhite_rep_c50145_387	IWB4848	A/C	5A	LG5_5A	28398277	5	204.745	A	C	A	C	A	A	C	C	A	A	A	A	C	A	C	C	A	A	C	C	A	A	A	C	C	C	C	A	A	A	A	C	C	A	C	A	A	A	A	A	A	A
wsnp_Ex_c19134_28056012	IWA2378	C/T	5A	LG5_5A	22746352	5	207.799	C	T	C	T	C	C	T	T	C	C	C	C	T	C	T	T	C	T	T	T	C	C	C	T	T	T	C	C	C	C	T	T	T	C	T	C	C	C	C	C	C	C
Kukri_c8835_112	IWB48151	C/T	5A	LG5_5A	22927752	5	208.545	C	T	C	T	C	C	T	T	C	C	C	C	T	C	T	T	C	T	T	T	C	C	C	T	T	T	T	C	C	C	T	T	T	C	T	C	C	C	C	C	C	C
RFL_Contig3674_847	IWB64449	A/G	5A	LG5_5A	21598861	5	209.292	A	G	A	G	A	A	G	G	A	A	A	A	G	A	G	G	A	G	G	G	A	A	A	G	G	G	G	A	A	A	G	G	G	A	G	A	A	A	A	A	A	A
BS00100185_51	IWB12123	C/T	5A	LG5_5A	16788765	5	215.599	C	T	C	T	T	C	T	T	C	C	C	C	T	C	T	T	C	T	T	T	C	C	C	T	T	T	T	C	C	C	T	T	T	C	T	C	C	T	T	C	C	T
BS00079189_51	IWB11068	C/T	5A	LG5_5A	17795415	5	216.345	C	T	C	T	T	C	T	T	C	C	C	C	T	C	T	T	C	T	T	T	C	C	C	T	T	T	C	C	C	C	T	T	T	C	T	C	C	T	T	C	C	T
wsnp_Ex_c11992_19213872	IWA1569	C/T	5A	LG5_5A	13103158	5	220.193	C	T	C	T	T	C	T	T	C	C	C	C	T	C	T	T	C	T	T	T	C	C	C	T	T	T	C	C	C	C	T	C	T	C	T	C	C	T	T	C	C	T
wsnp_BE399966A_Ta_2_3	IWA14	A/G	5A	LG5_5A	11702193	5	229.088	A	G	A	G	G	G	G	G	A	A	A	A	G	A	G	G	A	G	G	G	G	A	G	G	G	G	G	A	G	A	G	A	G	A	G	A	A	G	G	A	A	G
TA003745_0632	IWB65732	A/G	5A	LG5_5A	7790308	5	238.875	A	G	A	G	G	G	G	G	G	A	A	A	G	A	G	G	A	G	G	A	G	A	G	G	G	A	A	A	G	G	G	A	A	A	G	A	A	G	G	A	A	G
Excalibur_c22465_625	IWB23807	C/A	5A	LG5_5A	3555161	5	247.769	C	A	A	A	A	A	A	A	A	C	C	C	A	C	A	C	C	A	A	C	A	C	A	A	A	C	C	C	A	A	A	C	C	C	C	C	C	A	A	C	C	A
BS00099534_51	IWB12074	A/G	5A	LG5_5A	3552391	5	249.273	A	G	G	G	G	G	G	G	G	A	A	A	G	A	G	A	A	G	G	A	G	A	G	G	G	A	G	A	G	G	G	A	A	A	A	A	A	G	G	A	A	G
IAAV1595	IWB34409	T/C	3B	LG6_3B	847813584	6	0	T	C	T	T	C	C	C	T	T	T	C	C	T	C	T	C	C	T	T	N	C	C	C	T	T	T	T	T	C	T	T	C	C	C	T	T	T	T	C	T	T	T
RAC875_c58399_104	IWB59372	C/T	3B	LG6_3B	841577012	6	1.116	C	T	T	C	T	T	T	C	C	C	T	T	C	T	C	T	T	C	C	C	T	T	T	C	C	C	C	C	T	C	C	T	T	N	C	C	C	C	T	C	C	C
BS00079029_51	IWB11049	T/C	3B	LG6_3B	840540799	6	2.278	T	C	C	T	C	C	C	T	T	T	C	C	T	C	T	C	C	T	T	C	C	C	C	T	T	T	T	T	C	T	T	C	C	C	T	T	T	T	C	T	T	T
Kukri_c49220_167	IWB45967	T/C	3B	LG6_3B	841363549	6	2.281	T	C	C	T	C	C	C	T	T	T	C	C	T	C	T	C	C	T	T	C	C	C	C	T	T	T	T	T	C	T	T	C	C	C	T	T	T	T	C	T	T	N
Kukri_c33386_112	IWB44195	A/G	UN	LG6_UN	351287413	6	18.809	A	G	G	A	G	G	A	A	A	A	G	G	A	A	A	G	G	A	G	G	G	A	G	A	A	G	A	A	G	A	A	G	G	G	A	A	G	A	G	A	G	A
RAC875_c16251_618	IWB54249	T/G	3B	LG6_3B	822437786	6	19.556	T	G	G	T	G	G	T	T	T	T	G	G	T	T	T	G	G	T	G	T	G	T	G	T	T	G	T	T	G	T	T	G	G	G	T	T	G	T	G	T	G	T
Tdurum_contig63460_144	IWB72945	G/T	3B	LG6_3B	815921723	6	25.863	G	T	T	G	T	T	G	G	G	G	T	T	G	G	G	T	T	G	T	T	T	G	T	G	G	T	G	G	T	G	G	T	T	T	G	G	T	G	T	G	T	G
Tdurum_contig52980_116	IWB72293	T/C	3B	LG6_3B	814983448	6	28.136	T	C	C	T	C	C	T	T	T	T	C	C	T	T	T	C	C	T	C	C	C	T	C	T	T	C	T	T	C	T	T	C	C	C	T	T	C	T	C	T	C	T
Excalibur_c16703_430	IWB22843	A/G	3B	LG6_3B	812337571	6	31.191	A	G	G	A	G	G	A	A	A	A	G	G	A	A	A	G	G	A	G	G	G	A	G	A	A	G	A	A	G	A	A	G	G	A	A	A	G	A	G	A	G	A
BobWhite_c22016_155	IWB1543	C/A	UN	LG6_UN	167042156	6	49.825	C	A	C	C	A	A	C	C	C	C	C	A	C	C	C	A	A	C	A	C	A	C	A	C	C	A	A	C	A	C	C	C	A	A	C	A	A	C	A	C	A	A
IAAV1677	IWB34424	C/T	3B	LG6_3B	799119841	6	65.332	C	T	C	C	T	T	C	T	C	C	C	T	C	C	C	T	T	C	T	T	T	T	T	C	C	T	T	C	T	C	C	C	T	T	C	T	T	C	T	C	T	T
CAP8_c42_161	IWB14720	C/A	3B	LG6_3B	795898713	6	66.836	C	A	C	C	A	C	C	A	C	C	C	A	C	C	C	A	A	C	A	A	A	A	A	C	C	A	A	C	A	C	C	C	A	A	C	A	A	C	A	C	A	C
BS00063624_51	IWB9095	A/G	3B	LG6_3B	775919079	6	92.378	G	A	G	G	A	G	G	A	A	G	A	A	A	G	G	A	A	G	A	A	A	A	G	A	A	A	A	G	A	A	G	G	A	G	A	A	G	G	A	G	A	G
RAC875_c24504_119	IWB55664	C/T	3B	LG6_3B	775489097	6	93.881	C	T	C	C	T	C	C	T	T	C	T	T	T	C	C	T	T	C	T	C	T	T	C	T	T	T	T	C	T	T	C	C	T	C	T	T	C	C	T	C	T	C
BS00099738_51	IWB12091	A/G	3B	LG6_3B	774475753	6	94.628	G	A	G	G	A	G	G	A	A	G	A	A	A	G	G	A	A	G	A	A	A	A	G	A	A	A	A	G	A	A	G	G	A	G	A	A	G	G	A	G	A	G
Excalibur_c18410_136	IWB23126	C/T	3B	LG6_3B	767226856	6	109.135	C	T	T	C	T	C	C	T	T	T	T	T	T	C	C	T	C	C	T	T	T	T	C	T	C	T	T	C	T	T	C	C	C	C	T	C	C	C	T	T	T	T
BS00022403_51	IWB7061	A/G	3B	LG6_3B	760873007	6	112.19	G	A	A	G	A	G	G	A	A	A	A	A	A	G	G	A	G	G	A	A	A	A	G	A	G	A	A	G	A	A	G	G	G	G	A	G	G	A	A	A	A	A
BS00059416_51	IWB8775	G/A	3B	LG6_3B	760432654	6	116.844	A	G	G	A	G	G	A	G	G	G	G	G	G	A	A	G	A	A	G	G	G	G	A	G	A	G	G	A	G	G	A	A	A	A	G	A	A	G	G	G	G	G
Tdurum_contig93431_485	IWB73871	G/A	3B	LG6_3B	753976755	6	117.591	A	G	G	A	G	G	A	G	G	G	G	G	G	A	A	G	A	A	G	G	G	G	A	G	A	G	G	A	G	G	A	A	A	A	G	A	A	G	G	G	G	G
Tdurum_contig67350_494	IWB73060	C/T	3B	LG6_3B	753563308	6	118.337	T	C	C	T	C	C	T	C	C	C	C	C	C	T	T	C	T	T	C	T	C	C	T	C	T	C	C	T	C	C	T	T	T	T	C	T	T	C	C	C	C	C
wsnp_Ex_c3907_7088011	IWA3667	A/G	3B	LG6_3B	752505055	6	119.083	G	A	A	G	A	A	G	A	A	A	A	A	A	G	G	A	G	G	A	G	A	A	G	A	G	A	A	G	A	A	G	G	G	G	A	G	G	A	A	A	A	A
Excalibur_c33274_498	IWB25321	C/T	UNN	LG6_UNN	46100000	6	122.138	T	C	T	T	C	C	T	C	C	C	C	C	C	T	T	C	T	T	C	T	C	C	T	C	T	C	C	T	C	C	T	T	T	C	C	T	T	C	C	C	C	C
Excalibur_c30705_574	IWB25003	C/A	3B	LG6_3B	742025213	6	133.76	A	C	C	A	C	C	A	C	C	C	C	C	C	A	A	C	A	A	C	C	C	C	A	C	A	C	C	A	C	C	A	A	A	C	C	A	A	C	C	A	C	C
Excalibur_c34069_487	IWB25408	C/T	3B	LG6_3B	676779388	6	136.033	T	C	C	T	C	C	T	C	C	C	C	C	C	T	T	C	C	T	C	T	C	C	T	C	T	C	C	T	C	C	T	T	T	T	C	T	T	C	C	T	C	C
BS00094456_51	IWB11875	C/T	3B	LG6_3B	663701750	6	137.537	T	C	C	T	C	C	T	C	C	C	C	C	C	T	T	C	T	T	C	T	C	C	T	C	T	C	T	T	C	C	T	T	T	T	C	T	T	C	C	T	C	C
Excalibur_c15516_1105	IWB22644	T/C	3B	LG6_3B	722356851	6	138.283	C	T	T	C	T	T	C	T	T	T	T	T	T	C	C	T	C	C	T	C	T	T	C	T	C	T	C	C	T	T	C	C	C	T	T	C	C	T	T	C	T	T
wsnp_Ku_c6430_11257008	IWA7225	A/G	3B	LG6_3B	643397216	6	139.029	G	A	A	G	A	A	G	A	A	A	A	A	A	G	G	A	G	G	A	G	A	A	G	A	A	A	G	G	A	A	G	G	G	A	A	G	G	A	A	G	A	A
RFL_Contig1291_309	IWB63601	T/G	3B	LG6_3B	640384054	6	139.776	G	T	T	G	T	T	G	T	T	T	T	T	T	G	G	T	G	G	T	G	T	T	G	T	T	T	G	G	T	T	G	G	G	G	T	G	G	T	T	G	T	T
wsnp_Ra_c21364_30746475	IWA7745	G/A	3B	LG6_3B	643317192	6	140.522	A	G	A	A	G	G	A	G	G	G	G	G	G	A	A	G	A	A	G	A	G	G	A	G	G	G	A	A	G	G	A	A	A	A	G	A	A	G	G	A	G	G
wsnp_Ex_c6129_10723019	IWA4427	T/C	3B	LG6_3B	645074811	6	141.268	C	T	T	C	T	T	C	T	T	T	T	T	T	C	C	T	C	C	T	C	T	T	C	T	T	T	C	C	T	T	C	C	C	C	T	C	C	T	T	C	T	T
BobWhite_c22794_470	IWB1640	G/A	3B	LG6_3B	725839251	6	142.772	A	G	G	A	G	G	A	G	G	G	G	G	G	A	A	G	A	A	G	A	G	G	A	G	A	G	A	A	G	G	A	A	A	A	G	A	A	G	G	A	G	G
wsnp_Ku_c50833_56310020	IWA7131	G/A	3B	LG6_3B	652142456	6	143.518	A	G	G	A	G	G	A	G	G	G	G	G	G	A	A	G	A	A	G	A	G	G	A	G	A	G	A	A	G	G	A	A	A	A	G	A	A	G	G	A	G	G
CAP11_c797_273	IWB13058	G/T	3B	LG6_3B	725280621	6	148.173	T	G	G	T	G	G	T	G	G	G	G	G	G	T	T	G	T	T	G	T	G	G	T	G	T	G	T	T	G	G	G	T	T	T	G	T	T	G	G	T	G	G
wsnp_Ex_rep_c108114_91468537	IWA5165	T/C	3B	LG6_3B	652142617	6	152.827	C	T	T	C	T	T	C	T	T	T	T	T	T	C	C	T	C	C	T	C	T	T	C	T	C	T	C	C	T	T	C	C	C	C	T	C	C	T	T	C	T	T
Kukri_c63447_148	IWB47070	T/C	3B	LG6_3B	715695620	6	153.574	C	T	T	C	T	T	C	T	T	T	T	T	T	C	C	T	C	C	T	T	T	T	C	T	C	T	C	C	T	T	C	C	C	C	T	C	C	T	T	C	T	T
RAC875_c20275_1619	IWB54982	C/T	3B	LG6_3B	596393601	6	156.628	T	C	C	T	C	C	T	C	C	C	C	C	C	T	T	C	T	T	C	C	C	C	T	C	C	C	T	T	C	C	T	T	T	T	C	T	T	C	C	T	C	C
Kukri_rep_c113146_128	IWB49602	T/C	3B	LG6_3B	601611019	6	157.374	C	T	T	C	T	T	C	T	T	T	T	T	T	C	C	T	C	C	T	T	T	T	C	T	T	T	C	C	T	T	C	C	C	T	T	C	C	T	T	C	T	T
wsnp_Ku_c13311_21255891	IWA6493	A/G	3B	LG6_3B	601247645	6	158.121	G	A	A	G	A	A	G	A	A	A	A	A	A	G	G	A	G	G	A	G	A	A	G	A	A	A	G	G	A	A	G	G	G	A	A	G	G	A	A	G	A	A
Excalibur_c15332_1305	IWB22605	T/C	3B	LG6_3B	593950692	6	158.867	C	T	T	C	T	T	C	T	T	T	T	T	T	C	C	T	C	C	T	C	T	T	C	T	T	T	C	C	T	T	C	C	C	C	T	C	C	T	T	C	T	T
BS00066060_51	IWB9708	A/G	3B	LG6_3B	573318068	6	159.613	G	A	A	G	A	A	G	A	A	A	A	A	A	G	G	A	G	G	A	G	A	A	G	A	A	A	G	G	A	A	G	G	G	G	A	G	G	A	A	G	A	A
BS00034257_51	IWB7963	A/G	3B	LG6_3B	520795914	6	161.117	G	A	A	G	A	A	G	A	A	G	A	A	A	G	G	A	G	G	A	G	A	A	G	A	A	A	G	G	A	A	G	G	G	G	A	G	G	A	A	G	A	A
BobWhite_rep_c50457_813	IWB4885	T/C	3B	LG6_3B	520596575	6	161.863	C	T	T	C	T	T	C	T	T	C	T	T	C	C	C	T	C	C	T	C	T	T	C	T	T	T	C	C	T	T	C	C	C	C	T	C	C	T	T	C	T	T
tplb0031e09_1230	IWB74433	T/C	3B	LG6_3B	465622636	6	162.61	C	T	T	C	T	T	C	T	T	T	T	T	C	C	C	T	C	C	T	C	T	T	C	T	T	T	C	C	T	T	C	C	C	C	T	C	C	T	T	C	T	T
BS00090945_51	IWB11682	T/C	3B	LG6_3B	478628475	6	164.114	C	T	T	C	T	T	C	T	T	T	T	T	C	C	C	T	C	C	T	C	T	T	C	T	T	T	T	C	T	T	C	T	C	C	T	C	C	T	T	C	T	T
tplb0031e09_1763	IWB74434	A/G	3B	LG6_3B	465623923	6	165.617	G	A	A	G	A	A	G	A	A	A	A	A	G	G	G	A	G	G	A	G	A	A	G	A	A	A	G	G	A	A	G	G	G	G	A	G	G	A	A	G	A	A
BS00084883_51	IWB11389	A/G	3B	LG6_3B	465181823	6	167.121	G	A	A	G	A	A	G	A	A	A	A	A	G	G	G	A	G	G	A	A	A	A	G	A	A	A	G	G	A	A	G	G	G	A	A	G	G	A	A	G	A	A
RAC875_c100413_60	IWB52887	A/G	3B	LG6_3B	500447240	6	167.868	G	A	A	G	A	A	G	A	A	A	A	A	G	G	G	A	G	G	A	A	A	A	G	A	A	A	G	G	A	A	G	G	G	G	A	G	G	A	A	G	A	A
BS00063531_51	IWB9076	G/A	3B	LG6_3B	356421486	6	169.371	A	G	G	A	G	G	A	G	G	G	G	G	A	A	A	G	A	A	G	G	G	G	A	G	G	G	A	A	G	G	G	A	A	A	G	A	A	G	G	A	G	G
IAAV8536	IWB35493	G/A	3B	LG6_3B	437816543	6	170.118	A	G	G	A	G	G	A	G	G	G	G	G	A	A	A	G	A	A	G	G	G	G	A	G	G	G	A	A	G	G	A	A	A	A	G	A	A	G	G	A	G	G
wsnp_Ex_c257_491667	IWA2990	C/T	3B	LG6_3B	244067794	6	170.864	T	C	C	T	C	C	T	C	C	C	C	C	T	T	T	C	T	T	C	T	C	C	T	C	C	C	T	T	C	C	T	T	T	T	C	T	T	C	C	T	C	C
BS00074287_51	IWB10723	C/T	3B	LG6_3B	421607137	6	171.61	T	C	C	T	C	C	T	C	C	C	C	C	T	T	T	C	T	T	C	T	C	C	T	C	C	C	T	T	C	C	T	T	T	T	C	T	T	C	C	T	C	C
Ku_c17799_716	IWB38622	A/G	3B	LG6_3B	423285245	6	173.114	G	A	A	G	A	A	G	A	A	A	A	A	G	G	G	A	G	G	A	G	A	A	G	A	A	A	G	G	A	A	G	G	G	G	A	G	G	A	A	G	A	A
BS00075108_51	IWB10783	T/C	3B	LG6_3B	78179004	6	174.618	C	T	T	C	T	T	C	T	T	T	T	T	C	C	C	T	C	C	T	C	T	T	C	T	T	T	C	C	T	T	C	C	C	T	T	C	C	T	T	C	T	T
wsnp_Ku_c13069_20938717	IWA6482	G/A	3B	LG6_3B	77498228	6	175.364	A	G	G	A	G	G	A	G	G	G	G	G	A	A	A	G	A	A	G	A	G	G	A	G	G	G	A	A	G	G	A	A	A	G	G	A	A	G	G	A	G	G
BS00022961_51	IWB7343	C/T	3B	LG6_3B	61538011	6	190.872	C	T	T	C	C	C	C	T	C	C	T	T	C	T	C	T	C	C	T	C	T	T	C	C	T	T	C	C	T	C	C	C	C	T	T	C	C	T	T	C	T	T
Excalibur_c35645_587	IWB25620	C/A	3B	LG6_3B	53226507	6	192.376	C	A	A	C	C	C	C	A	C	C	A	A	C	A	C	A	C	C	A	C	A	A	C	C	A	A	C	C	A	C	C	C	C	A	A	C	C	A	A	C	A	A
wsnp_Ex_c47078_52393295	IWA3983	C/A	3B	LG6_3B	52519042	6	195.43	C	A	A	C	C	C	C	A	C	C	A	A	C	A	C	A	C	C	A	C	A	A	C	C	A	A	C	C	A	C	C	C	C	A	A	C	C	A	A	C	A	A
Excalibur_c24391_321	IWB24150	A/G	3B	LG6_3B	39873936	6	226.171	A	G	G	A	A	A	A	G	G	A	A	G	A	A	A	G	A	A	G	A	A	G	G	A	A	G	A	A	G	G	A	A	A	G	G	A	A	A	A	A	G	G
BS00070455_51	IWB10462	T/G	3B	LG6_3B	30651358	6	235.958	T	G	G	T	T	T	T	T	G	T	T	G	G	T	T	G	T	T	G	T	T	G	G	T	G	G	T	T	G	G	T	T	T	G	G	T	T	T	T	T	G	T
BS00084607_51	IWB11375	G/A	3B	LG6_3B	29679320	6	239.013	G	A	A	G	G	G	G	G	A	G	G	A	A	G	G	A	G	G	A	G	G	A	A	G	A	A	G	G	A	A	G	G	G	A	A	G	G	G	G	G	A	G
BS00026471_51	IWB7629	T/G	3B	LG6_3B	24512232	6	242.861	T	G	G	T	T	T	T	T	G	T	T	G	G	T	T	G	T	T	T	T	T	G	G	T	G	G	T	T	G	G	T	T	T	G	G	G	T	T	T	T	T	T
IACX22	IWB35843	C/T	3B	LG6_3B	24018173	6	244.365	C	T	T	C	C	C	C	C	T	C	C	T	T	C	C	C	C	C	C	C	C	T	T	C	T	T	C	C	T	T	C	C	C	T	T	T	C	C	C	C	C	C
BS00022387_51	IWB7055	A/G	3B	LG6_3B	22615412	6	247.419	A	G	G	A	A	A	A	A	G	A	A	G	G	A	A	A	A	A	A	A	A	G	G	A	G	G	A	A	G	G	A	A	A	G	G	G	A	A	A	A	A	A
Excalibur_c8314_405	IWB29059	T/C	3B	LG6_3B	12499437	6	248.923	T	C	C	T	T	T	T	T	C	T	T	C	C	T	T	T	T	T	T	C	T	C	C	T	C	C	T	T	C	C	T	T	T	C	C	C	T	T	T	T	T	T
Ex_c14144_581	IWB19838	C/T	UN	LG6_UN	22056460	6	256.94	C	T	T	C	T	C	C	C	T	C	C	T	T	C	C	C	C	C	C	C	C	T	T	C	T	T	C	C	T	T	T	C	C	T	T	T	C	C	C	C	C	T
RFL_Contig876_422	IWB65302	C/T	3B	LG6_3B	29734051	6	266.727	T	C	C	T	C	T	T	T	C	T	T	C	C	T	T	C	T	T	C	T	T	C	C	T	C	C	T	T	C	C	C	T	T	C	C	T	T	T	T	T	C	C
RAC875_c10807_274	IWB53176	G/A	2D	LG7_2D	619511175	7	0	A	G	G	G	G	G	A	A	A	A	G	A	A	A	A	A	G	G	A	A	G	G	A	G	A	G	A	G	G	A	G	A	G	A	A	G	G	G	G	G	A	G
Excalibur_c21486_352	IWB23638	G/A	2D	LG7_2D	583023390	7	0.746	A	G	G	G	G	G	A	A	A	A	G	A	A	A	A	A	G	G	A	A	G	G	A	G	A	G	A	G	G	A	G	A	G	G	A	G	G	G	G	G	A	G
Excalibur_c4248_1411	IWB26344	C/T	2D	LG7_2D	619868087	7	1.493	T	C	C	C	C	C	T	T	T	T	C	T	T	T	T	T	C	C	T	C	C	C	T	C	T	C	T	C	C	T	C	T	C	C	T	C	C	C	C	C	T	C
BobWhite_c3871_903	IWB2988	T/C	2D	LG7_2D	575057481	7	7.8	T	C	C	C	T	C	T	T	T	T	C	T	T	T	T	T	C	C	T	C	C	C	T	C	T	C	T	C	C	T	T	T	C	C	T	C	C	C	C	C	T	T
Kukri_c28674_262	IWB43586	T/G	2D	LG7_2D	593208344	7	8.546	T	G	G	G	T	G	T	T	T	T	G	T	T	T	T	T	G	G	T	G	G	G	T	G	T	G	T	G	G	T	T	T	G	G	T	G	G	G	G	G	T	T
Ra_c69210_713	IWB52452	G/A	2D	LG7_2D	573929516	7	9.293	G	A	A	A	G	A	G	G	G	G	A	G	G	G	G	G	A	A	G	G	A	A	G	A	G	A	G	A	A	G	G	G	A	A	G	A	A	A	A	A	G	G
wsnp_Ra_c22648_32132929	IWA7762	T/C	2D	LG7_2D	599868446	7	10.797	T	C	C	C	T	C	T	T	T	T	C	T	T	T	T	T	T	T	T	T	C	C	T	C	T	C	T	C	C	T	T	T	C	C	T	C	C	C	C	C	T	T
RAC875_c110838_690	IWB53240	A/G	2D	LG7_2D	577310280	7	12.3	A	G	G	G	A	G	A	A	A	A	G	A	A	A	A	A	G	G	A	A	G	G	A	G	A	G	A	G	G	A	A	A	G	G	A	G	G	G	G	G	A	A
Kukri_c20646_2845	IWB42352	C/T	2D	LG7_2D	573939270	7	13.047	C	T	T	T	C	T	C	C	C	C	T	C	C	C	C	C	T	T	C	C	T	T	C	T	C	T	C	T	T	C	C	C	T	T	C	T	T	T	T	T	C	C
RAC875_rep_c77617_130	IWB63109	T/C	2D	LG7_2D	574060386	7	13.793	T	C	C	C	T	C	T	T	T	T	C	T	T	T	T	T	C	C	T	T	C	C	T	C	T	C	T	C	C	T	T	T	C	T	T	C	C	C	C	C	T	T
Kukri_c51540_490	IWB46174	T/C	2D	LG7_2D	595734216	7	15.297	T	C	T	C	T	C	T	T	T	T	C	T	T	T	T	T	C	C	T	T	C	C	T	C	T	C	T	C	C	T	T	T	C	T	T	C	C	C	C	C	T	T
IACX5941	IWB36072	T/C	2D	LG7_2D	591771098	7	21.604	T	C	T	C	T	C	T	T	T	T	C	T	T	T	T	T	C	C	T	T	C	T	T	C	T	C	T	C	C	T	T	T	C	C	T	C	C	C	C	C	T	T
wsnp_Ex_rep_c66348_64527084	IWA5205	C/T	2D	LG7_2D	573930106	7	27.079	C	T	T	T	C	T	C	C	C	C	T	C	C	C	C	C	T	T	C	C	T	T	C	T	C	T	C	T	T	C	C	C	T	T	C	T	T	T	T	T	C	C
Kukri_rep_c103890_185	IWB48926	T/C	2D	LG7_2D	583206040	7	27.45	T	C	C	C	T	C	T	T	T	T	C	T	T	T	T	T	C	C	T	T	C	C	T	C	T	C	T	C	C	T	T	T	C	C	T	C	C	C	C	C	T	T
RAC875_c5342_1312	IWB58943	C/T	2D	LG7_2D	597128608	7	27.822	C	T	T	T	C	T	C	C	C	C	T	C	C	C	C	C	T	T	C	C	T	T	C	T	C	T	C	T	T	C	C	C	T	T	C	T	T	T	T	T	C	C
RAC875_c3057_412	IWB56495	C/A	UN	LG7_UN	280188044	7	28.568	C	A	A	A	C	A	C	C	C	C	A	C	C	C	C	C	A	A	C	C	A	A	C	A	C	A	C	A	A	C	C	C	A	A	C	A	A	A	A	A	C	C
Excalibur_c1451_351	IWB22452	T/G	2D	LG7_2D	615273663	7	30.072	T	G	G	G	T	G	T	T	T	T	G	T	T	T	T	T	G	G	T	T	G	G	T	G	T	G	T	G	G	T	T	T	G	G	T	G	G	G	G	G	T	T
GENE_3066_157	IWB33200	A/G	2D	LG7_2D	593983690	7	30.819	A	G	G	G	A	G	A	A	A	A	G	A	A	A	A	A	G	G	A	A	G	G	A	G	A	G	A	G	G	A	A	A	G	G	A	G	G	G	G	G	A	A
RAC875_c13142_1890	IWB53666	T/G	2D	LG7_2D	593128393	7	31.565	T	G	G	G	T	G	T	T	T	T	G	T	T	T	T	T	G	G	T	T	G	G	T	G	T	G	G	G	G	T	T	T	G	G	T	G	G	G	G	G	T	T
wsnp_CAP7_c2782_1329707	IWA1072	T/G	2D	LG7_2D	482557818	7	53.533	T	G	G	G	T	G	T	T	T	T	G	T	T	T	T	T	T	G	T	G	T	G	T	T	T	G	G	G	T	T	T	T	G	T	T	G	G	G	G	T	T	T
Ku_c19185_1569	IWB38687	A/G	2D	LG7_2D	463591741	7	55.037	G	A	A	A	G	A	G	G	G	G	A	G	A	G	G	G	G	A	G	A	G	A	G	G	G	A	A	A	G	G	G	A	A	G	G	A	A	A	A	G	G	G
Excalibur_c24307_739	IWB24133	C/T	2D	LG7_2D	457632517	7	58.885	T	C	C	C	T	C	T	T	T	T	C	T	C	T	T	T	C	C	T	C	T	C	C	T	T	C	C	C	T	T	T	C	C	C	T	C	C	C	C	T	T	T
BS00067102_51	IWB9957	C/T	2D	LG7_2D	312649643	7	69.581	C	T	T	T	C	T	C	C	C	C	T	C	T	C	C	C	C	T	C	T	T	T	T	C	C	C	T	T	C	C	C	T	T	C	C	C	T	T	T	C	C	T
TA001373_1517	IWB65388	T/C	2D	LG7_2D	82354649	7	75.889	T	C	T	C	T	C	T	T	T	T	C	T	C	T	T	T	T	C	T	C	C	C	C	T	T	T	C	C	T	T	T	C	C	T	T	T	C	C	C	T	T	C
Excalibur_c2127_863	IWB23618	G/A	2D	LG7_2D	82064479	7	76.635	G	A	G	A	G	A	G	G	G	G	A	G	A	G	G	G	G	A	G	A	A	A	A	G	G	G	A	A	G	G	G	A	A	G	G	G	A	A	A	G	G	A
BS00046890_51	IWB8439	T/C	2D	LG7_2D	82310819	7	77.382	T	C	T	C	T	C	T	T	T	T	C	T	C	T	T	T	T	C	T	C	C	C	C	T	T	T	C	C	T	T	T	C	C	T	T	T	C	C	C	T	T	C
BobWhite_rep_c51612_864	IWB4966	G/T	2D	LG7_2D	79526270	7	78.128	G	T	G	T	G	T	G	G	G	G	T	G	T	G	G	G	G	T	G	T	T	T	T	G	G	G	T	T	G	G	G	T	T	G	G	G	T	T	T	G	G	T
BS00065946_51	IWB9680	A/G	2D	LG7_2D	84300420	7	78.874	A	G	A	G	A	G	A	A	A	A	G	A	G	A	A	A	A	G	A	G	G	G	G	A	A	A	G	G	A	A	A	G	G	G	A	A	G	G	G	A	A	G
CAP11_c3942_361	IWB12871	G/A	2D	LG7_2D	82355782	7	80.378	G	A	G	A	G	A	G	G	G	G	A	G	A	G	G	G	G	A	G	G	A	A	A	G	G	G	A	A	G	G	G	A	A	G	G	G	A	A	A	G	G	A
RAC875_c26896_339	IWB56002	G/A	2D	LG7_2D	79297383	7	81.124	G	A	G	A	G	A	G	G	G	G	A	G	A	G	G	G	G	A	G	A	A	A	A	G	G	G	A	A	G	G	G	A	A	G	G	G	A	A	A	G	G	A
wsnp_Ex_c29666_38670435	IWA3248	C/A	2D	LG7_2D	64762072	7	84.179	C	A	C	A	C	A	C	C	C	C	A	C	A	A	C	C	C	A	C	A	A	A	A	C	C	C	A	A	C	C	C	A	A	C	C	C	A	A	A	C	C	A
BS00022143_51	IWB6926	G/A	2D	LG7_2D	69317234	7	84.413	G	A	G	A	G	A	G	G	G	G	A	G	A	A	G	G	G	A	G	A	A	A	A	G	G	G	A	A	G	G	G	A	A	G	G	G	A	A	A	G	G	A
wsnp_Ku_c1016_2065367	IWA6374	G/A	2D	LG7_2D	69673628	7	84.606	G	A	G	A	G	A	G	G	G	G	A	G	A	A	G	G	G	A	G	A	A	A	A	G	G	G	A	A	G	G	G	A	A	G	G	G	A	A	A	G	G	A
wsnp_Ku_c12022_19520410	IWA6452	G/A	2D	LG7_2D	64499186	7	84.921	G	A	G	A	G	A	G	G	G	G	A	G	A	A	G	G	G	A	G	A	A	A	A	G	G	G	A	A	G	G	G	A	A	G	G	G	A	A	A	G	G	A
Kukri_c4790_893	IWB45824	G/A	2D	LG7_2D	71940252	7	84.97	G	A	G	A	G	A	G	G	G	G	A	G	A	A	G	G	G	A	G	A	A	A	A	G	G	G	A	A	G	G	G	A	A	G	G	G	A	A	A	G	G	A
Kukri_c1016_2269	IWB40266	A/G	2D	LG7_2D	69678301	7	85.096	A	G	A	G	A	G	A	A	A	A	G	A	G	G	A	A	A	G	A	G	G	G	G	A	A	A	G	G	A	A	A	G	G	A	A	A	G	G	G	A	A	G
wsnp_Ku_c7229_12491877	IWA7273	C/T	2D	LG7_2D	64761909	7	85.237	C	T	C	T	C	T	C	C	C	C	T	C	T	T	C	C	C	T	C	T	T	T	T	C	C	C	T	T	C	C	C	T	T	C	C	C	T	T	T	C	C	T
BobWhite_c16439_1143	IWB918	C/T	2D	LG7_2D	64874637	7	85.444	C	T	C	T	C	T	C	C	C	C	T	C	T	T	C	C	C	T	C	T	T	T	T	C	C	C	T	T	C	C	C	T	T	C	C	C	T	T	T	C	C	T
BobWhite_c47086_539	IWB3556	T/C	2D	LG7_2D	71944290	7	85.663	T	C	T	C	T	C	T	T	T	T	C	T	C	C	T	T	T	C	T	C	C	C	C	T	T	T	C	C	T	T	T	C	C	T	T	T	C	C	C	T	T	C
Excalibur_c40820_335	IWB26170	G/T	2D	LG7_2D	62510386	7	87.167	G	T	G	T	G	T	G	G	G	G	T	G	T	T	G	G	G	T	G	T	T	T	T	G	G	G	T	T	G	G	G	T	T	G	G	G	T	T	T	G	G	T
RAC875_c57_1178	IWB59246	G/A	2D	LG7_2D	63713650	7	87.186	G	A	G	A	G	A	G	G	G	G	A	G	A	A	G	G	G	A	G	A	A	A	A	G	G	G	A	A	G	G	G	A	A	G	G	G	A	A	A	G	G	A
Excalibur_c15048_488	IWB22544	T/C	2D	LG7_2D	63427455	7	88.671	T	C	T	C	T	C	T	T	T	T	C	T	C	C	T	T	T	C	T	T	C	C	C	T	T	T	C	C	T	T	T	C	C	T	T	T	C	C	C	T	T	C
wsnp_Ex_c1944_3663988	IWA2414	C/T	2D	LG7_2D	63713636	7	89.707	C	T	C	T	C	T	C	C	C	C	T	C	T	T	C	C	C	T	C	C	T	T	T	C	C	C	T	T	C	C	C	T	T	C	C	C	T	T	T	C	C	T
Kukri_c20972_618	IWB42406	G/T	2D	LG7_2D	62218306	7	91.683	G	T	G	T	G	T	G	G	G	G	T	G	T	T	G	G	G	G	G	G	T	T	T	G	G	G	T	T	G	G	G	T	T	G	G	G	T	T	T	G	G	T
Kukri_c27574_725	IWB43459	A/C	2D	LG7_2D	50492588	7	101.47	A	C	A	C	A	C	A	A	A	A	C	C	C	C	C	A	A	A	A	C	C	C	C	A	A	A	C	C	A	A	A	C	C	A	A	A	A	C	C	A	A	C
wsnp_CAP12_c1503_764765	IWA927	T/C	2D	LG7_2D	37927013	7	132.211	T	C	C	C	T	C	C	T	C	T	T	C	C	C	C	C	T	T	T	T	C	C	T	T	T	T	C	C	T	C	C	C	C	T	C	T	T	T	C	T	C	C
RAC875_c7319_195	IWB60335	T/C	2D	LG7_2D	36481474	7	136.059	T	C	C	C	T	C	C	T	C	T	T	C	C	C	C	C	T	T	T	C	C	C	T	T	T	T	C	T	T	C	C	C	C	T	C	T	T	T	C	T	C	C
BS00022276_51	IWB7001	G/T	2D	LG7_2D	31413386	7	144.953	G	T	T	T	T	T	T	G	T	G	G	T	T	T	T	T	G	G	G	T	G	T	G	G	G	G	T	G	T	T	T	T	T	G	T	G	G	G	T	G	T	T
Kukri_c27040_1026	IWB43372	A/G	2D	LG7_2D	30597568	7	147.226	A	G	G	G	G	G	G	A	G	A	A	G	G	G	G	G	A	A	A	G	A	A	A	A	A	A	G	A	G	G	A	G	G	A	G	A	A	A	G	A	G	G
GENE_1417_89	IWB32466	C/T	2D	LG7_2D	30594000	7	147.973	C	T	T	T	T	T	T	C	T	C	C	T	T	T	T	T	C	C	C	C	C	C	C	C	C	C	T	C	T	T	C	T	T	C	T	C	C	C	T	C	T	T
tplb0030j08_1960	IWB74411	C/T	2D	LG7_2D	29901213	7	151.027	C	T	T	T	T	T	T	C	C	C	C	T	T	T	T	T	C	C	C	C	C	C	C	C	C	C	T	C	T	C	C	T	T	C	T	C	C	C	T	C	T	T
Kukri_c29358_277	IWB43695	A/G	2D	LG7_2D	17634292	7	181.768	G	A	A	A	A	A	A	G	G	A	G	A	A	G	A	G	A	G	A	G	G	G	G	A	G	A	A	G	A	G	G	A	A	G	G	G	G	G	A	G	A	A
wsnp_Ex_c7908_13430703	IWA4746	C/T	2D	LG7_2D	14627261	7	183.272	T	C	C	C	C	C	C	T	T	C	T	C	C	T	C	T	C	T	C	T	T	T	T	C	T	C	C	T	C	T	T	C	C	T	T	T	T	T	C	T	C	C
D_GA8KES401A6022_87	IWB17693	G/A	2D	LG7_2D	11637071	7	187.926	A	G	G	G	G	G	G	A	A	G	A	A	G	A	G	A	G	A	G	G	A	A	A	G	A	G	G	A	G	A	A	G	G	A	A	A	A	A	G	A	G	G
BS00108451_51	IWB12365	A/G	2D	LG7_2D	11332339	7	190.98	G	A	A	A	A	A	A	G	G	A	G	G	A	G	A	G	A	G	A	G	G	G	G	A	G	A	A	G	A	G	G	A	A	G	G	G	G	G	A	G	A	A
BS00010043_51	IWB6156	A/G	2D	LG7_2D	9071506	7	194.829	A	G	G	G	G	G	G	A	A	G	A	A	G	A	G	A	G	A	G	A	A	A	A	G	A	G	G	A	G	A	A	G	G	G	A	A	A	A	G	A	G	G
BS00049582_51	IWB8545	A/G	2D	LG7_2D	9540290	7	195.575	A	G	G	G	G	G	G	A	A	G	A	A	G	A	G	A	G	A	G	A	A	A	A	G	A	G	G	A	G	A	A	G	G	G	A	A	A	A	G	A	G	G
D_GDEEGVY02IF3IH_412	IWB19123	C/A	2D	LG7_2D	9744848	7	196.321	C	A	A	A	A	A	A	C	C	A	C	C	A	C	A	C	A	C	A	C	C	C	C	A	C	A	A	C	A	C	C	A	A	A	C	C	C	C	A	C	A	A
Excalibur_rep_c109101_94	IWB30386	G/A	2D	LG7_2D	9789064	7	197.067	A	G	G	G	G	G	G	A	A	G	A	A	G	A	G	A	G	A	G	G	A	A	A	G	A	G	G	A	G	A	A	G	G	G	A	A	A	A	G	A	G	G
RAC875_c68056_81	IWB60147	T/C	UN	LG8_UN	22448834	8	0	T	C	T	C	T	T	T	C	C	T	T	C	C	C	T	T	T	T	C	T	C	T	T	T	T	T	C	C	T	C	C	C	C	T	C	C	C	C	T	C	T	C
Kukri_s117946_404	IWB50704	A/G	3A	LG8_3A	741575493	8	1.504	A	G	A	G	A	A	A	G	G	A	A	G	G	G	A	A	A	A	G	A	G	A	A	A	A	A	G	G	A	G	G	A	G	A	G	G	G	G	A	G	A	G
Kukri_c51666_401	IWB46181	T/C	3A	LG8_3A	741361805	8	3.008	T	C	T	C	T	T	T	C	C	T	T	C	C	C	T	T	T	T	C	T	C	T	T	T	T	T	C	C	T	C	C	C	C	C	C	C	C	C	T	C	T	C
TA003550_0145	IWB65706	T/C	3A	LG8_3A	740969615	8	4.512	T	C	T	C	T	T	T	C	C	T	C	C	C	C	T	T	T	T	C	T	C	T	T	T	T	T	C	C	T	C	C	C	C	C	C	C	C	C	T	C	T	C
Tdurum_contig31235_99	IWB70196	C/T	3A	LG8_3A	741239488	8	5.258	C	T	C	T	C	C	C	T	T	C	T	T	T	T	C	C	C	C	T	T	T	C	C	C	C	C	T	T	C	T	T	T	T	T	T	T	T	T	C	T	C	T
wsnp_Ra_c5454_9660204	_	C/T	3A	LG8_3A	739704088	8	7.531	C	T	C	T	C	C	C	T	T	C	T	T	T	T	C	C	C	C	T	C	T	C	C	C	C	C	T	T	C	T	T	C	T	T	T	T	T	T	C	T	C	T
Ku_c12191_1202	IWB38308	A/G	3A	LG8_3A	739537726	8	9.035	A	G	A	G	A	A	A	G	G	A	G	G	G	G	A	A	A	A	G	A	G	A	A	A	A	A	G	G	A	G	G	A	G	G	G	G	G	G	A	G	A	G
wsnp_Ku_c46762_53407442	IWA7099	A/G	3A	LG8_3A	732742616	8	16.19	A	G	A	G	G	A	A	G	G	G	G	A	G	G	A	A	G	A	G	A	G	G	A	A	A	A	G	G	A	G	G	A	G	G	G	G	G	G	A	G	A	G
BS00097939_51	IWB12017	C/T	3A	LG8_3A	733333984	8	17.694	C	T	C	T	T	C	C	T	T	T	T	C	T	T	C	C	T	C	T	C	T	T	C	C	C	C	T	T	C	T	T	C	T	C	T	T	T	T	C	T	C	T
BS00022968_51	IWB7347	T/C	3A	LG8_3A	731255655	8	19.198	T	C	T	C	C	T	T	C	C	C	C	T	C	C	T	T	C	T	C	T	C	C	T	T	T	T	C	C	T	C	C	T	C	T	C	C	C	C	T	C	T	C
RAC875_rep_c109228_400	IWB61868	A/G	3A	LG8_3A	727819612	8	28.985	A	G	G	G	G	A	A	G	G	G	G	A	G	G	A	A	G	A	G	G	G	G	G	A	A	A	G	G	A	G	G	A	G	A	A	G	A	G	A	G	A	G
BS00075598_51	IWB10817	C/T	3A	LG8_3A	727747105	8	31.258	C	T	C	T	T	C	C	T	T	T	T	C	T	T	C	C	T	C	T	C	T	T	T	C	C	C	T	T	C	T	T	C	T	C	C	T	C	T	C	T	C	T
IAAV3851	IWB34789	G/T	3A	LG8_3A	730017098	8	32.762	G	T	G	T	T	G	G	T	T	T	T	G	T	T	G	G	T	G	T	G	T	G	T	G	G	G	T	T	G	T	T	G	T	G	G	T	G	T	G	T	G	T
BS00023028_51	IWB7383	C/T	3A	LG8_3A	721996305	8	40.779	C	T	C	T	T	C	C	T	T	T	T	C	T	C	C	C	T	C	T	C	T	C	T	C	C	C	T	C	T	T	T	C	T	C	C	T	C	T	C	T	C	T
Kukri_c30244_619	IWB43831	G/A	3A	LG8_3A	722090867	8	41.525	G	A	G	A	A	G	G	A	A	A	A	G	A	G	G	G	A	G	A	G	A	G	A	G	G	G	A	G	A	A	A	G	A	G	G	A	G	A	G	A	G	A
RAC875_c24982_202	IWB55724	C/T	3A	LG8_3A	725056131	8	42.272	C	T	C	T	T	C	C	T	T	T	T	C	T	T	C	C	T	C	T	C	T	C	T	C	C	C	T	C	T	T	T	C	T	C	C	T	C	T	C	T	C	T
BS00023222_51	IWB7482	C/T	3A	LG8_3A	715267022	8	61.992	C	T	T	T	T	C	C	T	T	T	T	C	T	T	C	T	T	C	T	C	T	C	T	C	C	C	T	C	T	T	T	C	T	C	C	T	C	T	C	C	T	T
Tdurum_contig42495_389	IWB71198	G/A	3A	LG8_3A	714984241	8	64.265	G	A	A	A	A	G	A	A	A	A	A	G	A	A	G	A	A	G	A	G	A	G	A	G	G	G	A	G	A	A	A	G	A	G	G	A	G	A	G	G	A	A
Excalibur_c81897_420	IWB29012	G/A	3A	LG8_3A	711360935	8	68.92	G	A	A	A	A	G	A	A	G	A	A	G	A	A	G	A	A	G	A	G	A	G	A	G	G	G	G	G	A	G	A	G	A	G	G	A	G	A	G	G	A	A
Excalibur_c24354_465	IWB24136	G/T	3A	LG8_3A	705542156	8	79.616	G	T	T	G	T	G	T	G	G	T	T	G	T	T	G	T	T	G	T	G	T	G	T	G	G	G	G	G	G	G	T	G	T	G	G	G	G	G	G	G	T	T
BS00067228_51	IWB9995	C/A	3A	LG8_3A	701228528	8	85.091	C	A	A	C	A	C	A	C	C	A	A	C	A	A	C	A	C	C	A	C	A	C	A	C	A	C	C	C	C	C	C	C	A	C	C	C	C	C	C	C	A	A
wsnp_Ku_c10468_17301216	IWA6396	A/C	3A	LG8_3A	699882888	8	85.837	A	C	C	A	C	A	C	A	A	C	C	A	C	C	A	C	A	A	C	A	C	A	C	A	C	A	A	A	A	A	A	A	C	A	A	A	A	A	A	A	C	C
BS00024548_51	IWB7543	A/G	3A	LG8_3A	701086310	8	86.583	A	G	G	A	G	A	G	A	A	G	G	A	G	G	A	G	A	A	G	A	G	A	G	A	G	A	A	A	A	A	A	A	G	A	A	A	A	A	A	A	G	G
BS00018474_51	IWB6655	A/G	3A	LG8_3A	658095742	8	114.657	A	G	G	G	G	A	G	A	A	G	A	A	G	A	A	G	A	A	G	A	G	G	G	A	G	A	A	A	A	A	A	G	A	A	A	G	A	A	A	A	G	A
IACX17944	IWB35794	A/G	3A	LG8_3A	658095945	8	115.403	A	G	G	G	G	A	G	A	A	G	A	A	G	A	A	G	A	A	G	A	G	G	G	A	G	A	A	A	A	A	A	G	A	A	A	G	A	A	A	A	G	A
Kukri_c1308_2236	IWB40964	T/C	3A	LG8_3A	650226534	8	118.457	T	C	C	C	C	T	C	T	T	C	T	T	C	T	T	C	T	T	C	T	C	C	C	T	C	T	T	T	T	T	T	C	T	T	T	C	T	T	T	T	C	T
Tdurum_contig61190_271	IWB72768	C/T	3A	LG8_3A	645775781	8	120.73	C	T	C	C	T	C	T	C	C	T	C	C	T	C	C	T	C	C	T	C	T	T	T	C	T	C	C	C	C	C	C	T	C	C	C	T	C	C	C	C	T	C
Tdurum_contig48522_227	IWB71899	G/T	3A	LG8_3A	647060621	8	122.234	G	T	T	T	T	G	T	G	G	T	G	G	T	G	G	T	G	G	T	G	T	T	T	G	T	G	G	G	G	G	G	T	G	G	G	T	G	G	G	G	T	G
Tdurum_contig49022_293	IWB71942	C/T	3A	LG8_3A	646949378	8	122.981	C	T	T	T	T	C	T	C	C	T	C	C	T	C	C	T	C	C	T	C	T	T	T	C	T	C	C	C	C	C	C	T	C	T	C	T	C	C	C	C	T	C
Kukri_rep_c69970_717	IWB49970	T/C	3A	LG8_3A	650609252	8	124.484	T	C	C	C	C	T	C	T	T	C	T	T	C	T	T	C	T	T	C	C	C	C	C	T	C	T	T	T	T	T	T	C	T	C	T	C	T	T	T	T	C	T
RAC875_c47550_437	IWB58368	G/A	3A	LG8_3A	654031987	8	125.231	G	A	A	A	A	G	A	G	G	A	G	G	A	G	G	A	G	G	A	A	A	A	A	G	A	G	G	G	G	G	G	A	G	G	G	A	G	G	G	G	A	G
wsnp_Ex_rep_c104327_89077792	IWA5114	A/G	3A	LG8_3A	645025765	8	125.977	A	G	G	G	G	A	G	A	A	G	A	A	G	A	A	G	A	A	G	G	G	G	G	A	G	A	A	A	A	A	A	G	A	A	A	G	A	A	A	A	G	A
Excalibur_c60581_62	IWB27980	A/G	3A	LG8_3A	639260797	8	126.723	A	G	G	G	G	A	G	A	A	G	A	A	G	A	A	G	A	A	G	G	G	G	G	A	G	A	A	A	A	A	A	G	A	A	A	G	G	A	A	A	G	A
Kukri_c35426_507	IWB44443	A/G	3A	LG8_3A	639322144	8	128.996	A	G	G	G	G	A	G	A	A	G	A	A	G	A	A	G	A	A	G	G	G	G	G	A	G	A	A	A	G	A	A	G	A	A	A	G	G	A	A	A	G	A
Kukri_c33640_640	IWB44225	G/A	3A	LG8_3A	639219572	8	131.269	G	A	A	A	A	G	A	G	G	A	G	G	A	G	G	A	G	G	A	A	A	A	A	G	A	G	G	G	G	G	G	A	G	G	G	A	A	G	G	G	A	G
Tdurum_contig64606_1106	IWB72994	A/G	3A	LG8_3A	612271457	8	132.016	A	G	G	G	G	A	G	A	A	G	A	A	G	A	A	G	A	A	G	G	G	G	G	A	G	A	A	A	A	A	A	G	A	A	A	G	G	A	A	A	G	A
wsnp_Ra_rep_c69692_67234463	IWA8162	A/G	3A	LG8_3A	615583919	8	132.762	A	G	G	G	G	A	G	A	A	G	A	A	G	A	A	G	A	A	G	G	G	G	G	A	G	A	A	A	A	A	A	G	A	G	A	G	G	A	A	A	G	A
Kukri_c27572_1338	IWB43455	T/C	3A	LG8_3A	645315273	8	140.779	C	T	T	T	T	C	T	C	C	T	C	C	T	C	C	T	T	C	T	T	T	T	T	C	T	C	C	C	C	C	T	T	C	T	C	T	C	C	C	C	T	T
wsnp_Ex_c35861_43926854	IWA3544	G/A	3A	LG8_3A	645313758	8	142.283	A	G	G	G	G	A	G	A	A	G	A	A	G	A	A	G	A	A	G	G	G	G	G	A	G	A	A	A	A	A	G	G	A	A	A	G	A	A	A	A	G	G
RAC875_c62012_382	IWB59654	G/A	3A	LG8_3A	645821193	8	143.029	A	G	G	G	G	A	G	A	A	G	A	A	G	A	A	G	A	A	G	G	G	G	G	A	G	A	A	A	A	A	G	G	A	A	A	G	A	A	A	A	G	A
Ra_c5515_2469	IWB52257	A/G	3A	LG8_3A	525397651	8	149.337	G	A	A	A	A	A	A	G	G	G	G	G	A	G	G	A	G	G	A	A	A	A	A	G	A	G	G	G	G	G	A	A	G	G	G	A	A	G	G	G	A	G
wsnp_Ku_c44089_51445136	IWA7064	T/C	3A	LG8_3A	412769406	8	153.991	T	C	C	C	C	C	C	T	T	T	T	T	C	T	T	C	T	T	C	C	C	C	C	T	C	T	T	T	T	T	T	C	T	T	T	C	C	T	T	T	C	T
wsnp_Ex_c1538_2937905	IWA2019	C/T	3A	LG8_3A	219750216	8	156.265	T	C	C	C	C	C	C	T	T	T	T	T	C	T	T	C	T	T	C	C	C	C	C	T	C	T	T	T	T	T	T	C	T	T	T	C	C	T	T	T	C	C
wsnp_Ex_c28310_37444843	IWA3156	G/A	3A	LG8_3A	498897451	8	158.538	G	A	A	A	A	A	A	G	G	G	G	G	A	G	G	A	G	G	A	A	A	A	A	G	A	G	G	G	G	G	G	A	G	G	G	A	A	G	G	G	A	G
Excalibur_c5352_1854	IWB27392	T/C	3A	LG8_3A	169844601	8	159.284	T	C	C	C	C	C	C	T	T	T	T	T	C	T	T	C	T	T	C	C	C	C	C	T	C	T	T	T	T	T	T	C	T	C	T	C	C	T	T	T	C	T
wsnp_Ex_c2678_4968284	IWA3069	G/T	3A	LG8_3A	513744438	8	160.03	G	T	T	T	T	T	T	G	G	G	G	G	T	G	G	T	G	G	T	G	T	T	T	G	T	G	G	G	G	G	G	T	G	T	G	T	T	G	G	G	T	G
wsnp_Ku_c3956_7237642	IWA7011	A/G	3A	LG8_3A	513760600	8	165.504	G	A	A	A	A	A	A	G	G	G	G	G	A	G	G	A	A	A	A	G	A	A	A	G	A	G	A	G	A	G	G	A	G	A	G	A	A	G	G	G	A	G
wsnp_Ex_rep_c66865_65263145	IWA5314	G/A	3A	LG8_3A	551469464	8	172.659	G	A	A	A	A	A	A	G	G	G	G	G	A	G	G	A	G	G	A	G	A	A	A	G	A	G	G	G	G	G	G	A	G	A	G	A	A	G	G	G	A	G
BS00039357_51	IWB8165	G/A	3A	LG8_3A	548469248	8	174.163	G	A	A	A	A	A	A	G	G	G	G	G	A	G	G	A	G	G	A	G	A	A	A	G	A	G	G	G	G	G	G	A	G	G	G	A	A	G	G	G	A	G
wsnp_Ex_c22766_31972812	IWA2751	C/T	3A	LG8_3A	379677053	8	174.91	C	T	T	T	T	T	T	C	C	C	C	C	T	C	C	T	C	C	T	C	T	T	T	C	T	C	C	C	C	C	C	T	C	C	C	T	T	C	C	C	T	C
RAC875_c11672_1240	IWB53387	T/G	3A	LG8_3A	529807135	8	175.656	T	G	G	G	G	G	G	T	T	T	T	T	G	T	T	G	T	T	G	T	G	G	G	T	G	T	T	T	T	T	T	G	T	T	T	G	G	T	T	T	G	T
Excalibur_rep_c76510_255	IWB31265	C/T	3A	LG8_3A	527196009	8	176.402	C	T	T	T	T	T	T	C	C	C	C	C	T	C	C	T	C	C	T	C	T	T	T	C	T	C	C	C	C	C	C	T	C	C	C	T	T	C	C	C	T	C
GENE_1606_171	IWB32555	T/G	UN	LG8_UN	20725067	8	177.906	T	G	G	G	G	G	G	T	T	T	T	T	G	T	T	G	T	T	G	T	G	G	G	T	G	T	T	T	T	T	T	G	T	T	T	G	G	T	T	T	G	T
wsnp_Ex_c32003_40728918	IWA3376	G/A	3A	LG8_3A	525597437	8	179.41	G	A	A	A	A	A	A	G	G	G	G	G	A	G	G	A	G	G	A	G	A	A	A	G	A	G	G	G	G	G	G	A	G	G	G	A	A	G	G	G	A	G
TA005795_0543	IWB66017	T/C	3A	LG8_3A	522141133	8	180.156	T	C	C	C	C	C	C	T	T	T	T	T	C	T	T	C	T	T	C	C	C	C	C	T	C	T	T	T	T	T	T	C	T	T	T	C	C	T	T	T	C	T
BS00037537_51	IWB8115	A/G	3A	LG8_3A	565272024	8	180.903	A	G	G	G	G	G	G	A	A	A	A	A	G	A	A	G	A	A	G	G	G	G	G	A	G	A	A	A	A	A	A	G	A	A	A	G	G	A	A	A	G	A
RAC875_c67309_634	IWB60083	G/A	3A	LG8_3A	558868088	8	181.649	G	A	A	A	A	A	A	G	G	G	G	G	A	G	G	A	G	G	A	G	A	A	A	G	A	G	G	G	G	G	G	A	G	G	G	A	A	G	G	G	A	G
IAAV4781	IWB34922	T/C	3A	LG8_3A	108096300	8	183.153	T	C	C	C	C	C	C	T	T	T	T	T	C	T	T	C	T	T	C	T	C	C	C	T	C	T	T	T	T	T	T	C	T	T	T	C	C	T	T	T	C	T
Kukri_c54729_181	IWB46450	C/T	3A	LG8_3A	489261252	8	183.899	C	T	T	T	T	T	T	C	C	C	C	C	T	C	C	T	C	C	T	C	T	T	T	C	T	C	C	C	C	C	C	T	C	C	C	T	T	C	C	C	T	C
RAC875_c66892_58	IWB60051	G/A	3A	LG8_3A	189539929	8	184.645	G	A	A	A	A	A	A	G	G	G	G	G	A	G	G	A	G	G	A	G	A	A	A	G	A	G	G	G	G	G	G	A	G	G	G	A	A	G	G	G	A	G
RFL_Contig4403_1034	IWB64668	G/T	3A	LG8_3A	188197506	8	185.392	G	T	T	T	T	T	T	G	G	G	G	G	T	G	G	T	G	G	T	G	T	G	T	G	T	G	G	G	G	G	G	T	G	G	G	T	T	G	G	G	T	G
BS00022148_51	IWB6929	T/C	3A	LG8_3A	106803532	8	186.895	T	C	C	T	C	C	C	T	T	T	T	T	C	T	T	C	T	T	C	T	C	T	C	T	C	T	T	T	T	T	T	C	T	T	T	C	C	T	T	T	C	T
wsnp_Ex_rep_c66763_65120251	_	C/T	3A	LG8_3A	342846514	8	187.642	C	T	T	C	T	T	T	C	C	C	C	C	T	C	C	T	C	C	T	C	T	T	T	C	T	C	C	C	C	C	C	T	C	C	C	T	T	C	C	C	T	C
BobWhite_c26555_74	IWB2017	C/A	3A	LG8_3A	181867639	8	188.388	C	A	A	A	A	A	A	C	C	C	C	C	A	C	C	A	C	C	A	C	A	A	A	C	A	C	C	C	C	C	C	A	C	C	C	A	A	C	C	C	A	C
wsnp_Ex_rep_c102478_87635370	IWA5067	A/C	3A	LG8_3A	63460432	8	191.442	A	C	C	C	C	C	C	A	A	A	A	A	C	A	A	C	A	A	C	C	C	C	C	A	C	A	A	A	A	A	A	C	A	A	A	C	C	A	A	A	C	A
Kukri_c28165_906	IWB43537	C/T	3A	LG8_3A	67791888	8	192.189	C	T	T	T	T	T	T	C	C	C	C	C	T	C	C	T	C	C	T	C	T	T	T	C	T	C	C	C	C	C	C	T	C	C	C	T	T	C	C	C	T	C
wsnp_Ex_c57322_59083238	IWA4333	G/A	3A	LG8_3A	59902176	8	195.243	G	A	A	A	A	A	A	G	G	G	G	G	A	G	G	A	G	G	A	G	A	A	A	G	A	G	G	G	G	G	G	A	G	G	G	A	A	G	G	G	A	G
BS00013584_51	IWB6586	T/C	3A	LG8_3A	58260321	8	195.989	T	C	C	C	C	C	C	T	T	T	T	T	C	T	T	C	T	T	C	C	C	C	C	T	C	T	T	T	T	T	T	C	T	T	T	C	C	T	T	T	C	T
Tdurum_contig86206_149	IWB73711	C/A	3A	LG8_3A	57421068	8	199.044	C	A	A	A	A	A	A	C	C	C	C	C	A	C	A	A	C	C	A	A	A	A	A	C	A	C	C	A	C	C	C	A	C	C	C	A	A	C	C	C	A	C
BS00032524_51	IWB7895	C/T	3A	LG8_3A	56561146	8	199.79	C	T	T	T	T	T	T	C	C	C	C	C	T	C	T	T	C	C	T	T	T	T	T	C	T	C	C	T	C	C	C	T	C	C	C	T	T	C	C	C	T	C
RAC875_rep_c77148_311	IWB63098	C/T	3A	LG8_3A	56820838	8	200.536	C	T	T	T	T	T	T	C	C	C	C	C	T	C	T	T	C	C	T	C	T	T	T	C	T	C	C	T	C	C	C	T	C	C	C	T	T	C	C	C	T	C
BS00094366_51	IWB11867	A/G	3A	LG8_3A	56818754	8	201.283	A	G	G	G	G	G	G	A	A	A	A	A	G	A	G	G	A	A	G	G	G	G	G	A	G	A	A	G	A	A	A	G	A	A	A	G	G	A	A	A	G	A
wsnp_Ex_c33765_42199371	IWA3448	G/A	3A	LG8_3A	45855921	8	208.438	A	G	G	G	G	G	G	G	G	A	A	A	G	A	G	G	A	A	G	G	G	G	A	A	G	A	A	G	A	G	A	G	A	A	A	G	G	A	A	A	G	G
Tdurum_contig91865_242	IWB73771	A/G	3A	LG8_3A	41938189	8	212.286	G	A	A	A	A	A	A	A	A	G	G	G	A	G	A	A	G	G	A	A	A	A	G	G	A	G	G	A	G	A	G	A	G	G	G	A	A	G	G	G	A	A
BobWhite_s67516_159	IWB5723	A/G	3A	LG8_3A	26557079	8	229.856	G	A	A	A	A	A	A	A	A	G	G	G	A	A	G	A	G	G	A	A	A	A	A	G	A	G	G	A	G	A	A	A	A	G	A	G	A	G	G	G	A	A
Kukri_rep_c75764_60	IWB50321	G/A	3A	LG8_3A	20776365	8	234.51	A	G	G	G	G	G	G	G	G	A	A	A	G	G	A	G	A	A	G	G	G	G	G	A	G	A	A	G	A	G	G	G	G	A	G	A	G	A	A	A	G	G
wsnp_CAP11_rep_c8681_3747503	IWA895	C/T	2A	LG9_2A	373782222	9	0	T	C	C	T	C	T	T	C	T	T	C	C	C	T	T	C	T	C	C	C	T	C	C	C	T	T	T	C	T	T	C	C	T	T	T	T	C	C	T	C	C	C
IAAV359	IWB34742	C/T	2A	LG9_2A	369771817	9	0.746	T	C	C	T	C	T	T	C	T	T	C	C	C	T	T	C	T	C	C	C	T	C	C	C	T	T	T	C	T	T	C	C	T	T	T	T	C	T	T	C	C	C
wsnp_Ku_c30418_40245121	IWA6874	C/T	2A	LG9_2A	369772131	9	1.493	T	C	T	T	C	T	T	C	T	T	C	C	C	T	T	C	T	C	C	C	T	C	C	C	T	T	T	C	T	T	C	C	T	T	T	T	C	T	T	C	C	C
Ra_c15292_990	IWB51159	T/C	2A	LG9_2A	223650721	9	2.239	C	T	T	C	T	C	C	T	C	C	T	T	T	C	C	T	C	T	T	T	C	T	T	T	C	C	C	T	C	C	T	T	C	C	C	C	T	C	C	T	T	T
Kukri_c15325_1360	IWB41363	T/C	2A	LG9_2A	209712998	9	3.743	C	T	T	C	T	C	C	T	C	C	T	T	T	C	C	T	T	T	T	T	C	T	T	T	C	C	C	T	C	C	T	T	C	T	C	C	T	C	C	T	T	T
RAC875_c34509_124	IWB56954	A/G	2A	LG9_2A	145791416	9	7.591	G	A	A	G	A	G	G	A	G	G	A	A	A	G	G	A	A	A	A	A	G	A	A	A	G	G	G	A	G	G	A	A	G	A	G	G	A	G	G	A	A	G
wsnp_Ex_c4203_7590741	IWA3808	A/C	2A	LG9_2A	388517369	9	9.095	C	A	A	C	A	C	C	A	C	C	A	A	A	C	C	A	C	A	A	A	C	A	A	A	C	C	C	A	C	C	A	A	C	A	C	C	A	C	C	A	A	C
BS00070138_51	IWB10443	T/C	2A	LG9_2A	323376985	9	9.841	C	T	T	C	T	C	C	T	C	C	T	T	T	C	C	T	C	T	T	T	C	T	T	T	C	C	C	T	C	C	T	T	C	C	C	C	T	C	C	T	T	C
BS00097694_51	IWB12012	T/C	2A	LG9_2A	313974823	9	10.587	C	T	T	C	T	C	C	T	C	C	T	T	T	C	C	T	C	T	T	C	C	T	T	T	C	C	C	T	C	C	T	T	C	C	C	C	T	C	C	T	T	C
BS00100472_51	IWB12134	C/T	2A	LG9_2A	361839612	9	11.333	T	C	T	T	C	T	T	C	T	T	C	C	C	T	T	C	T	C	C	T	T	C	C	C	T	T	T	C	T	T	C	C	T	T	T	T	C	T	T	C	C	T
TA002514_0825	IWB65566	T/C	2A	LG9_2A	520198847	9	12.08	C	T	C	C	T	C	C	T	C	C	T	T	T	C	C	T	C	T	T	T	C	T	T	T	C	C	C	T	C	C	T	T	C	C	C	C	T	C	C	T	T	C
wsnp_Ku_c38662_47257696	IWA6991	T/G	2A	LG9_2A	370740953	9	12.826	G	T	T	G	T	G	G	T	G	G	T	T	T	G	G	T	G	T	T	T	G	T	T	T	G	G	G	T	G	G	T	T	G	G	G	G	T	G	G	T	T	G
wsnp_CAP8_c2677_1394934	IWA1174	C/A	2A	LG9_2A	607229013	9	13.572	A	C	C	A	C	A	A	C	A	A	C	C	C	A	A	C	A	C	C	C	A	C	C	C	A	A	A	C	A	A	C	C	A	A	A	A	C	A	A	C	C	A
RAC875_c13247_1032	IWB53686	A/G	2A	LG9_2A	678685239	9	15.076	G	A	A	G	A	G	G	A	G	G	A	A	A	G	G	A	G	A	A	A	G	A	A	A	G	G	A	A	G	G	A	A	G	G	G	G	A	G	G	A	A	G
BS00027830_51	IWB7664	T/C	2A	LG9_2A	680570043	9	16.58	C	T	T	C	T	C	C	T	C	C	T	T	T	C	C	T	T	T	T	C	C	T	T	T	C	C	T	T	C	C	T	T	C	C	C	C	T	C	C	T	T	C
Ku_c8927_2075	IWB40126	A/G	2A	LG9_2A	694783867	9	25.474	G	A	A	G	G	G	G	A	G	G	A	A	A	G	A	A	G	A	G	G	G	A	A	A	G	G	A	A	G	G	A	A	G	G	G	G	A	G	G	A	A	G
BobWhite_c3833_815	IWB2961	G/T	2A	LG9_2A	696408123	9	26.221	T	G	G	T	T	T	T	G	T	T	G	G	G	T	G	G	T	G	T	G	T	G	G	G	T	T	G	G	T	T	G	G	T	T	T	T	G	T	T	G	G	T
IAAV2218	IWB34517	T/C	2A	LG9_2A	694790037	9	26.967	C	T	T	C	C	C	C	T	C	C	T	T	T	C	T	T	C	T	C	T	C	T	T	T	C	C	T	T	C	C	T	T	C	T	C	C	T	C	C	T	T	C
Excalibur_c6660_746	IWB28454	C/T	2A	LG9_2A	694784651	9	27.713	T	C	C	T	T	T	T	C	T	T	C	C	C	T	C	C	T	C	T	C	T	C	C	C	T	T	C	C	T	T	C	C	T	T	T	T	C	T	T	C	C	T
BS00083497_51	IWB11302	A/G	2A	LG9_2A	705283534	9	29.217	G	A	A	G	G	G	G	A	G	G	A	A	A	A	A	A	G	A	G	A	G	A	A	A	G	G	A	A	G	G	A	A	G	G	G	G	A	G	G	A	A	G
wsnp_Ex_c21709_30869795	IWA2640	C/T	2A	LG9_2A	707658730	9	30.721	T	C	C	T	T	T	T	C	T	T	C	C	C	C	C	C	T	C	T	C	T	C	C	C	T	T	C	C	T	T	C	C	T	T	T	T	C	T	T	C	C	T
BS00107804_51	IWB12332	C/T	2A	LG9_2A	710809599	9	31.467	T	C	C	T	T	T	T	C	T	T	C	C	C	C	C	C	T	C	T	C	T	C	C	C	T	T	C	C	T	T	C	C	T	T	T	T	C	T	T	C	C	T
Excalibur_c7282_285	IWB28641	C/T	2A	LG9_2A	713870339	9	34.522	T	C	C	T	T	T	T	C	T	T	C	C	C	C	C	C	T	C	T	C	T	C	C	C	T	T	C	C	T	T	C	C	T	T	T	T	C	T	T	C	C	T
RAC875_c42648_115	IWB57860	G/A	2A	LG9_2A	720063873	9	39.176	G	A	A	G	G	G	G	A	G	G	A	A	A	A	A	A	G	A	G	A	G	A	A	A	G	G	A	A	G	G	A	A	G	G	G	G	A	G	G	A	A	G
wsnp_Ex_c16627_25162391	IWA2157	G/A	2A	LG9_2A	720787329	9	39.922	G	A	A	G	G	G	G	A	G	G	A	A	A	A	A	A	G	A	G	A	G	A	A	A	G	G	A	A	G	G	G	A	G	G	G	G	A	G	G	A	A	G
wsnp_Ra_c3378_6318431	IWA7876	T/C	2A	LG9_2A	727372227	9	43.771	C	T	T	C	C	C	T	T	C	C	T	T	T	T	T	T	C	T	C	T	C	T	T	T	C	T	T	T	T	C	C	T	T	C	C	C	T	C	C	T	T	C
RAC875_rep_c107961_348	IWB61745	T/C	2A	LG9_2A	731591700	9	48.425	C	T	T	C	C	C	T	T	C	C	T	T	T	T	T	T	C	T	C	T	C	T	T	T	C	T	T	T	T	C	C	T	T	C	T	C	T	C	C	T	C	C
wsnp_Ex_c14953_23104041	IWA1960	A/G	2A	LG9_2A	732757802	9	49.171	G	A	A	G	G	G	A	A	G	G	A	A	A	A	A	A	G	A	G	A	G	A	A	A	G	A	A	A	A	G	G	A	A	A	A	G	A	G	G	A	G	G
GENE_1908_331	IWB32717	G/T	2A	LG9_2A	733165786	9	50.675	T	G	G	T	T	T	G	G	T	T	G	G	G	G	G	G	T	G	T	G	T	G	G	G	T	G	G	G	G	T	T	G	G	G	G	T	G	T	T	G	T	T
BS00057059_51	IWB8706	G/A	2A	LG9_2A	733283900	9	53.73	G	A	A	G	G	G	A	A	G	G	A	A	A	A	A	A	G	A	G	A	G	A	A	A	G	A	A	A	A	G	G	A	A	G	A	G	A	G	G	A	G	G
Kukri_c25901_348	IWB43208	A/C	2A	LG9_2A	737327996	9	54.476	A	C	C	A	A	A	C	C	A	C	C	C	C	C	C	C	A	C	A	C	A	C	C	C	A	C	C	C	C	A	A	C	C	A	C	A	C	A	A	C	A	A
Kukri_c22047_313	IWB42586	T/C	2A	LG9_2A	738115728	9	59.13	C	T	T	C	C	C	T	T	C	T	T	T	T	T	T	T	C	T	C	T	C	T	T	T	T	T	T	T	T	C	C	T	T	C	T	C	T	C	C	T	C	C
BS00065808_51	IWB9635	T/C	2A	LG9_2A	739632511	9	60.634	C	T	T	C	C	C	T	T	C	T	T	T	T	T	T	T	C	T	C	T	C	T	T	T	T	T	T	T	T	C	C	T	T	C	T	C	T	C	C	T	C	C
wsnp_Ex_c15681_24015303	IWA2051	G/A	2A	LG9_2A	743928379	9	70.422	A	G	G	A	A	A	G	A	A	G	G	G	G	G	G	G	A	G	A	G	A	G	G	G	G	G	G	G	G	A	A	G	A	A	G	A	G	A	A	G	A	A
wsnp_Ex_rep_c70299_69243835	IWA5686	C/T	2A	LG9_2A	744406794	9	72.695	T	C	C	T	T	T	C	T	T	C	C	C	C	C	C	C	T	C	T	C	T	C	C	C	C	C	C	C	C	T	T	C	T	T	C	T	C	T	T	C	T	T
Kukri_c25978_561	IWB43225	T/C	2A	LG9_2A	744407197	9	73.441	T	C	C	T	T	T	C	T	T	C	C	C	C	C	C	C	T	C	T	T	T	C	C	C	C	C	C	C	C	T	T	C	T	T	C	T	C	T	T	C	T	T
BS00016238_51	IWB6625	G/A	2A	LG9_2A	746169195	9	74.945	G	A	A	G	G	G	A	G	G	A	A	A	A	A	A	A	G	A	G	G	G	A	A	A	A	A	A	A	A	G	G	A	G	G	A	G	A	G	G	A	G	G
BS00110516_51	IWB12554	C/T	2A	LG9_2A	750980647	9	86.567	C	T	T	C	C	C	T	T	C	T	T	T	T	T	T	T	C	T	C	T	C	T	T	T	T	T	T	T	T	C	C	T	C	C	C	C	C	C	C	T	C	T
BS00062732_51	IWB8907	T/C	2A	LG9_2A	751095066	9	87.313	T	C	C	T	T	T	C	C	T	C	C	C	C	C	C	T	T	C	T	C	T	C	C	C	C	C	C	C	C	T	T	C	T	T	T	T	T	T	T	C	T	C
TA004785_1734	IWB65881	G/A	2A	LG9_2A	752953748	9	90.368	G	A	A	G	G	G	A	A	G	A	A	A	A	A	A	G	G	A	G	A	G	A	A	A	A	A	A	A	A	G	A	A	G	G	G	G	G	G	G	A	G	A
BS00096927_51	IWB11978	C/T	2A	LG9_2A	759910262	9	105.876	C	T	C	C	C	C	T	T	C	T	T	C	T	T	C	C	T	T	C	C	C	T	T	T	T	C	T	C	T	C	T	T	C	T	C	C	C	C	C	T	C	T
Tdurum_contig61938_424	IWB72840	T/C	2A	LG9_2A	759909406	9	107.379	T	C	C	T	T	T	C	C	T	C	C	T	C	C	T	T	C	C	T	C	T	C	C	C	C	T	C	T	C	T	C	C	T	C	T	T	T	T	T	C	T	C
BS00071350_51	IWB10540	T/C	2A	LG9_2A	762092116	9	111.227	T	C	C	T	T	T	C	C	T	C	C	T	C	C	T	T	C	C	T	C	T	C	C	C	C	T	C	T	C	T	C	C	T	C	T	T	T	T	T	C	T	C
wsnp_Ex_c10555_17235832	IWA1348	T/C	2A	LG9_2A	763882925	9	112.731	T	C	C	T	T	T	C	C	T	C	C	T	C	C	T	T	C	C	T	C	T	C	C	C	C	T	C	T	C	T	C	C	T	C	T	T	T	T	T	C	C	C
Tdurum_contig45196_487	IWB71583	A/G	2A	LG9_2A	776695370	9	119.039	A	G	G	A	A	A	A	A	A	G	G	A	G	G	G	A	G	G	A	G	A	G	G	G	G	A	G	A	G	A	G	G	A	G	A	A	A	A	G	G	G	G
wsnp_Ex_c63909_62932437	IWA4491	G/A	2A	LG9_2A	784753007	9	119.785	G	A	A	G	G	G	G	G	G	A	A	A	A	A	A	G	A	A	G	A	G	A	A	A	A	G	A	G	A	G	A	A	G	A	G	G	G	G	A	A	A	A
RAC875_c48891_476	IWB58489	T/C	2A	LG9_2A	787696786	9	122.84	T	C	C	T	T	T	T	T	T	C	C	C	C	C	C	T	C	C	T	T	T	C	C	C	C	T	C	T	C	T	C	C	T	C	T	T	T	T	C	C	C	C
Ra_c956_2318	IWB52831	T/C	7A	LG10_7A	740534044	10	0	T	C	C	C	C	T	C	T	C	C	T	T	C	T	C	C	T	C	T	T	T	T	C	T	C	C	C	C	C	C	T	T	C	T	T	C	C	T	T	C	T	C
RFL_Contig2814_604	IWB64078	C/T	7A	LG10_7A	738251691	10	1.504	C	T	T	T	T	C	T	C	T	T	C	C	T	C	T	T	C	T	C	C	C	C	T	C	T	T	T	T	T	T	C	C	T	T	C	T	T	C	C	T	C	T
wsnp_RFL_Contig2218_1593490	IWA8312	C/T	7A	LG10_7A	738248149	10	2.25	C	T	T	T	T	C	T	C	T	T	C	C	T	C	T	T	C	T	C	C	C	C	T	C	T	T	T	T	T	T	C	C	T	C	C	T	T	C	C	T	C	T
wsnp_CAP11_c298_250917	IWA737	G/A	7A	LG10_7A	730446803	10	12.947	G	A	A	A	A	G	G	G	A	A	G	G	A	A	A	A	G	A	G	G	A	A	A	G	A	A	A	A	A	A	G	G	A	G	G	A	A	G	G	A	G	A
Excalibur_c53387_637	IWB27385	T/C	7A	LG10_7A	722927259	10	14.45	T	C	C	C	C	T	T	T	C	C	T	T	C	C	C	C	T	C	T	T	C	C	C	T	T	C	C	C	C	C	T	T	C	T	T	C	C	T	T	C	T	C
BS00084193_51	IWB11350	C/T	7A	LG10_7A	722086142	10	15.197	C	T	T	T	T	C	C	C	T	T	C	C	T	T	T	T	C	T	C	C	T	T	T	C	C	T	T	T	T	T	C	C	T	C	C	T	T	C	C	T	C	T
wsnp_Ex_c6961_12000176	IWA4595	G/A	7A	LG10_7A	713726335	10	15.943	G	A	A	A	A	G	G	G	A	A	G	G	A	A	A	A	G	A	G	G	A	A	A	G	G	A	A	A	A	A	G	G	A	G	G	A	A	G	G	A	G	A
wsnp_Ex_c6142_10746143	_	G/A	7A	LG10_7A	722876304	10	16.689	G	A	A	A	A	G	G	G	A	A	G	G	A	A	A	A	G	A	G	G	A	A	A	G	G	A	A	A	A	A	G	A	A	G	G	A	A	G	G	A	G	A
BobWhite_c25105_507	IWB1874	T/C	7A	LG10_7A	715216104	10	17.436	T	C	C	C	C	T	T	T	C	C	T	T	C	C	C	C	T	C	T	T	C	C	C	T	T	C	C	C	C	C	T	T	C	T	T	C	C	T	T	C	T	C
CAP8_c8600_130	IWB14962	G/T	7A	LG10_7A	721269084	10	19.709	G	T	T	T	T	G	G	G	T	T	G	G	T	T	T	T	G	T	G	G	T	T	T	G	G	T	T	T	T	T	G	G	T	G	G	T	T	G	G	T	G	T
Kukri_rep_c70199_506	IWB49992	G/A	7A	LG10_7A	714987977	10	21.982	G	A	A	A	A	G	G	G	A	A	G	G	A	A	A	A	G	A	G	G	A	A	A	G	G	A	A	A	A	A	G	G	A	G	G	A	A	G	G	A	G	A
Kukri_c855_1907	IWB48035	A/G	7A	LG10_7A	713726204	10	22.728	A	G	G	G	G	A	A	A	G	G	A	A	G	G	G	G	A	G	A	G	G	G	G	A	A	G	G	G	G	G	A	A	G	A	A	G	G	A	A	G	A	G
RFL_Contig4417_602	IWB64671	T/C	7A	LG10_7A	718310917	10	23.474	T	C	C	C	C	T	T	T	C	C	T	T	C	C	C	C	T	C	T	C	C	C	C	T	T	C	C	C	C	C	T	T	C	T	T	C	C	T	T	C	T	C
IAAV6961	IWB35278	C/T	7A	LG10_7A	713726546	10	24.221	C	T	T	T	T	C	C	C	T	T	C	C	T	T	T	T	C	T	C	T	T	T	T	C	C	T	T	T	T	T	C	C	T	C	C	T	T	C	C	T	C	T
Kukri_c855_2107	IWB48036	T/C	7A	LG10_7A	713726004	10	24.967	T	C	C	C	C	T	T	T	C	C	T	T	C	C	C	C	T	C	T	T	C	C	C	T	T	C	C	C	C	C	T	T	C	T	T	C	C	T	T	C	T	C
BS00002510_51	IWB5812	A/G	7A	LG10_7A	727139190	10	25.713	A	G	G	G	G	A	A	A	G	G	A	A	G	G	G	G	A	G	A	A	G	G	G	A	G	G	G	G	G	G	A	A	G	A	A	G	G	A	A	G	A	G
wsnp_JD_c1635_2290177	IWA5873	A/C	7A	LG10_7A	730445808	10	26.459	A	C	C	C	C	A	A	A	C	C	A	A	C	C	C	C	A	C	A	A	C	C	C	A	C	C	C	C	C	C	A	A	C	A	A	C	C	A	A	C	A	C
wsnp_Ku_c28104_38042857	IWA6833	C/T	7A	LG10_7A	730445039	10	27.206	C	T	T	T	T	C	C	C	T	T	C	C	T	T	T	T	C	T	C	C	T	T	T	C	T	T	T	T	T	T	C	C	T	C	C	T	T	C	C	T	C	T
wsnp_CAP12_c3166_1482592	_	T/G	7A	LG10_7A	730446864	10	29.479	T	G	G	G	G	T	T	T	G	G	T	T	G	G	G	G	T	G	T	G	G	G	G	T	G	G	G	G	G	G	T	T	G	G	T	G	G	T	T	G	T	G
wsnp_Ex_c31955_40681185	IWA3371	T/C	7A	LG10_7A	720383905	10	31.752	T	C	C	C	C	T	T	T	C	C	T	T	C	C	C	C	T	C	T	T	C	C	C	T	T	C	C	C	C	C	T	T	C	C	T	C	C	T	T	C	T	C
Kukri_c13171_474	IWB40989	A/C	7A	LG10_7A	723143866	10	32.498	A	C	C	C	C	A	A	A	C	C	A	A	C	C	C	C	A	C	A	A	C	C	C	A	A	C	C	C	C	C	A	A	C	A	A	C	C	A	A	C	A	C
BS00071693_51	IWB10569	T/C	UN	LG10_UN	303661125	10	33.245	T	C	C	C	C	T	T	T	C	C	T	T	C	C	C	C	T	C	T	T	C	C	C	T	T	C	C	C	C	C	T	T	C	T	T	C	C	T	T	C	T	C
RAC875_c11283_722	IWB53301	T/C	7A	LG10_7A	720967945	10	33.991	T	C	C	C	C	T	T	T	C	C	T	T	C	C	C	C	T	C	T	T	C	C	C	T	T	C	C	C	C	C	T	T	C	T	T	C	C	T	T	C	T	C
tplb0032g12_1241	IWB74465	T/C	7A	LG10_7A	706959051	10	39.465	T	C	C	T	C	T	T	T	C	T	T	T	C	C	C	C	T	C	T	T	C	C	C	T	T	C	C	C	C	C	T	T	C	T	T	C	C	T	T	T	T	C
Kukri_c57593_79	IWB46674	C/T	7A	LG10_7A	706905483	10	40.211	C	T	T	C	T	C	C	T	T	C	C	C	T	T	T	T	C	T	C	C	T	T	T	C	C	T	T	T	T	T	C	C	T	C	C	T	T	C	C	C	C	T
wsnp_RFL_Contig2805_2579582	IWA8393	T/C	7A	LG10_7A	706808920	10	40.958	T	C	C	T	C	T	T	C	C	T	T	T	C	C	C	C	T	C	T	T	C	C	C	T	T	C	C	C	C	C	T	T	T	T	T	C	C	T	T	T	T	C
wsnp_Ex_c9971_16412615	IWA4993	G/A	7A	LG10_7A	704312218	10	47.265	G	A	A	G	A	G	G	A	A	G	G	G	A	A	A	A	A	A	G	G	A	A	A	G	G	A	A	A	A	A	G	G	G	G	G	A	G	G	A	G	G	A
Tdurum_contig31699_276	IWB70291	A/G	7A	LG10_7A	701910219	10	50.32	A	G	G	A	G	A	A	G	G	A	A	A	G	G	G	A	G	G	A	A	G	G	G	A	A	G	G	G	G	G	A	A	A	A	A	G	A	A	G	A	A	G
Excalibur_c60238_251	IWB27947	T/C	7A	LG10_7A	690698577	10	78.393	T	C	C	T	T	C	T	C	C	T	T	C	C	C	C	T	C	T	C	T	C	T	C	C	T	C	C	C	T	C	T	C	T	T	T	T	T	T	C	T	T	C
Excalibur_c60238_183	IWB27946	G/T	7A	LG10_7A	690698645	10	79.897	G	T	T	G	G	T	G	T	T	G	G	T	T	T	T	G	T	G	T	G	T	G	T	T	G	T	T	T	G	T	G	T	G	G	G	G	G	G	T	G	G	T
wsnp_Ex_rep_c108367_91621570	IWA5167	A/G	7A	LG10_7A	684575526	10	87.052	A	G	G	A	G	G	A	G	G	A	A	G	G	G	G	A	G	A	G	G	G	A	G	G	G	A	G	G	A	G	A	G	A	A	A	A	A	A	G	A	A	G
wsnp_Ku_rep_c103889_90513052	IWA7406	T/C	7A	LG10_7A	684516313	10	87.798	T	C	C	T	C	C	T	C	C	T	T	C	C	C	C	T	C	T	C	C	C	T	C	C	C	T	C	C	T	C	T	C	T	T	T	T	T	T	C	T	T	C
RAC875_c1834_2299	IWB54658	C/T	7A	LG10_7A	680081087	10	90.853	C	T	T	C	T	T	C	T	T	C	C	T	T	T	T	C	T	C	T	T	T	C	T	T	T	C	T	T	C	T	C	T	C	C	C	C	C	C	T	C	C	T
IAAV6957	IWB35275	T/G	7A	LG10_7A	679809773	10	93.126	T	G	G	T	G	G	T	G	G	T	T	G	G	G	G	T	G	T	G	G	G	T	G	G	G	T	G	G	T	G	T	G	T	T	T	T	T	T	G	T	T	G
BS00021657_51	IWB6693	T/C	7A	LG10_7A	676607901	10	94.63	T	C	C	T	C	C	T	C	C	T	T	C	C	C	C	T	C	T	C	C	C	T	C	C	C	T	C	C	T	C	T	C	T	T	T	T	T	T	C	T	T	C
Tdurum_contig46334_832	IWB71670	T/C	7A	LG10_7A	675350271	10	96.903	T	C	C	T	C	C	T	C	C	T	T	C	C	C	C	T	C	T	C	C	C	T	C	C	C	T	C	C	T	C	T	C	T	T	T	T	T	T	C	T	T	C
RAC875_c37085_317	IWB57246	A/G	7A	LG10_7A	674229791	10	98.407	A	G	G	A	G	G	A	G	G	A	A	G	G	G	G	A	G	A	G	G	G	A	G	G	G	A	G	G	A	G	A	A	A	A	A	A	A	A	G	A	A	G
TA006231_0789	IWB66071	C/T	7A	LG10_7A	654722985	10	106.424	C	T	T	C	T	T	C	T	T	C	C	T	T	C	T	C	C	T	T	C	C	C	T	T	C	C	T	T	C	T	C	C	C	C	C	C	T	C	T	C	C	T
BS00103846_51	IWB12214	T/C	7A	LG10_7A	651075310	10	107.17	T	C	C	T	C	C	T	C	C	T	T	C	C	T	C	T	T	C	C	T	T	T	C	C	T	T	C	C	T	C	T	T	T	C	T	T	C	T	C	T	T	C
CAP7_c7296_88	IWB14235	C/T	7A	LG10_7A	646906264	10	108.674	C	T	T	C	T	T	C	T	T	C	C	T	T	C	T	C	C	T	T	C	C	C	T	T	C	C	T	C	C	T	C	C	C	T	C	C	T	C	T	C	C	T
RAC875_c67826_84	IWB60129	G/A	7A	LG10_7A	648753743	10	109.42	G	A	A	G	A	A	G	A	A	G	G	A	A	G	A	G	G	A	A	G	G	G	A	A	G	G	A	G	G	A	G	G	G	A	G	G	A	G	A	G	G	A
RAC875_c27696_2299	IWB56094	G/A	7A	LG10_7A	648754228	10	110.166	G	A	A	G	A	A	G	A	A	G	G	A	A	G	A	G	G	A	A	G	G	G	A	A	G	G	A	G	G	A	G	G	G	G	G	G	A	G	A	G	G	A
BobWhite_c5235_710	IWB3767	T/C	7A	LG10_7A	648262421	10	110.913	T	C	C	T	C	C	T	C	C	T	T	C	C	T	C	T	T	C	C	T	T	T	C	C	T	T	C	T	T	C	T	T	T	C	T	T	C	T	C	T	T	C
Excalibur_c3298_533	IWB25280	T/C	UN	LG10_UN	294541944	10	119.807	T	C	C	T	C	C	T	C	C	T	T	C	C	T	C	T	T	C	C	C	T	C	C	C	T	T	C	T	T	C	C	T	T	C	T	T	C	T	C	T	T	C
BS00094919_51	IWB11906	T/C	7A	LG10_7A	129656898	10	134.315	T	C	C	T	C	C	C	C	C	T	T	C	C	T	T	T	C	C	C	T	T	C	C	C	T	T	C	T	T	C	C	T	T	C	T	T	C	T	C	T	T	C
wsnp_BE590553A_Ta_2_1	IWA363	T/C	7A	LG10_7A	132688371	10	145.937	T	C	T	T	C	C	C	C	C	T	T	C	C	T	T	T	C	C	C	C	T	T	C	C	T	T	C	T	T	C	T	T	T	C	T	T	C	T	C	T	T	C
wsnp_Ra_c4418_8012732	IWA7942	T/C	7A	LG10_7A	121816337	10	150.592	T	C	T	T	C	C	C	C	C	T	T	C	C	T	T	T	T	C	C	T	T	T	C	C	T	T	C	T	T	C	T	T	T	C	T	T	C	T	C	T	T	C
IACX481	IWB35972	A/G	7A	LG10_7A	121011527	10	152.095	A	G	A	A	G	G	G	G	G	A	A	G	G	A	A	A	A	G	G	A	A	A	G	G	A	A	G	A	A	G	A	A	A	G	A	A	G	A	G	A	A	G
BS00038787_51	IWB8142	A/G	7A	LG10_7A	119491899	10	152.842	A	G	A	A	G	G	G	G	G	A	A	G	G	A	A	A	A	G	G	G	A	A	G	G	A	A	G	A	A	G	A	A	A	G	A	A	G	A	G	A	A	G
BS00032798_51	IWB7905	C/T	7A	LG10_7A	119185174	10	153.588	C	T	C	C	T	T	T	T	T	C	C	T	T	C	C	C	C	T	T	C	C	C	T	T	C	C	T	C	C	T	C	C	C	T	C	C	T	C	T	C	C	T
BS00035033_51	IWB7994	C/A	7A	LG10_7A	88971555	10	162.482	C	A	C	C	A	A	A	A	A	C	C	A	A	C	C	C	C	A	A	C	C	C	C	A	C	C	A	C	C	A	C	C	C	C	C	C	A	C	A	C	C	A
BS00035032_51	IWB7993	T/C	7A	LG10_7A	88971557	10	163.229	T	C	T	T	C	C	C	C	C	T	T	C	C	T	T	T	T	C	C	T	T	T	T	C	T	T	C	T	T	C	T	T	T	T	T	T	C	T	C	T	T	C
Tdurum_contig99143_205	IWB74061	A/G	7A	LG10_7A	88832279	10	165.502	A	G	A	A	G	G	G	G	G	A	A	G	G	A	A	A	A	G	G	A	A	A	G	G	A	A	G	A	A	G	A	A	A	A	A	A	G	A	G	A	A	G
wsnp_Ku_c26530_36497050	IWA6802	T/C	7A	LG10_7A	88403872	10	166.248	T	C	T	T	C	C	C	C	C	T	T	C	C	T	T	T	T	C	C	C	T	T	C	C	T	T	C	T	T	C	T	T	T	T	T	T	C	T	C	T	T	C
IAAV1971	IWB34481	G/A	7A	LG10_7A	88333382	10	168.521	G	A	G	G	A	A	A	A	A	G	G	A	A	G	G	G	G	A	A	G	G	G	A	A	G	G	A	G	G	A	G	G	G	A	G	G	A	G	A	G	G	A
BS00040929_51	IWB8251	A/G	7A	LG10_7A	87573045	10	170.025	A	G	A	A	G	G	G	G	G	A	A	G	G	A	A	A	A	G	G	A	A	A	G	G	A	A	G	A	A	G	A	A	A	A	A	A	G	A	G	A	A	G
BS00074230_51	IWB10719	T/G	7A	LG10_7A	86566588	10	170.771	T	G	T	T	G	G	G	G	G	T	T	G	G	T	T	T	T	G	G	T	T	T	G	G	T	T	G	T	T	G	T	T	T	T	T	T	G	T	G	T	T	G
Ra_c9427_300	IWB52818	T/C	7A	LG10_7A	82087975	10	175.426	T	C	T	T	C	C	C	C	C	T	T	C	C	T	T	T	T	C	C	T	T	T	C	C	T	T	C	T	T	C	T	T	T	T	T	T	C	T	C	T	T	C
Tdurum_contig82510_556	IWB73577	T/G	UNN	LG10_UNN	165100000	10	182.581	T	G	T	T	G	G	G	G	G	T	T	G	G	T	T	T	T	G	G	T	T	T	G	G	T	T	G	T	T	G	T	T	T	G	T	G	G	T	G	T	T	G
Excalibur_c1402_210	IWB22354	G/A	UN	LG10_UN	50867781	10	184.085	G	A	G	G	A	A	A	A	A	G	G	A	A	G	G	G	G	A	A	G	G	G	A	A	G	G	A	G	G	A	G	G	G	G	G	A	A	G	A	G	G	A
wsnp_Ku_c7873_13486065	IWA7301	T/C	UN	LG10_UN	50713120	10	186.358	T	C	T	T	C	C	C	C	C	T	T	C	C	T	T	T	T	C	C	T	T	T	T	C	T	T	C	T	T	C	T	T	T	T	T	C	C	T	C	T	T	C
BS00023225_51	IWB7484	A/C	7A	LG10_7A	79398653	10	189.412	A	C	A	A	C	C	C	C	C	A	A	C	C	A	A	A	A	C	C	A	A	A	C	C	A	A	C	A	A	C	A	A	A	A	A	C	C	A	C	A	A	C
BobWhite_c1085_412	IWB117	A/G	7A	LG10_7A	69502278	10	190.916	A	G	A	A	G	G	G	G	G	A	A	G	A	A	A	G	A	G	G	A	A	A	G	G	A	A	G	A	A	G	A	A	A	A	A	G	G	A	G	A	A	G
Kukri_rep_c109098_132	IWB49383	T/C	7A	LG10_7A	70993348	10	191.662	T	C	C	T	C	C	C	C	C	T	T	C	T	T	T	C	T	C	C	T	T	T	C	C	T	T	C	T	T	C	T	T	T	T	T	C	C	T	C	T	T	C
RAC875_c57541_193	IWB59295	T/G	7A	LG10_7A	72534864	10	192.409	T	G	G	T	G	G	G	G	G	T	T	G	T	T	T	G	T	G	G	T	T	T	G	G	T	T	G	T	T	G	T	T	T	G	T	G	G	T	G	T	T	G
BobWhite_c8076_154	IWB4414	G/A	7A	LG10_7A	72203521	10	193.155	G	A	G	G	A	A	A	A	A	G	G	A	G	G	G	A	G	A	A	G	G	G	A	A	G	G	A	G	G	A	G	G	G	A	G	A	A	G	A	G	G	A
Tdurum_contig51645_137	IWB72199	T/C	7A	LG10_7A	71510603	10	196.209	T	C	T	C	C	C	C	C	C	T	T	C	T	T	T	C	C	C	C	C	T	T	C	C	T	T	C	T	T	C	T	T	T	C	T	C	C	T	C	T	T	C
Kukri_c11325_337	IWB40574	A/G	7A	LG10_7A	70997868	10	198.482	A	G	A	A	G	G	G	G	G	A	A	G	A	A	A	G	A	G	G	G	A	A	G	G	A	A	G	A	A	G	A	A	A	A	A	G	G	A	G	A	A	G
BS00111112_51	IWB12626	A/G	7A	LG10_7A	70992925	10	199.229	A	G	A	A	G	G	G	G	G	A	A	G	A	A	A	G	A	G	G	G	A	A	G	G	A	A	G	A	A	G	A	A	A	A	A	G	G	A	G	A	A	G
RAC875_c35270_234	IWB57059	A/G	7A	LG10_7A	72202215	10	199.975	A	G	A	A	G	G	G	G	G	A	A	G	A	A	A	G	A	G	G	A	A	A	G	G	A	A	G	A	A	G	A	A	A	A	A	G	G	A	G	A	A	G
BS00108784_51	IWB12385	C/A	7A	LG10_7A	69501987	10	200.721	C	A	C	C	A	A	A	A	A	C	C	A	C	C	C	A	C	A	A	C	C	C	C	A	C	C	A	C	C	A	C	C	C	C	C	A	A	C	A	C	C	A
Excalibur_c22196_483	IWB23768	C/T	7A	LG10_7A	69501920	10	201.468	C	T	C	C	T	T	T	T	T	C	C	T	C	C	C	T	C	T	T	C	C	C	C	T	C	C	T	C	C	T	C	C	C	C	C	T	T	C	T	C	C	T
Excalibur_c37897_473	IWB25891	T/G	7A	LG10_7A	71510110	10	202.214	T	G	T	T	G	G	G	G	G	T	T	G	T	T	T	G	T	G	G	T	T	T	T	G	T	T	G	T	T	G	T	T	T	T	T	G	G	T	G	T	T	G
BS00106074_51	IWB12271	G/A	7A	LG10_7A	61162404	10	212.001	G	A	G	G	A	A	A	A	A	G	G	G	G	G	G	A	G	A	A	G	G	G	G	A	G	A	A	G	G	A	G	G	G	A	G	A	A	G	A	G	G	A
Ku_c71719_137	IWB39935	T/C	7A	LG10_7A	55838954	10	222.697	T	C	T	T	C	C	C	C	C	T	C	T	T	C	T	C	T	C	C	T	T	T	C	C	T	C	T	T	T	C	T	T	T	C	T	C	C	T	C	T	T	C
RAC875_c50665_202	IWB58667	C/T	7A	LG10_7A	49894181	10	235.263	C	T	C	C	T	T	T	T	C	C	T	C	C	T	C	T	C	T	T	C	C	C	C	T	T	C	C	C	C	C	C	C	C	C	C	T	T	T	T	C	T	T
RAC875_c52560_123	IWB58849	C/T	7A	LG10_7A	49962986	10	236.009	C	T	C	C	T	T	T	T	C	C	T	C	C	T	C	T	C	T	T	C	C	C	C	T	T	C	C	C	C	C	C	C	C	T	C	T	T	T	T	C	T	T
Tdurum_contig12722_779	IWB67721	C/T	7A	LG10_7A	49171898	10	236.756	C	T	C	C	T	T	T	T	C	C	T	C	C	T	C	T	C	T	T	C	C	C	C	T	T	C	C	C	C	C	C	C	C	T	C	T	T	T	T	C	T	T
IAAV5448	IWB35027	G/C	7A	LG10_7A	44962150	10	244.773	G	C	G	G	C	G	C	C	G	G	C	G	G	C	G	C	G	C	C	G	G	G	G	C	C	G	G	C	G	G	G	G	G	C	G	C	C	C	C	G	C	C
wsnp_Ex_c293_568575	_	C/T	6B	LG11_6B	719727787	11	0	T	C	C	T	C	T	T	C	C	C	T	T	C	T	T	T	T	T	C	C	C	C	T	T	C	C	C	C	C	C	C	T	C	C	C	C	T	C	C	T	T	C
wsnp_Ex_c4391_7909906	IWA3880	T/G	6B	LG11_6B	721147626	11	7.155	T	G	G	T	G	T	T	G	G	G	T	T	G	T	T	T	T	T	G	G	G	G	T	T	G	G	G	G	G	G	T	T	G	G	G	G	T	G	G	T	T	T
Excalibur_c43818_617	IWB26494	G/A	6B	LG11_6B	721653362	11	7.557	G	A	A	G	A	G	G	A	A	A	G	G	A	G	G	G	G	G	A	A	A	A	G	G	A	A	A	A	A	A	G	G	A	A	A	A	G	A	A	G	G	G
wsnp_Ex_c54772_57528275	IWA4246	A/G	6B	LG11_6B	719512986	11	7.899	A	G	G	A	G	A	A	G	G	G	A	A	G	A	A	A	A	A	G	G	G	G	A	A	G	G	G	G	G	G	A	A	G	G	G	G	A	G	G	A	A	A
IAAV3610	IWB34745	G/A	6B	LG11_6B	718942031	11	8.645	G	A	A	G	A	G	G	A	A	A	G	G	A	G	G	G	G	G	A	A	G	A	G	G	A	A	A	A	A	A	G	G	A	A	A	A	G	A	A	G	G	G
wsnp_Ex_c293_568283	IWA3224	G/A	6B	LG11_6B	719728079	11	9.391	G	A	A	G	A	G	G	A	A	A	G	G	A	G	G	G	G	G	A	G	G	A	G	G	A	A	A	A	A	A	G	G	A	A	A	A	G	A	A	G	G	G
BobWhite_c27364_124	IWB2096	C/A	6B	LG11_6B	723364120	11	12.446	C	A	A	C	A	C	C	A	A	A	C	C	A	C	C	C	C	C	A	A	C	A	C	C	A	A	A	A	A	A	C	C	A	A	A	A	C	A	A	C	C	C
Tdurum_contig8030_335	IWB73469	A/G	6B	LG11_6B	724978867	11	13.192	A	G	G	A	G	A	A	G	G	G	A	A	G	A	A	A	A	A	G	G	A	G	A	A	G	G	G	G	G	G	A	A	G	G	G	G	A	G	G	A	A	A
Tdurum_contig12648_732	IWB67690	G/A	6B	LG11_6B	725082824	11	13.938	G	A	A	G	A	G	G	A	A	A	G	G	A	G	G	G	G	G	A	A	A	A	G	G	A	A	A	A	A	A	G	G	A	A	A	A	G	A	A	G	G	G
Excalibur_c2049_2505	IWB23500	A/G	6B	LG11_6B	729880519	11	16.211	A	G	G	A	G	A	A	G	G	G	A	A	G	A	A	A	A	A	G	G	G	G	A	A	G	G	G	G	G	G	A	A	G	G	G	G	A	G	G	A	A	A
Tdurum_contig65998_182	IWB73036	A/G	6B	LG11_6B	729930709	11	16.423	A	G	G	A	G	A	A	G	G	G	A	A	G	A	A	A	A	A	G	G	G	G	A	A	G	G	G	G	G	G	A	A	G	G	G	G	A	G	G	A	A	A
RAC875_c10868_538	IWB53197	A/G	6B	LG11_6B	730344151	11	16.638	A	G	G	A	G	A	A	G	G	G	A	A	G	A	A	A	A	A	G	G	G	G	A	A	G	G	G	G	G	G	A	A	G	G	G	G	A	G	G	A	A	A
Excalibur_c78493_305	IWB28880	T/C	6B	LG11_6B	729857515	11	16.798	T	C	C	T	C	T	T	C	C	C	T	T	C	T	T	T	T	T	C	C	C	C	T	T	C	C	C	C	C	C	T	T	C	C	C	C	T	C	C	T	T	T
Excalibur_c29748_596	IWB24881	T/C	6B	LG11_6B	727158702	11	16.887	T	C	C	T	C	T	T	C	C	C	T	T	C	T	T	T	T	T	C	C	C	C	T	T	C	C	C	C	C	C	T	T	C	C	C	C	T	C	C	T	T	T
Kukri_c60966_261	IWB46894	A/G	6B	LG11_6B	727390365	11	16.953	A	G	G	A	G	A	A	G	G	G	A	A	G	A	A	A	A	A	G	G	G	G	A	A	G	G	G	G	G	G	A	A	G	G	G	G	A	G	G	A	A	A
BobWhite_rep_c50324_157	IWB4869	G/A	6B	LG11_6B	726374008	11	19.226	G	A	A	G	A	G	G	A	A	A	G	G	A	G	G	G	A	G	A	A	G	A	G	G	A	A	A	A	A	A	G	G	A	A	A	A	G	A	A	G	G	G
Kukri_c45876_157	IWB45581	T/C	6B	LG11_6B	725631639	11	20.73	T	C	C	T	C	T	T	C	C	C	T	T	C	T	T	T	T	T	C	C	T	C	T	T	C	C	C	C	C	C	T	T	C	C	C	C	T	C	C	T	T	T
RAC875_c23654_214	IWB55546	T/C	6B	LG11_6B	715827743	11	28.747	T	C	C	T	C	T	T	C	T	C	T	C	T	T	T	T	T	T	C	C	T	C	T	T	C	C	C	C	C	T	T	T	C	C	C	C	T	C	C	T	T	T
RAC875_rep_c112646_106	IWB62163	C/A	6B	LG11_6B	715646704	11	29.494	C	A	A	C	A	C	C	A	C	A	C	A	C	C	C	C	C	C	A	A	C	A	C	C	A	A	A	A	A	C	C	C	A	A	A	A	C	A	A	C	C	C
Kukri_c32985_120	IWB44162	A/G	6B	LG11_6B	716311349	11	30.24	A	G	G	A	G	A	A	G	A	G	A	G	A	A	A	A	A	A	G	G	G	G	A	A	G	G	G	G	G	A	A	A	G	G	G	G	A	G	G	A	A	A
RFL_Contig2877_936	IWB64114	T/C	6B	LG11_6B	716225122	11	30.986	T	C	C	T	C	T	T	C	T	C	T	C	T	T	T	T	T	T	C	C	C	C	T	T	C	C	C	C	C	T	T	T	C	T	C	C	T	C	C	T	T	T
RFL_Contig2877_804	IWB64113	T/C	6B	LG11_6B	716224990	11	31.732	T	C	C	T	C	T	T	C	T	C	T	C	T	T	T	T	T	T	C	C	C	C	T	T	C	C	C	C	C	T	T	T	C	C	C	C	T	C	C	T	T	T
BS00046263_51	IWB8424	A/G	6B	LG11_6B	714188892	11	35.581	A	G	G	A	G	A	A	G	A	G	A	G	A	A	A	A	A	A	G	G	G	G	A	A	G	G	G	G	G	A	A	A	G	G	G	G	A	G	G	A	A	A
IAAV3009	IWB34646	G/A	6B	LG11_6B	714161502	11	37.084	G	A	A	G	A	G	G	A	G	A	G	A	G	G	G	G	G	G	A	G	G	A	G	G	A	A	A	A	A	G	G	G	A	A	A	A	G	A	A	G	G	G
Tdurum_contig30932_168	IWB70133	G/A	6B	LG11_6B	714188307	11	37.831	G	A	A	G	A	G	G	A	G	A	G	A	G	G	G	G	G	G	A	A	G	A	G	G	A	A	A	A	A	G	G	G	A	A	A	A	G	A	A	G	G	G
BS00100908_51	IWB12153	G/T	6B	LG11_6B	711516543	11	46.725	G	T	T	G	T	G	G	T	G	T	G	T	G	G	T	G	G	G	T	T	G	T	G	G	T	G	T	G	T	G	G	T	T	T	T	T	G	T	T	G	G	G
BobWhite_c35035_317	IWB2746	A/G	UN	LG11_UN	46121455	11	51.38	A	G	G	A	G	A	A	A	A	G	A	G	A	A	G	A	A	A	A	G	G	G	A	A	G	A	G	G	G	A	A	G	G	G	G	G	A	G	G	A	A	A
wsnp_Ex_c11379_18370310	_	G/A	6B	LG11_6B	708429565	11	52.883	G	A	A	G	A	G	G	G	G	A	G	A	G	G	A	G	G	G	G	G	G	A	G	G	A	G	A	A	A	G	G	A	A	A	A	A	G	A	A	G	G	G
RAC875_rep_c71463_98	IWB62788	C/T	6B	LG11_6B	708237718	11	57.538	C	T	T	C	T	C	T	C	C	T	C	T	C	C	T	C	C	C	C	T	C	T	C	C	T	C	T	T	T	C	C	T	T	T	T	T	C	T	T	C	C	C
BS00067417_51	IWB10041	C/T	6B	LG11_6B	705725312	11	62.192	C	T	T	C	T	C	T	C	C	T	C	T	C	T	T	C	C	C	C	T	C	T	C	C	T	C	T	T	T	C	C	T	T	T	T	T	C	T	T	C	C	C
Ku_c24158_1468	IWB38887	G/A	6B	LG11_6B	705403602	11	65.247	A	G	G	A	A	A	G	A	A	G	A	G	A	G	G	A	G	A	A	G	G	G	A	A	G	A	G	G	G	A	A	G	G	G	G	G	A	G	G	A	A	A
Ra_c2557_2531	IWB51603	T/C	6B	LG11_6B	705405161	11	67.52	T	C	T	T	C	T	C	T	T	C	T	C	T	C	C	T	T	T	T	C	C	C	T	T	C	T	C	C	C	T	T	C	C	C	C	C	T	C	C	T	T	T
wsnp_Ku_c4910_8793327	IWA7116	A/G	6B	LG11_6B	703474167	11	72.994	A	G	G	A	G	A	G	A	A	G	A	A	A	G	G	A	A	A	A	G	G	G	A	A	G	A	G	G	G	A	A	G	G	G	G	G	A	G	A	A	A	A
IACX2322	IWB35852	G/A	6B	LG11_6B	703523884	11	73.74	G	A	A	G	G	G	A	G	G	A	G	G	G	A	A	G	G	G	G	A	A	A	G	G	A	G	A	A	A	G	G	A	A	A	A	A	G	A	G	G	G	G
wsnp_Ra_c7889_13482164	IWA8072	G/A	6B	LG11_6B	703472268	11	74.487	G	A	A	G	G	G	A	G	G	A	G	G	G	A	A	G	G	G	G	A	G	A	G	G	A	G	A	A	A	G	G	A	A	A	A	A	G	A	G	G	G	G
wsnp_Ex_c17379_26073344	IWA2212	C/T	6B	LG11_6B	702150981	11	79.961	C	T	T	C	C	C	T	C	C	T	C	C	C	T	T	C	C	C	C	T	T	T	C	C	T	C	T	T	T	C	C	T	T	T	T	T	C	T	C	C	C	C
BS00036830_51	IWB8068	G/A	6B	LG11_6B	695974288	11	88.855	A	G	G	A	A	A	G	A	G	G	A	A	A	G	G	A	A	G	A	G	G	G	G	A	G	A	G	G	A	G	A	G	G	G	G	G	A	G	A	A	A	G
RFL_Contig799_2434	IWB65276	G/A	6B	LG11_6B	695713360	11	96.872	A	G	G	A	G	A	G	A	G	G	A	A	A	G	G	A	A	G	A	G	G	G	G	A	G	A	G	G	A	G	G	G	G	A	G	G	A	G	A	A	A	G
BS00067983_51	IWB10199	C/A	6B	LG11_6B	691980553	11	108.495	A	C	C	A	A	A	C	A	C	C	A	A	A	C	C	A	A	C	A	C	A	C	C	A	C	A	C	A	A	C	C	C	C	C	C	C	A	C	C	A	A	C
Kukri_c40428_72	IWB45036	C/T	6B	LG11_6B	689842493	11	110.768	T	C	C	T	T	T	C	T	C	C	T	T	T	C	C	C	T	C	T	C	C	C	C	T	C	T	C	T	T	C	C	C	C	C	C	C	T	C	C	T	T	C
BS00063595_51	IWB9089	G/T	6B	LG11_6B	688235364	11	111.514	T	G	G	T	T	T	G	T	G	G	T	T	T	G	G	G	T	G	T	G	G	G	G	T	G	T	G	T	T	G	G	G	T	G	G	G	T	G	G	T	T	G
wsnp_Ku_c43368_50890819	IWA7056	C/T	6B	LG11_6B	688236102	11	113.018	T	C	C	T	T	T	C	T	C	C	T	T	T	C	C	C	T	C	T	C	C	C	C	T	C	T	C	T	T	C	T	C	T	C	C	C	T	C	C	T	T	C
tplb0021a17_853	IWB74080	C/A	6B	LG11_6B	687171650	11	114.522	A	C	C	A	A	A	C	A	C	C	A	A	A	C	C	C	A	C	A	C	C	C	C	A	C	A	C	A	A	C	C	C	A	C	C	C	A	C	C	A	A	C
BS00073898_51	IWB10697	C/T	6B	LG11_6B	685155965	11	115.268	T	C	C	T	T	T	C	T	C	C	T	T	T	C	C	C	T	C	T	C	C	C	C	T	C	T	C	T	T	C	C	C	T	C	C	C	T	C	C	T	T	C
Tdurum_contig68217_361	IWB73091	T/C	6B	LG11_6B	683958716	11	116.772	C	T	T	C	C	C	T	C	T	T	C	C	C	T	T	T	C	T	C	T	T	T	T	C	T	C	T	C	C	T	T	T	C	T	T	T	C	T	T	C	C	T
Tdurum_contig45559_403	IWB71618	A/G	6B	LG11_6B	672765114	11	119.826	G	A	A	G	G	G	A	G	A	A	G	G	G	A	A	A	G	A	G	A	A	A	A	G	A	G	A	G	G	A	A	A	A	A	G	A	G	A	A	G	G	A
CAP7_rep_c12929_224	IWB14387	T/C	6B	LG11_6B	674067321	11	120.573	C	T	T	C	C	C	T	C	T	T	C	C	C	T	T	T	C	T	C	T	C	T	T	C	T	C	T	C	C	T	T	T	T	T	C	T	C	T	T	C	C	T
BS00063217_51	IWB9021	C/T	6B	LG11_6B	676115851	11	121.319	T	C	C	T	T	T	C	T	C	C	T	T	T	C	C	C	T	C	T	T	T	C	C	T	C	T	C	T	T	C	C	C	C	C	T	C	T	C	C	T	T	C
BS00023032_51	IWB7387	C/T	6B	LG11_6B	672687717	11	122.065	T	C	C	T	T	T	C	T	C	C	T	T	T	C	C	C	T	C	T	C	T	C	C	T	C	T	C	T	T	C	C	C	C	C	T	C	T	C	C	T	T	C
Excalibur_c32739_698	IWB25254	G/A	6B	LG11_6B	670186713	11	125.913	A	G	G	A	A	A	G	A	G	G	G	A	A	G	G	G	A	G	A	G	A	G	G	G	G	A	G	A	A	G	G	G	G	G	A	G	A	G	G	A	A	G
Excalibur_c20083_433	IWB23430	T/G	6B	LG11_6B	545566654	11	129.761	G	T	T	G	G	T	T	G	T	T	T	G	T	T	T	T	G	T	G	T	G	T	T	T	G	T	T	G	G	T	T	T	T	T	G	T	G	T	T	G	G	T
wsnp_Ex_c11714_18840676	IWA1531	T/C	6B	LG11_6B	607443673	11	131.265	C	T	T	C	C	T	T	C	T	T	T	C	T	T	T	T	C	T	C	C	C	T	T	T	C	T	T	C	C	T	T	T	T	T	C	T	C	T	T	C	C	T
Kukri_c35968_680	IWB44505	A/G	6B	LG11_6B	534987747	11	132.769	G	A	A	G	G	A	A	G	A	A	A	G	A	A	A	A	G	A	G	G	G	A	A	A	G	A	A	G	G	A	A	A	A	A	G	A	G	A	A	G	G	A
wsnp_Ex_c6356_11055912	IWA4484	G/A	6B	LG11_6B	527293243	11	134.273	A	G	G	A	A	G	G	A	G	G	G	A	G	G	G	G	A	G	A	G	A	G	G	G	A	G	G	A	A	G	G	G	G	A	A	G	A	G	G	A	A	G
RAC875_c58472_109	IWB59382	G/A	6B	LG11_6B	649596312	11	135.777	A	G	A	A	A	G	G	A	G	G	G	A	G	G	G	G	A	G	A	G	G	G	G	G	A	G	G	A	A	G	G	G	G	A	A	G	A	G	G	A	A	G
RAC875_c4420_1155	IWB58025	G/A	6B	LG11_6B	527293011	11	136.523	A	G	A	A	A	G	G	A	G	G	G	A	G	G	G	G	A	G	A	G	A	G	G	G	A	G	G	A	A	G	G	G	G	A	A	G	A	G	G	A	A	G
wsnp_Ku_rep_c101389_88563086	IWA7380	C/T	6B	LG11_6B	359801929	11	139.578	T	C	T	T	T	C	C	T	C	C	C	T	C	C	C	T	T	C	T	C	T	C	C	C	T	C	C	C	T	C	C	C	C	T	T	C	T	C	C	T	T	C
Tdurum_contig15235_951	IWB68374	G/A	6B	LG11_6B	251965390	11	141.851	A	G	A	A	A	G	G	A	G	G	G	A	G	G	G	G	A	A	A	A	A	G	G	G	A	G	G	G	A	G	G	G	G	A	A	G	A	G	G	A	A	G
Excalibur_rep_c69189_235	IWB31044	A/G	6B	LG11_6B	649490199	11	145.699	G	A	A	G	G	A	A	G	A	A	A	G	A	A	A	A	G	G	G	G	G	A	A	A	G	A	A	G	G	A	A	A	A	G	G	A	G	A	A	G	G	A
Kukri_c20412_212	IWB42311	A/G	6B	LG11_6B	654888610	11	154.593	G	A	A	G	G	A	A	G	A	A	A	G	A	A	A	A	G	A	G	A	G	G	A	A	G	A	A	G	G	A	G	A	A	A	G	A	G	A	A	G	G	G
RAC875_c55347_744	IWB59111	T/G	6B	LG11_6B	128770346	11	159.248	G	T	T	G	G	T	T	G	T	T	T	G	T	T	T	T	G	T	G	G	G	G	T	T	G	T	G	T	G	T	G	T	T	T	G	T	G	T	T	G	G	G
wsnp_Ex_c14031_21934322	_	C/A	6B	LG11_6B	40337814	11	192.806	A	C	C	A	A	C	C	C	C	C	C	A	C	A	C	A	A	A	A	C	A	A	C	A	A	C	A	C	A	C	C	C	C	C	A	C	C	A	A	A	A	C
BS00067133_51	IWB9966	C/T	6B	LG11_6B	37721046	11	199.961	T	C	C	T	T	C	C	C	C	C	C	T	C	T	C	T	T	T	T	C	T	T	C	T	T	C	T	C	T	C	C	C	C	C	T	C	C	T	T	T	T	C
TA003005_0339	IWB65629	G/A	UN	LG11_UN	201615275	11	202.234	A	G	G	A	A	G	G	G	G	G	G	A	G	A	G	A	A	A	A	A	A	A	G	A	A	G	A	G	A	G	G	G	G	A	A	G	G	A	A	A	A	G
RAC875_c6190_1216	IWB59637	T/G	6B	LG11_6B	34264943	11	206.082	G	T	T	G	G	T	T	T	T	T	T	G	T	G	T	G	G	G	G	T	G	G	T	G	G	T	G	T	G	T	T	T	T	G	G	T	T	G	G	G	G	T
wsnp_Ex_c4815_8597139	IWA4011	C/T	6B	LG11_6B	34135984	11	206.828	T	C	C	T	T	C	C	C	C	C	C	T	C	T	C	T	T	T	T	C	T	T	C	T	T	C	T	C	T	C	C	C	C	C	T	C	C	T	T	T	T	C
Tdurum_contig82504_154	IWB73576	T/C	6B	LG11_6B	31916053	11	209.102	C	T	T	C	C	T	T	T	T	T	T	C	T	C	T	C	T	C	C	T	C	C	T	C	C	T	T	T	C	T	T	T	T	C	C	T	T	C	C	C	C	T
RAC875_c68849_153	IWB60219	C/T	6B	LG11_6B	30095051	11	212.95	T	C	C	C	T	C	C	C	C	C	C	T	C	T	C	T	C	T	T	C	T	T	C	T	T	C	C	C	T	C	C	C	C	C	C	C	C	T	T	T	T	C
BS00067829_51	IWB10163	G/A	6B	LG11_6B	28728436	11	214.454	A	G	G	A	A	G	G	G	G	G	G	A	G	A	G	A	G	A	A	G	A	A	G	A	A	G	G	G	A	G	G	G	G	A	G	G	G	A	A	A	A	G
Excalibur_c39569_79	IWB26058	T/C	6B	LG11_6B	29378916	11	215.2	C	T	T	C	C	T	T	T	T	T	T	C	T	C	T	C	T	C	C	C	C	C	T	C	C	T	T	T	C	T	T	T	T	C	T	T	T	C	C	C	C	T
BS00033641_51	IWB7936	T/C	6B	LG11_6B	30112288	11	215.946	C	T	T	C	C	T	T	T	T	T	T	C	T	C	T	C	T	C	C	T	C	C	T	C	C	T	T	T	C	T	T	T	T	C	T	T	T	C	C	C	C	T
Kukri_c2040_624	IWB42306	T/C	6B	LG11_6B	24083043	11	224.84	C	T	T	C	C	T	T	T	T	T	T	C	T	C	T	C	T	C	C	T	C	T	T	C	C	T	T	T	C	T	T	T	T	C	T	T	T	C	C	C	C	T
BS00077897_51	IWB10970	G/A	6B	LG11_6B	21604032	11	226.344	A	G	G	A	A	G	G	G	G	G	G	A	G	A	G	G	G	A	G	G	A	G	G	A	A	G	G	G	A	G	G	G	G	A	G	G	G	A	A	A	A	G
wsnp_CAP12_c1388_706924	IWA921	G/A	6B	LG11_6B	18148350	11	227.848	A	G	G	A	A	G	G	G	G	G	G	A	G	A	G	G	G	A	G	G	A	G	G	A	A	G	G	G	A	G	G	G	G	A	G	A	G	A	A	A	A	G
BobWhite_c20959_229	IWB1461	C/T	6B	LG11_6B	6085230	11	239.47	T	C	C	C	T	C	C	C	C	C	C	T	C	T	T	C	C	C	C	C	T	T	C	T	T	C	C	C	T	C	C	C	C	C	C	T	C	T	T	T	T	C
Excalibur_c12316_465	IWB22066	C/T	6B	LG11_6B	7749081	11	240.974	T	C	C	T	T	C	C	C	C	C	C	T	C	T	T	C	C	C	C	C	T	T	C	T	T	C	C	C	T	C	C	C	C	T	C	T	C	T	T	T	T	C
Excalibur_c96134_152	IWB29541	T/C	6B	LG11_6B	5271125	11	243.247	C	T	C	C	C	T	T	T	T	T	T	C	T	C	C	T	T	C	T	C	C	C	T	C	C	T	T	T	C	T	T	T	T	C	T	C	T	C	C	C	C	T
CAP7_c10772_156	IWB13715	C/A	6B	LG11_6B	140347	11	247.096	A	C	A	A	A	A	C	C	C	C	C	A	C	C	A	C	C	A	C	A	A	A	C	A	A	C	C	C	A	C	C	C	C	A	C	A	C	A	A	A	A	C
Excalibur_c96134_182	IWB29542	C/T	6B	LG11_6B	5271095	11	250.944	T	C	T	T	T	C	C	C	C	C	C	T	C	T	T	C	C	T	C	T	T	T	C	T	T	C	C	C	T	C	C	C	C	T	C	T	C	T	T	T	T	C
CAP7_rep_c6852_87	IWB14443	A/G	6B	LG11_6B	5273247	11	251.69	G	A	G	G	G	A	A	A	A	A	A	G	A	G	G	A	A	G	A	G	G	G	A	G	G	A	A	A	G	A	A	A	A	G	A	G	A	G	G	G	G	A
BS00011746_51	IWB6463	T/C	UN	LG11_UN	256102950	11	252.436	C	T	C	C	C	T	T	T	T	T	T	C	T	C	C	T	T	C	T	C	C	C	T	C	C	T	T	T	C	T	T	C	T	C	T	C	T	C	C	C	C	T
RAC875_rep_c74471_125	IWB63023	C/A	6B	LG11_6B	8104068	11	253.182	A	C	A	A	A	C	C	C	C	C	C	A	C	A	A	C	C	A	C	A	A	A	C	A	A	C	C	C	A	C	C	C	C	A	C	A	C	A	A	A	A	C
TA002381_0322	IWB65546	C/T	UN	LG11_UN	147279288	11	260.337	C	T	C	C	C	T	T	T	T	T	T	C	T	C	C	T	C	C	T	C	C	C	T	C	C	T	T	T	C	T	C	T	T	C	T	C	T	C	C	C	C	C
Kukri_c80861_118	IWB47863	C/T	7B	LG12_7B	756214142	12	0	C	T	T	C	C	C	C	T	C	T	T	T	T	C	T	C	C	C	T	C	T	C	C	C	C	T	C	C	T	C	T	T	T	C	C	C	T	C	T	C	C	C
RAC875_c38693_319	IWB57442	C/A	7B	LG12_7B	752222562	12	3.054	C	A	A	C	C	C	C	A	C	A	A	A	A	C	C	C	C	C	A	C	A	C	C	C	C	A	C	C	A	C	A	A	A	C	C	C	A	C	A	C	C	A
BS00111247_51	IWB12638	C/A	7B	LG12_7B	746082232	12	3.801	C	A	A	C	C	C	C	A	C	A	A	A	A	C	C	C	C	C	A	A	A	C	C	C	C	A	C	C	A	C	A	A	A	C	C	C	A	C	A	C	C	A
RAC875_c42674_239	IWB57865	G/T	7B	LG12_7B	762493347	12	5.305	G	T	T	G	T	G	G	T	G	T	T	T	T	G	G	G	G	G	T	T	T	G	G	G	G	T	G	G	T	G	T	T	T	G	G	G	T	G	T	G	G	T
RFL_Contig3005_1031	IWB64169	A/G	7B	LG12_7B	756379879	12	10.779	A	G	G	A	G	A	A	G	A	G	G	G	G	A	A	A	A	A	G	G	G	A	G	A	G	G	G	A	G	A	G	G	G	A	A	A	G	A	G	A	G	G
BS00064933_51	IWB9405	C/A	7B	LG12_7B	762346994	12	11.525	C	A	A	C	A	C	C	A	C	A	A	A	A	C	C	C	C	C	A	A	A	A	A	C	A	A	A	C	A	C	A	A	A	C	C	C	A	C	A	C	A	A
RAC875_rep_c84729_461	IWB63221	A/G	7B	LG12_7B	755069544	12	13.029	A	G	G	A	A	A	A	G	A	G	G	G	G	A	A	A	A	A	G	G	G	G	G	A	G	G	G	A	G	A	G	G	G	A	A	A	G	A	G	A	G	G
BS00097529_51	IWB12007	A/G	7B	LG12_7B	755165059	12	13.775	A	G	G	A	A	A	A	G	A	G	G	G	G	A	A	A	A	A	G	G	G	A	G	A	G	G	G	A	G	A	G	G	G	A	A	A	G	A	G	A	G	G
Excalibur_c5938_1703	IWB27877	G/T	7B	LG12_7B	752203946	12	14.521	G	T	T	G	G	G	G	T	G	T	T	T	T	T	G	G	G	G	T	T	T	G	T	G	T	T	T	G	T	G	T	T	T	G	G	G	T	G	T	G	T	T
RAC875_c5744_412	IWB59288	A/G	7B	LG12_7B	752221199	12	15.268	A	G	G	A	A	A	A	G	A	G	G	G	G	G	A	A	A	A	G	G	G	G	G	A	G	G	G	A	G	A	G	G	G	A	A	A	G	A	G	A	G	G
Kukri_c46228_213	IWB45629	G/A	UN	LG12_UN	117153654	12	22.423	A	G	G	G	A	A	A	G	A	G	G	G	G	G	A	A	A	A	G	G	G	G	G	A	G	G	G	A	G	A	G	G	G	A	A	A	G	G	G	A	G	G
CAP7_c3950_160	IWB14072	G/A	7B	LG12_7B	740849205	12	23.927	A	G	G	G	A	A	A	G	A	G	G	G	G	G	A	A	A	A	G	G	G	G	G	A	G	G	G	A	G	A	G	G	G	A	A	A	G	G	G	A	G	G
wsnp_BE445506B_Ta_2_1	IWA180	T/G	7B	LG12_7B	740850411	12	25.431	G	T	T	T	G	G	G	T	G	T	T	T	T	T	G	G	G	G	T	T	T	G	T	G	T	T	T	G	T	G	T	T	T	T	G	G	T	T	T	G	T	T
wsnp_BE445506B_Ta_2_4	IWA182	C/T	7B	LG12_7B	740849789	12	26.177	T	C	C	C	T	T	T	C	T	C	C	C	C	C	T	T	T	T	C	C	C	T	C	T	C	C	C	T	C	T	C	C	C	T	T	T	C	C	C	T	C	C
TA006219_0337	IWB66069	A/C	7B	LG12_7B	740955482	12	26.923	C	A	A	A	C	C	C	A	C	A	A	A	A	A	C	C	C	C	A	A	A	C	A	C	A	A	A	C	A	C	A	A	A	C	C	C	A	A	A	C	A	A
BS00025724_51	IWB7586	A/G	7B	LG12_7B	741768914	12	27.669	G	A	A	A	G	G	G	A	G	A	A	A	A	A	G	G	G	G	A	A	A	G	A	G	A	A	A	G	A	G	A	A	A	G	G	G	A	A	A	G	A	A
Kukri_c40149_436	IWB45006	T/C	UN	LG12_UN	250883947	12	29.943	C	T	T	T	T	C	C	T	C	T	T	T	T	T	C	C	C	C	T	C	T	C	T	C	T	T	T	C	T	C	T	T	T	C	C	C	T	T	T	C	T	T
RAC875_c31851_1298	IWB56657	C/T	UN	LG12_UN	117147685	12	34.597	C	T	T	T	C	C	C	T	C	T	T	T	T	T	C	C	C	C	T	T	T	C	T	C	C	T	T	C	T	C	T	T	T	C	C	C	T	T	T	C	T	T
RAC875_c31851_342	IWB56658	A/G	UN	LG12_UN	117151864	12	35.343	A	G	G	G	A	A	A	G	A	G	G	G	G	G	A	A	A	A	G	G	G	A	G	A	A	G	G	A	G	A	G	G	G	A	A	A	G	G	G	A	G	G
RAC875_c31851_529	IWB56659	C/T	UN	LG12_UN	117151052	12	38.398	C	T	T	T	C	C	C	T	C	T	T	T	T	C	C	C	C	C	T	T	T	C	C	C	C	T	C	C	T	C	T	T	T	C	C	C	T	T	T	C	C	T
BS00071025_51	IWB10520	T/C	7B	LG12_7B	740833088	12	39.902	T	C	C	C	T	T	T	C	T	C	C	C	C	T	T	T	T	T	C	C	C	C	T	T	T	C	T	T	C	T	C	C	C	T	T	T	C	C	C	T	T	C
RAC875_rep_c72959_187	IWB62917	T/C	7B	LG12_7B	740823537	12	40.648	T	C	C	C	T	T	T	C	T	C	C	C	C	T	T	T	T	T	C	C	C	T	T	T	T	C	T	T	C	T	C	C	C	T	T	T	C	C	C	T	T	C
Excalibur_rep_c69840_85	IWB31089	T/C	7B	LG12_7B	740823241	12	41.394	T	C	C	C	T	T	T	C	T	C	C	C	C	T	T	T	T	T	C	C	C	T	T	T	T	C	T	T	C	T	C	C	C	T	T	T	C	C	C	T	T	C
Kukri_c35975_593	IWB44507	A/G	7B	LG12_7B	736430007	12	47.702	A	G	G	G	A	A	A	G	A	G	G	G	G	A	A	A	A	A	G	G	G	A	A	A	A	G	A	A	G	A	G	G	G	A	A	A	G	G	G	A	A	G
BobWhite_c2514_109	IWB1883	A/C	7B	LG12_7B	727673756	12	62.209	C	A	A	A	C	C	C	A	C	A	A	A	A	A	C	C	C	C	C	A	A	C	A	C	A	A	A	C	A	C	A	A	A	C	C	C	A	A	A	C	A	A
Excalibur_c51720_84	IWB27254	A/C	7B	LG12_7B	727787733	12	62.956	C	A	A	A	C	C	C	A	C	A	A	A	A	A	C	C	C	C	C	C	A	C	A	C	A	A	A	C	A	C	A	A	A	C	C	C	A	A	A	C	A	A
Kukri_c28160_2017	IWB43532	C/T	7B	LG12_7B	726484146	12	65.229	T	C	C	C	T	T	T	C	T	C	C	C	C	C	T	T	T	T	T	C	C	C	C	T	C	C	C	T	C	T	C	C	C	T	T	T	C	C	C	T	C	C
IACX9217	IWB36362	C/T	7B	LG12_7B	726489382	12	65.975	T	C	C	C	T	T	T	C	T	C	C	C	C	C	T	T	T	T	T	C	C	C	C	T	C	C	C	T	C	T	C	C	C	T	T	T	C	C	C	T	C	C
BS00022162_51	IWB6938	T/C	7B	LG12_7B	727785225	12	66.721	C	T	T	T	C	C	C	T	C	T	T	T	T	T	C	C	C	C	C	T	T	C	T	C	T	T	T	C	T	C	T	T	T	C	C	C	T	T	T	C	T	T
Tdurum_contig61884_836	IWB72833	G/A	7B	LG12_7B	725513394	12	68.225	A	G	G	G	A	A	A	G	A	G	G	G	G	G	A	A	A	A	A	G	G	A	G	A	G	G	G	A	G	A	G	G	G	A	A	A	G	G	G	A	G	G
Tdurum_contig8402_460	IWB73658	G/T	7B	LG12_7B	720567822	12	75.38	T	G	G	G	T	T	T	G	T	G	G	G	G	G	T	T	T	T	T	G	G	G	G	T	T	G	G	T	G	T	G	G	G	T	T	T	G	G	G	T	G	G
BS00097863_51	IWB12014	G/A	7B	LG12_7B	718342850	12	77.653	A	G	G	G	A	A	A	G	A	G	G	G	G	G	A	A	A	A	A	G	G	G	G	A	A	G	G	A	G	A	G	G	G	A	A	A	G	G	G	A	G	G
BS00055583_51	IWB8666	T/G	7B	LG12_7B	713976072	12	83.961	G	T	T	T	G	G	G	T	G	T	T	T	T	T	G	G	G	G	G	T	T	T	T	G	G	G	T	G	T	G	T	T	T	G	G	G	T	T	T	G	T	T
wsnp_Ex_c323_629581	IWA3387	G/A	7B	LG12_7B	713060543	12	87.015	A	G	G	G	A	A	A	G	A	G	G	G	G	G	A	A	A	A	A	G	G	G	G	A	A	A	G	A	G	A	G	G	G	A	A	A	G	G	G	A	G	G
Tdurum_contig30163_105	IWB69965	C/T	7B	LG12_7B	711001999	12	87.762	C	T	T	T	C	C	C	T	C	T	T	T	T	T	C	C	C	C	C	T	T	T	T	C	C	C	T	C	T	C	T	T	T	C	C	C	T	T	T	C	T	T
RAC875_c41938_471	IWB57797	T/C	7B	LG12_7B	710636107	12	88.508	C	T	T	T	C	C	C	T	C	T	T	T	T	T	C	C	C	C	C	T	T	T	T	C	C	C	T	C	T	C	T	T	T	C	C	C	T	T	T	C	T	T
wsnp_Ra_c39394_47110214	IWA7907	A/C	7B	LG12_7B	710634080	12	89.254	A	C	C	C	A	A	A	C	A	C	C	C	C	C	A	A	A	A	A	C	C	A	C	A	A	A	C	A	C	A	C	C	C	A	A	A	C	C	C	A	C	C
BS00023166_51	IWB7456	A/C	7B	LG12_7B	710508788	12	92.309	A	C	C	C	A	A	A	C	A	C	C	C	C	C	A	A	A	A	A	C	C	C	C	A	A	A	C	A	C	A	C	C	C	A	A	A	C	C	C	A	C	C
BS00066479_51	IWB9818	T/C	7B	LG12_7B	709689552	12	94.582	T	C	C	C	T	T	T	C	T	C	C	C	C	C	T	T	T	T	T	C	C	C	C	T	T	T	C	T	C	T	C	C	C	T	T	T	C	C	C	T	C	C
wsnp_Ex_c17176_25816766	IWA2191	C/T	7B	LG12_7B	709693585	12	95.328	C	T	T	T	C	C	C	T	C	T	T	T	T	T	C	C	C	C	C	T	T	C	T	C	C	C	T	C	T	C	T	T	T	C	C	C	T	T	T	C	T	T
Kukri_c10430_1138	IWB40344	T/C	7B	LG12_7B	701257667	12	96.832	T	C	C	C	T	T	T	C	T	C	C	C	C	C	T	T	T	T	T	C	C	T	C	T	T	T	C	T	C	T	C	C	C	T	T	T	C	C	T	T	C	C
Kukri_c10430_642	IWB40345	C/T	7B	LG12_7B	708250759	12	98.336	C	T	T	T	C	C	C	T	C	T	T	T	T	T	C	C	C	C	C	C	T	T	T	C	C	C	T	C	T	C	T	T	T	C	C	C	T	T	C	C	T	T
Excalibur_rep_c74234_183	IWB31227	A/G	7B	LG12_7B	660834245	12	126.409	A	G	G	A	A	A	A	G	A	G	G	G	G	G	A	A	A	A	A	A	G	G	G	G	A	A	G	G	G	A	A	G	A	A	A	G	A	A	A	A	G	G
wsnp_Ex_c10500_17163855	IWA1339	A/G	7B	LG12_7B	650057470	12	127.155	A	G	G	A	A	A	A	G	A	G	G	G	G	G	A	A	A	A	A	A	G	G	G	G	A	A	G	G	G	A	A	G	A	A	A	G	A	A	A	A	G	G
GENE_4473_398	IWB33975	G/T	7B	LG12_7B	645548937	12	128.659	G	T	T	G	G	G	G	T	G	T	T	T	T	T	G	G	G	G	G	T	T	T	T	T	G	G	T	T	T	G	G	T	G	G	G	T	G	G	G	G	T	T
GENE_4796_696	IWB34176	C/T	7B	LG12_7B	643671387	12	130.163	C	T	T	C	C	C	C	T	C	T	T	T	T	T	C	C	C	C	C	C	T	T	T	T	C	C	T	T	T	C	C	T	C	C	C	T	C	C	C	C	T	T
Excalibur_c29124_598	IWB24797	C/T	7B	LG12_7B	644546942	12	130.91	C	T	T	C	C	C	C	T	C	T	T	T	T	T	C	C	C	C	C	C	T	C	T	T	C	C	T	T	T	C	C	T	C	C	C	T	C	C	C	C	T	T
Excalibur_c11093_519	IWB21802	T/C	7B	LG12_7B	644553421	12	131.656	T	C	C	T	T	T	T	C	T	C	C	C	C	C	T	T	T	T	T	T	C	T	C	C	T	T	C	C	C	T	T	C	T	T	T	C	T	T	T	T	C	C
Excalibur_c95707_59	IWB29519	T/C	7B	LG12_7B	653636531	12	133.16	T	C	C	T	T	T	T	C	T	C	C	C	C	C	T	T	T	T	T	T	C	T	C	C	T	T	C	C	C	T	T	C	T	T	T	C	T	T	T	T	C	C
RAC875_c3361_2093	IWB56855	C/T	7B	LG12_7B	648987480	12	133.906	C	T	C	C	C	C	C	T	C	T	T	T	T	T	C	C	C	C	C	C	T	C	T	T	C	C	T	T	T	C	C	T	C	C	C	T	C	C	C	C	T	T
wsnp_Ex_c10500_17163956	IWA1340	G/T	7B	LG12_7B	650057369	12	136.179	G	T	T	G	G	G	G	T	G	T	T	T	T	T	G	G	G	G	G	G	T	G	T	T	G	G	T	T	T	G	G	T	G	T	G	T	G	G	G	G	T	T
Excalibur_rep_c68461_1046	IWB30964	C/T	7B	LG12_7B	648985708	12	136.925	C	T	T	C	C	C	C	T	C	T	T	T	T	T	C	C	C	C	C	C	T	C	T	T	C	C	T	T	T	C	C	T	C	C	C	T	C	C	C	C	T	T
Excalibur_c6871_217	IWB28513	G/A	7B	LG12_7B	651675236	12	137.672	G	A	A	G	G	G	G	A	G	A	A	A	A	A	G	G	G	G	G	G	A	G	A	A	G	G	A	A	A	G	G	A	G	G	G	A	G	G	G	G	A	A
Tdurum_contig13930_254	IWB68100	A/G	7B	LG12_7B	648395176	12	139.176	A	G	G	A	A	A	A	G	A	G	G	G	G	G	A	A	A	A	A	A	G	G	G	G	A	A	G	G	G	A	A	G	A	A	A	G	A	A	A	A	G	G
wsnp_Ku_c16895_25861847	IWA6608	A/G	7B	LG12_7B	650738709	12	139.922	A	G	G	A	A	A	A	G	A	G	G	G	G	G	A	A	A	A	A	A	G	G	G	G	A	A	G	G	G	A	A	G	A	A	A	G	A	A	A	A	G	G
Excalibur_c3309_1180	IWB25295	C/T	7B	LG12_7B	650059750	12	140.668	C	T	T	C	C	C	C	T	C	T	T	T	T	T	C	C	C	C	C	C	T	T	T	T	C	C	T	T	T	C	C	T	C	C	C	T	C	C	C	C	T	T
BS00039118_51	IWB8151	A/C	7B	LG12_7B	662801297	12	142.941	A	C	C	A	A	A	A	C	A	C	C	C	C	C	A	A	A	A	A	A	C	C	C	C	A	A	C	C	C	A	A	C	A	A	A	C	A	A	A	A	C	C
BS00027058_51	IWB7643	T/C	7B	LG12_7B	660834714	12	143.687	T	C	C	T	T	T	T	C	T	C	C	C	C	C	T	T	T	T	T	T	C	C	C	C	T	T	C	C	C	T	T	C	T	T	T	C	T	T	T	T	C	C
wsnp_Ex_c10193_16730348	IWA1298	T/C	7B	LG12_7B	654628702	12	144.434	T	C	C	T	T	T	T	C	T	C	C	C	C	C	T	T	T	T	T	T	C	C	C	C	T	T	C	C	C	T	T	C	T	T	T	C	T	T	T	T	C	C
GENE_4958_208	IWB34277	G/A	7B	LG12_7B	644514015	12	145.18	G	A	A	G	G	G	G	A	G	A	A	A	A	A	G	G	G	G	G	G	A	A	A	A	G	G	A	A	A	G	G	A	G	G	G	A	G	G	G	G	A	A
BS00079076_51	IWB11055	A/G	7B	LG12_7B	644141730	12	146.684	A	G	G	A	A	A	A	G	A	G	G	G	G	G	A	A	A	G	A	A	G	G	G	G	A	A	G	G	G	A	A	G	A	A	A	G	A	A	A	A	G	G
wsnp_Ku_c17161_26193672	IWA6618	T/C	7B	LG12_7B	632400827	12	148.188	T	C	C	T	T	T	T	C	T	C	C	C	T	C	T	T	T	T	T	T	C	C	C	C	T	T	C	C	C	T	T	C	T	T	T	C	T	T	T	T	C	C
BS00089942_51	IWB11631	T/C	7B	LG12_7B	631346106	12	148.934	T	C	C	T	T	T	T	C	T	C	C	C	T	C	T	T	T	T	T	T	C	T	C	C	T	T	C	C	C	T	T	C	T	T	T	C	T	T	T	T	C	C
BobWhite_c12256_96	IWB330	G/T	7B	LG12_7B	630993681	12	149.68	G	T	T	G	G	G	G	T	G	T	T	T	G	T	G	G	G	G	G	G	T	G	T	T	G	G	T	T	T	G	G	T	G	G	G	T	G	G	G	G	T	T
RAC875_c21489_908	IWB55190	C/T	7B	LG12_7B	639832371	12	150.427	C	T	T	C	C	C	C	T	C	T	T	T	C	T	C	C	C	C	C	C	T	C	T	T	C	C	T	T	T	C	C	T	C	T	C	T	C	C	C	C	T	T
RAC875_c27548_417	IWB56081	A/C	7B	LG12_7B	631345874	12	151.931	A	C	C	A	A	A	A	C	A	C	C	C	A	C	A	A	A	A	A	A	C	C	C	C	A	A	C	C	C	A	A	C	A	A	A	C	A	A	A	A	C	C
Tdurum_contig9966_646	IWB74071	A/G	7B	LG12_7B	613157764	12	156.585	A	G	G	A	A	A	A	G	A	G	A	G	A	G	A	A	A	A	A	A	G	G	G	G	A	A	G	G	G	A	A	G	A	A	A	G	A	A	A	A	G	G
TA003316_1486	IWB65673	T/C	7B	LG12_7B	617269230	12	157.331	T	C	C	T	T	T	T	C	T	C	T	C	T	C	T	T	T	T	T	T	C	T	C	C	T	T	C	C	C	T	T	C	T	T	T	C	T	T	T	T	C	C
wsnp_BF291608B_Ta_2_2	IWA437	T/C	7B	LG12_7B	619303913	12	158.078	T	C	C	T	T	T	T	C	T	C	T	C	T	C	T	T	T	T	T	T	C	T	C	C	T	T	C	C	C	T	T	T	T	T	T	C	T	T	T	T	C	C
Excalibur_c5700_244	IWB27692	G/T	7B	LG12_7B	613336424	12	158.824	G	T	T	G	G	G	G	T	G	T	G	T	G	T	G	G	G	G	G	G	T	G	T	T	G	G	T	T	T	G	G	T	G	G	G	T	G	G	G	G	T	T
Kukri_c21628_1215	IWB42528	A/G	7B	LG12_7B	613149477	12	159.57	A	G	G	A	A	A	A	G	A	G	A	G	A	G	A	A	A	A	A	A	G	A	G	G	A	A	G	G	G	A	A	G	A	A	A	G	A	A	A	A	G	G
Excalibur_c5700_670	IWB27695	G/T	7B	LG12_7B	613335998	12	160.316	G	T	T	G	G	G	G	T	G	T	G	T	G	T	G	G	G	G	G	G	T	G	T	T	G	G	T	T	T	G	G	T	G	G	G	T	G	G	G	G	T	T
RAC875_c7123_1703	IWB60292	T/C	7B	LG12_7B	610806055	12	161.063	T	C	C	T	T	T	T	C	T	C	T	C	T	C	T	T	T	T	T	T	C	T	C	C	T	T	C	C	C	T	T	C	T	T	T	C	T	T	T	T	C	C
Tdurum_contig28174_76	IWB69447	T/C	7B	LG12_7B	598725018	12	161.809	T	C	C	T	T	T	T	C	T	C	T	C	T	C	T	T	T	T	T	T	C	T	C	C	T	T	C	C	C	T	T	C	T	T	T	C	T	T	T	T	C	C
wsnp_BE404339B_Ta_2_2	IWA45	G/A	7B	LG12_7B	597960166	12	163.313	G	A	A	G	G	G	G	A	G	A	G	A	G	A	G	G	G	G	G	G	A	G	A	A	G	G	A	A	A	G	G	A	G	G	G	A	G	G	G	G	A	A
RAC875_c5646_969	IWB59199	T/C	7B	LG12_7B	598722696	12	164.817	T	C	C	T	T	T	T	C	T	C	T	C	T	C	T	T	T	T	T	T	C	T	C	C	T	T	C	C	C	T	T	C	T	T	T	C	T	T	T	T	C	C
Tdurum_contig28174_132	IWB69445	A/G	7B	LG12_7B	598724964	12	165.563	A	G	G	A	A	A	A	G	A	G	A	G	A	G	A	A	A	A	A	A	G	G	G	G	A	A	G	G	G	A	A	G	A	A	A	G	A	A	A	A	G	G
RAC875_c64596_302	IWB59887	G/A	7B	LG12_7B	609912151	12	166.309	G	A	A	G	G	G	G	A	G	A	G	A	G	A	G	G	G	G	G	A	A	A	A	A	G	G	A	A	A	G	G	A	G	G	G	A	G	G	G	G	A	A
RAC875_c5646_440	IWB59197	A/G	7B	LG12_7B	598725070	12	167.056	A	G	G	A	A	A	A	G	A	G	A	G	A	G	A	A	A	A	A	A	G	G	G	G	A	A	G	G	G	A	A	G	A	A	A	G	A	A	A	A	G	G
RAC875_c5646_774	IWB59198	T/C	7B	LG12_7B	598722892	12	167.802	T	C	C	T	T	T	T	C	T	C	T	C	T	C	T	T	T	T	T	T	C	C	C	C	T	T	C	C	C	T	T	C	T	T	T	C	T	T	T	T	C	C
Kukri_c56324_133	IWB46595	T/C	7B	LG12_7B	604450666	12	174.957	T	C	C	T	C	T	T	C	T	C	T	C	T	C	T	T	T	T	T	T	C	C	C	C	T	T	C	C	C	T	C	C	T	T	T	C	T	T	T	T	C	C
BobWhite_c16489_327	IWB919	G/A	7B	LG12_7B	575114791	12	179.611	A	G	G	A	G	A	A	G	A	G	A	G	A	G	A	A	A	A	A	G	G	G	G	G	A	A	G	G	G	A	G	G	A	A	A	G	A	A	A	A	G	G
Kukri_c14804_876	IWB41273	C/T	7B	LG12_7B	589049624	12	181.115	T	C	C	T	C	T	T	C	T	C	T	C	T	C	T	T	T	T	T	T	C	T	C	C	T	T	C	C	C	T	C	C	T	T	T	C	T	T	T	T	C	C
GENE_4333_211	IWB33905	A/C	UN	LG12_UN	115274368	12	190.903	A	C	C	A	A	A	A	C	A	C	A	C	A	C	A	A	A	A	A	A	C	A	C	C	A	A	A	C	C	A	A	C	A	A	A	C	A	A	A	A	C	C
Tdurum_contig42423_2699	IWB71144	A/G	UN	LG12_UN	177821853	12	232.289	G	A	A	G	G	G	A	A	G	G	G	A	A	G	G	G	A	A	G	G	A	A	A	A	G	A	A	A	G	G	A	A	G	A	A	G	G	G	G	G	A	A
Excalibur_c48448_279	IWB26957	C/T	UN	LG12_UN	177820573	12	233.036	T	C	C	T	T	T	C	T	T	T	T	C	C	T	T	T	C	C	T	T	C	C	C	C	T	C	C	C	T	T	C	C	T	C	C	T	T	T	T	T	C	C
wsnp_JD_c64_103934	IWA6137	G/A	4A	LG13_4A	3429333	13	0	G	A	G	A	A	A	G	A	A	G	A	A	A	A	A	A	A	G	G	A	G	G	G	A	A	G	A	G	G	A	G	A	G	G	A	G	G	A	A	G	G	A
wsnp_Ex_c9928_16346945	IWA4981	C/A	4A	LG13_4A	6886718	13	15.508	C	A	C	A	C	A	C	A	A	C	A	A	A	A	A	A	A	C	C	A	C	C	A	A	A	A	A	C	C	A	C	A	C	C	A	A	C	A	A	C	C	A
RAC875_c16277_776	IWB54258	C/T	4A	LG13_4A	6886529	13	20.162	C	T	C	T	T	T	C	T	T	C	T	T	T	T	T	T	T	C	C	T	C	C	T	T	T	T	T	C	C	T	C	T	C	C	T	T	C	T	T	C	C	C
BS00065863_51	IWB9651	G/T	4A	LG13_4A	12144908	13	31.785	G	T	G	T	T	T	T	T	G	G	T	T	T	T	G	T	T	G	G	T	T	G	T	T	T	T	T	G	G	G	T	T	G	G	T	T	G	T	T	G	G	G
wsnp_BE442750A_Ta_2_2	_	A/C	4A	LG13_4A	13577499	13	33.288	A	C	A	C	C	C	C	C	A	A	C	C	C	C	A	C	C	A	A	C	C	A	C	C	C	C	C	A	A	A	C	C	A	A	C	C	A	C	C	A	A	A
Ex_c883_2618	IWB21402	G/A	4A	LG13_4A	17146540	13	34.792	G	A	G	A	A	A	A	A	G	G	A	A	A	A	G	A	A	G	G	G	A	G	A	A	A	A	A	G	G	G	A	A	G	A	A	A	G	A	A	G	G	G
BS00021752_51	IWB6756	C/A	4A	LG13_4A	24580903	13	37.065	C	A	C	A	A	A	A	A	C	C	A	A	A	A	C	A	A	C	C	C	A	C	A	A	C	A	C	C	A	C	A	A	C	A	A	A	C	A	A	C	C	C
RAC875_c58868_397	IWB59410	C/T	4A	LG13_4A	24798992	13	40.12	C	T	C	T	T	T	T	T	C	C	T	T	T	T	C	T	T	C	C	C	T	C	T	T	C	T	C	C	T	C	T	T	C	T	T	T	T	T	T	C	C	C
Kukri_c16916_1073	IWB41676	C/T	4A	LG13_4A	30316124	13	43.174	C	T	C	T	T	T	T	T	T	C	T	T	T	T	C	T	T	C	C	C	T	C	T	T	T	T	C	C	T	T	T	T	C	T	T	T	T	T	T	C	C	C
wsnp_Ex_c54453_57331510	IWA4232	C/T	4A	LG13_4A	37021615	13	47.022	C	T	C	T	T	T	T	T	T	C	T	T	T	T	C	T	T	C	C	C	T	C	C	T	T	T	C	C	T	T	T	T	C	T	T	T	T	T	T	C	C	T
wsnp_Ex_c5690_9994305	IWA4320	G/A	4A	LG13_4A	38693968	13	50.87	G	A	G	A	A	A	A	A	A	G	A	G	A	A	G	A	A	G	G	G	A	G	G	A	A	A	G	G	A	A	A	A	G	A	A	A	A	A	A	G	G	A
BS00022125_51	IWB6917	C/T	4A	LG13_4A	43728013	13	53.143	C	T	C	T	T	T	T	T	T	C	T	C	T	T	C	T	T	T	C	T	T	C	C	T	T	T	C	C	T	T	T	T	C	T	T	T	T	T	T	C	T	T
wsnp_Ex_c6320_11003498	IWA4479	A/G	4A	LG13_4A	41893261	13	54.647	A	G	A	G	G	G	G	G	G	A	G	A	G	G	A	G	G	G	A	G	G	A	A	G	G	G	A	A	G	G	G	G	A	A	G	G	G	G	G	A	G	G
IAAV4754	IWB34919	A/G	4A	LG13_4A	40389354	13	56.151	A	G	A	G	G	G	G	G	G	A	G	A	G	G	A	G	G	G	A	G	G	A	A	G	G	G	A	A	G	G	G	G	A	G	G	G	G	G	G	A	G	G
wsnp_Ex_c6320_11003591	IWA4480	T/C	4A	LG13_4A	41893168	13	56.897	T	C	T	C	C	C	C	C	C	T	C	T	C	C	T	C	C	C	T	C	C	T	T	C	C	C	T	T	C	C	C	C	T	C	C	C	C	C	C	T	C	C
wsnp_Ex_c1520_2906995	IWA1992	A/G	4A	LG13_4A	46126245	13	57.644	G	A	A	A	A	A	A	A	A	G	A	G	A	A	G	A	A	A	G	A	A	G	G	A	A	A	G	G	A	A	A	A	G	A	A	A	A	A	A	G	A	A
wsnp_Ex_rep_c67054_65517671	IWA5349	A/G	4A	LG13_4A	588430448	13	63.118	A	G	G	G	G	G	G	G	G	A	G	A	A	G	A	G	G	G	A	G	G	A	A	G	G	A	A	G	G	G	G	G	A	G	G	G	G	G	G	A	G	G
BS00041735_51	IWB8287	C/T	4A	LG13_4A	593092014	13	66.966	C	T	T	T	T	T	T	T	T	C	T	C	C	T	C	T	T	T	C	T	T	C	C	T	T	C	C	T	T	T	T	T	T	T	T	T	T	T	T	C	T	T
BS00049911_51	IWB8569	G/T	4A	LG13_4A	595616431	13	70.02	G	T	T	T	T	T	T	T	T	G	G	G	G	T	G	T	T	T	G	T	T	G	G	T	T	G	G	T	T	T	T	T	T	T	T	T	T	T	T	G	T	T
wsnp_Ku_c3081_5777347	IWA6884	T/C	4A	LG13_4A	595610255	13	71.524	T	C	T	C	C	C	C	C	C	T	T	T	T	C	T	C	T	C	T	C	C	T	T	C	C	T	T	C	C	C	C	C	C	C	C	C	C	C	C	T	C	C
TA005380_0966	IWB65970	A/G	4A	LG13_4A	595624629	13	73.797	A	G	G	G	G	G	G	G	G	A	A	A	A	G	A	G	G	G	A	A	G	A	A	G	G	A	A	G	G	G	G	G	G	G	G	G	G	G	G	A	G	G
Ra_c3111_1623	IWB51795	C/T	4A	LG13_4A	595610728	13	74.544	C	T	T	T	T	T	T	T	T	C	C	C	C	T	C	T	T	T	C	C	T	C	C	T	T	C	C	T	T	T	T	C	T	T	T	T	T	T	T	C	T	T
BobWhite_c19919_516	IWB1321	C/T	4A	LG13_4A	600071472	13	82.561	T	C	C	C	C	C	C	C	C	C	T	T	T	C	T	C	C	C	T	T	C	T	C	C	C	T	T	C	C	C	C	T	C	C	C	C	T	C	C	T	C	C
Kukri_c19562_127	IWB42154	T/C	4A	LG13_4A	602348152	13	84.834	T	C	C	C	C	C	C	C	T	C	T	T	T	C	T	C	C	C	T	T	C	T	C	C	C	T	T	C	C	T	C	T	C	C	C	C	T	C	C	T	C	C
wsnp_Ex_c13031_20625900	IWA1720	A/G	4A	LG13_4A	603102885	13	88.682	A	G	G	G	G	G	G	G	A	G	A	A	A	G	A	G	G	G	A	A	G	A	G	G	G	A	A	G	A	A	G	A	G	G	G	G	A	G	G	A	G	G
Kukri_c12563_52	IWB40846	A/G	4A	LG13_4A	604623932	13	89.428	A	G	G	G	G	G	G	G	A	G	A	A	A	G	A	G	G	G	A	A	G	A	G	G	G	A	A	G	A	A	G	A	G	G	G	G	A	G	G	A	G	G
BS00037357_51	IWB8103	T/C	4A	LG13_4A	609255896	13	101.051	T	C	C	C	C	C	C	C	T	T	T	T	T	C	T	C	C	C	T	T	C	T	C	C	C	T	T	C	T	T	C	T	C	C	C	C	T	C	C	T	C	C
RAC875_c6075_214	IWB59546	C/T	4A	LG13_4A	612426051	13	106.525	C	T	T	T	T	T	T	T	C	C	C	C	C	T	C	T	T	T	C	C	T	C	T	T	T	C	C	T	C	C	C	C	T	T	T	T	C	T	T	C	T	T
wsnp_JD_c38619_27992279	IWA6035	C/T	4A	LG13_4A	614045979	13	108.798	C	T	T	T	T	T	T	T	C	C	C	C	T	T	C	T	T	T	C	C	T	C	T	T	C	C	C	T	C	C	C	C	T	T	T	T	C	T	T	C	T	T
RAC875_c34231_812	IWB56921	T/G	4A	LG13_4A	615127117	13	109.544	T	G	G	G	G	G	G	G	T	T	T	T	G	G	T	G	G	G	T	G	G	T	G	G	T	T	T	G	T	T	T	T	G	G	G	G	T	G	G	T	G	G
Excalibur_c21964_237	IWB23723	T/C	4A	LG13_4A	615866129	13	111.817	T	C	C	C	C	C	C	C	T	T	T	T	C	C	T	C	C	C	T	T	C	T	C	C	T	T	T	C	T	T	T	T	C	T	C	C	T	C	C	T	C	C
BS00064269_51	IWB9237	C/T	4A	LG13_4A	615694173	13	112.564	C	T	T	T	T	T	T	T	C	C	C	C	T	T	C	T	T	T	C	C	T	C	T	T	C	C	C	T	C	C	C	C	T	T	T	T	C	T	T	C	T	T
wsnp_Ex_c41074_47987860	IWA3756	G/A	4A	LG13_4A	616763658	13	115.618	G	A	A	A	A	A	A	A	G	G	G	G	A	A	G	A	A	A	A	G	A	G	A	A	G	G	G	A	G	G	G	G	A	A	A	A	G	A	A	G	A	A
RAC875_c49370_327	IWB58552	A/G	4A	LG13_4A	629394996	13	133.188	A	G	G	G	G	A	G	G	A	A	A	G	G	A	A	G	G	G	G	A	G	A	G	G	A	A	A	G	A	A	A	A	G	G	G	A	A	G	G	A	G	A
RAC875_c17197_504	IWB54424	A/C	4A	LG13_4A	631491035	13	133.934	A	C	C	C	C	A	C	C	A	A	A	C	C	A	A	C	C	C	C	A	C	A	C	C	A	A	A	C	A	A	A	A	C	C	C	A	A	C	C	A	C	A
BobWhite_c3656_1155	IWB2846	G/A	4A	LG13_4A	631396640	13	139.408	A	G	G	G	G	A	G	G	A	A	A	G	G	A	A	G	G	G	G	A	G	G	G	G	A	A	A	G	A	A	G	A	G	G	G	A	A	G	G	A	G	G
BobWhite_c7217_317	IWB4308	G/A	4A	LG13_4A	686306777	13	148.303	A	G	G	G	G	A	G	G	A	A	A	G	G	A	A	A	G	G	G	G	G	G	G	G	A	A	G	G	A	A	G	A	G	A	A	A	A	G	G	A	G	G
CAP11_c18_238	IWB12722	C/T	4A	LG13_4A	686306691	13	155.458	C	T	T	T	T	C	T	T	C	C	C	T	T	C	C	C	T	T	T	T	T	C	T	T	C	C	T	T	C	C	C	C	T	T	C	C	C	T	T	C	T	C
IAAV1383	IWB34374	A/C	4A	LG13_4A	646913502	13	193.565	C	A	A	A	A	C	A	A	C	A	C	A	A	C	C	C	A	A	A	C	A	C	A	A	A	A	A	A	C	C	C	A	A	A	C	C	A	A	A	A	A	C
BS00032622_51	IWB7898	A/C	4A	LG13_4A	707253599	13	250.768	C	A	A	C	A	C	A	C	A	C	C	A	A	C	C	C	A	C	C	A	A	C	A	C	A	A	A	A	C	A	C	A	A	A	C	A	A	A	A	A	A	C
Kukri_c27648_350	IWB43465	A/G	4A	LG13_4A	710087470	13	250.78	G	A	A	G	A	G	A	G	A	G	G	A	A	G	G	G	A	G	G	A	A	G	A	G	A	A	A	A	G	A	G	A	A	A	G	A	A	A	A	A	A	G
RFL_Contig3841_2433	IWB64510	T/C	4A	LG13_4A	718545034	13	250.909	C	T	T	C	T	C	T	C	T	C	C	T	T	C	C	C	T	C	C	T	T	C	T	C	T	T	T	T	C	T	C	T	T	T	C	T	T	T	T	T	T	C
wsnp_Ex_c1246_2393978	IWA1635	T/G	4A	LG13_4A	713527728	13	250.917	G	T	T	G	T	G	T	G	T	G	G	T	T	G	G	G	T	G	G	T	T	G	T	G	T	T	T	T	G	T	G	T	T	T	G	T	T	T	T	T	T	G
Tdurum_contig93100_149	IWB73842	A/C	4A	LG13_4A	709757588	13	250.935	C	A	A	C	A	C	A	C	A	C	C	A	A	C	C	C	A	C	C	A	A	C	A	C	A	A	A	A	C	A	C	A	A	A	C	A	A	A	A	A	A	C
BS00070687_51	IWB10488	A/G	4A	LG13_4A	719090860	13	251.006	G	A	A	G	A	G	A	G	A	G	G	A	A	G	G	G	A	G	G	A	A	G	A	G	A	A	A	A	G	A	G	A	A	A	G	A	A	A	A	A	A	G
RFL_Contig3841_2409	IWB64509	T/C	4A	LG13_4A	718545027	13	251.084	C	T	T	C	T	C	T	C	T	C	C	T	T	C	C	C	T	C	C	T	T	C	T	C	T	T	T	T	C	T	C	T	T	T	C	T	T	T	T	T	T	C
Tdurum_contig75819_1591	IWB73324	C/T	4A	LG13_4A	718544642	13	251.135	T	C	C	T	C	T	C	T	C	T	T	C	C	T	T	T	C	T	T	C	C	T	C	T	C	C	C	C	T	C	T	C	C	C	T	C	C	C	C	C	C	T
wsnp_Ex_c6094_10663424	IWA4419	A/G	4A	LG13_4A	714623050	13	251.202	G	A	A	G	A	G	A	G	A	G	G	A	A	G	G	G	A	G	G	A	A	G	A	G	A	A	A	A	G	A	G	A	A	A	G	A	A	A	A	A	A	G
wsnp_Ku_c20783_30448706	IWA6690	G/A	4A	LG13_4A	719095219	13	251.287	A	G	G	A	G	A	G	A	G	A	A	G	G	A	A	A	G	A	A	G	G	A	G	A	G	G	G	G	A	G	A	G	G	G	A	G	G	G	G	G	G	A
Ex_c1246_1162	IWB19744	A/C	4A	LG13_4A	713527780	13	251.365	C	A	A	C	A	C	A	C	A	C	C	A	A	C	C	C	A	C	C	A	A	C	A	C	A	A	A	A	C	A	C	A	A	A	C	A	A	A	A	A	A	C
BS00099982_51	IWB12104	T/G	4A	LG13_4A	711008348	13	251.425	G	T	T	G	T	G	T	G	T	G	G	T	T	G	G	G	T	G	G	T	T	G	T	G	T	T	T	T	G	T	G	T	T	T	G	T	T	T	T	T	T	G
BobWhite_c914_465	IWB4578	A/G	4A	LG13_4A	715412298	13	251.502	G	A	A	G	A	G	A	G	A	G	G	A	A	G	G	G	A	G	G	A	A	G	A	G	A	A	A	A	G	A	G	A	A	A	G	A	A	A	A	A	A	G
BS00075049_51	IWB10782	G/A	4A	LG13_4A	719091305	13	251.51	A	G	G	A	G	A	G	A	G	A	A	G	G	A	A	A	G	A	A	G	G	A	G	A	G	G	G	G	A	G	A	G	G	G	A	G	G	G	G	G	G	A
RAC875_rep_c100803_217	IWB61312	T/C	4A	LG13_4A	734149870	13	261.297	T	C	T	T	C	T	C	T	C	T	T	C	C	T	T	C	C	T	T	C	C	T	C	T	C	C	C	C	T	C	T	C	C	C	T	C	C	C	C	C	C	T
Ku_c61_917	IWB39717	T/C	4A	LG13_4A	742739182	13	262.801	T	C	T	T	C	T	C	T	C	T	T	C	C	T	T	C	T	T	T	C	C	T	C	T	C	C	C	C	T	C	T	T	C	C	T	C	C	C	C	C	C	T
Tdurum_contig10672_117	IWB66663	A/G	4A	LG13_4A	725140987	13	265.074	A	G	A	A	G	A	G	A	G	A	A	G	G	A	A	G	G	A	A	G	G	A	G	A	G	G	G	G	A	G	A	G	G	G	A	G	G	G	G	G	G	A
RAC875_c67909_226	IWB60136	G/A	4A	LG13_4A	740946523	13	265.82	G	A	G	G	A	G	A	G	A	G	G	A	A	G	G	A	A	G	G	G	A	G	A	G	A	A	A	A	G	A	G	A	A	A	G	A	A	A	A	A	A	G
Ex_c101546_376	IWB19550	G/A	4A	LG13_4A	738071376	13	267.324	G	A	G	G	A	G	A	G	A	G	G	A	A	G	G	A	A	G	G	G	A	G	A	G	A	A	A	A	G	A	G	A	A	G	G	A	A	A	A	A	A	G
wsnp_Ex_c48670_53507714	_	G/A	4A	LG13_4A	732757564	13	268.828	G	A	G	G	A	G	A	G	A	G	G	A	A	G	G	A	A	G	G	A	A	G	A	G	A	A	A	A	G	A	G	A	A	A	G	A	A	A	A	A	A	G
Excalibur_rep_c101560_1124	IWB29736	C/T	4A	LG13_4A	742739373	13	270.332	C	T	C	C	T	C	T	C	T	C	C	T	T	C	C	T	T	C	C	T	T	C	T	C	T	T	T	T	C	T	C	T	T	T	C	T	T	T	T	T	T	C
Tdurum_contig47143_241	IWB71768	G/A	4A	LG13_4A	748515682	13	271.078	G	A	G	G	A	G	A	G	A	G	G	A	A	G	G	A	A	G	G	A	A	G	A	G	A	A	A	A	G	A	G	A	A	A	G	A	A	A	A	A	A	G
Kukri_c44248_242	IWB45417	G/A	4A	LG13_4A	747956245	13	272.582	G	A	G	G	A	G	A	G	A	G	G	A	A	G	G	A	A	G	G	G	A	G	A	G	A	A	A	A	G	A	G	A	A	A	G	A	A	A	A	A	A	G
RAC875_c11702_1216	IWB53394	A/G	4A	LG13_4A	748436185	13	273.328	A	G	A	A	G	A	G	A	G	A	A	G	G	A	A	G	G	A	A	G	G	A	G	A	G	G	G	G	A	G	A	G	G	G	A	G	G	G	G	G	G	A
Tdurum_contig63050_264	IWB72931	T/C	4A	LG13_4A	751812703	13	274.075	C	T	C	C	T	C	T	C	T	C	C	T	T	C	C	T	T	C	C	T	T	T	T	C	T	T	T	T	C	T	C	T	T	T	C	T	T	T	T	T	T	C
RAC875_c55173_65	IWB59099	C/A	4A	LG13_4A	754149068	13	275.578	A	C	A	A	C	A	C	A	C	A	A	C	C	A	A	C	C	A	A	C	C	C	C	A	C	C	C	A	A	C	A	C	C	C	A	C	C	C	C	C	C	A
Excalibur_rep_c104128_176	IWB30012	G/A	1D	LG14_1D	491595196	14	0	A	G	A	A	G	G	A	G	G	A	A	A	A	A	A	A	G	G	G	G	G	G	G	G	A	A	G	A	A	G	G	A	A	G	G	A	G	A	G	A	A	G
Ra_c97840_496	IWB52856	A/G	1D	LG14_1D	488212855	14	0.746	G	A	G	G	A	A	G	A	A	G	G	G	G	G	G	G	A	A	A	G	A	A	A	A	G	G	A	G	G	A	A	G	G	A	A	G	A	G	A	G	G	A
RFL_Contig3395_1575	IWB64331	G/A	1D	LG14_1D	489801724	14	1.493	A	G	A	A	G	G	A	G	G	A	A	A	A	A	A	A	G	G	G	A	G	G	G	G	A	A	G	A	A	G	G	A	A	A	G	A	G	A	G	A	A	G
wsnp_Ku_c26281_36243489	IWA6795	T/C	1D	LG14_1D	491593514	14	7.8	T	C	T	T	T	C	T	C	C	T	T	T	T	T	T	T	C	C	C	T	C	T	C	C	T	T	C	T	T	C	C	T	T	T	C	T	C	T	C	T	T	C
BobWhite_c6433_417	IWB4165	C/T	1D	LG14_1D	488214651	14	8.546	C	T	C	C	C	T	C	T	T	C	C	C	C	C	C	C	T	T	T	C	T	C	T	T	C	C	T	C	C	T	T	C	C	T	T	C	T	C	T	C	C	T
BS00011292_51	IWB6381	G/A	1D	LG14_1D	488718708	14	9.293	G	A	G	G	G	A	G	A	A	G	G	G	G	G	G	G	A	A	A	A	A	G	A	A	G	G	A	G	G	A	A	G	G	A	A	G	A	G	A	G	G	A
wsnp_Ra_rep_c97840_85062404	IWA8214	G/T	1D	LG14_1D	488212768	14	10.039	G	T	G	G	G	T	G	T	T	G	G	G	G	G	G	G	T	T	T	G	T	G	T	T	G	G	T	G	G	T	T	G	G	T	T	G	T	G	T	G	G	T
CAP8_c2971_73	IWB14655	C/T	1D	LG14_1D	478122730	14	10.785	C	T	C	C	C	T	C	C	T	C	C	C	C	C	C	C	T	T	T	C	T	C	T	T	C	C	T	C	C	T	T	C	C	T	T	C	T	C	T	C	C	T
Tdurum_contig11727_274	IWB67260	A/C	7B	LG15_7B	379095386	15	0	C	A	A	C	A	C	C	A	C	A	C	A	C	A	C	C	C	C	C	C	A	A	A	A	C	C	C	A	A	C	A	A	C	C	C	A	C	C	C	C	A	A
wsnp_Ex_c908_1754208	IWA4873	C/T	7B	LG15_7B	114655194	15	8.894	C	T	T	C	C	C	C	T	C	T	C	T	C	T	C	C	C	C	C	C	T	C	T	T	C	C	C	T	T	C	C	T	C	C	C	T	C	C	C	C	T	T
wsnp_Ex_c204_400545	IWA2534	A/G	7B	LG15_7B	115944016	15	9.641	A	G	G	A	A	A	A	G	A	G	A	G	A	G	A	A	A	A	A	A	G	A	G	G	A	A	A	G	G	A	A	G	A	A	A	G	A	A	A	A	G	G
GENE_4507_56	IWB33983	G/A	7B	LG15_7B	132350189	15	10.387	G	A	A	G	G	G	G	A	G	A	G	A	G	A	G	G	G	G	G	G	A	G	A	A	G	G	G	A	A	G	G	A	G	A	G	A	G	G	G	G	A	A
Tdurum_contig68347_605	IWB73107	C/T	7B	LG15_7B	114654981	15	11.133	C	T	T	C	C	C	C	T	C	T	C	T	C	T	C	C	C	C	C	C	T	C	T	T	C	C	C	T	T	C	C	T	C	C	C	T	C	C	C	C	T	T
wsnp_Ex_rep_c107796_91279476	IWA5158	A/G	7B	LG15_7B	108317961	15	12.637	A	G	G	A	A	A	A	G	A	G	A	G	A	G	A	A	A	A	A	A	G	A	G	G	A	A	A	G	G	A	A	G	A	A	A	G	A	A	A	A	G	G
wsnp_Ra_c12688_20260063	_	C/T	7B	LG15_7B	109105619	15	13.383	C	T	T	C	C	C	C	T	C	T	C	T	C	T	C	C	C	C	C	T	T	C	T	T	C	C	C	T	T	C	C	T	C	C	C	T	C	C	C	C	T	T
wsnp_JD_c646_966400	IWA6143	A/G	7B	LG15_7B	111807990	15	14.13	A	G	G	A	A	A	A	G	A	G	A	G	A	G	A	A	A	A	A	A	G	A	G	G	A	A	A	G	G	A	A	G	A	A	A	G	A	A	A	A	G	G
RAC875_c4454_1270	IWB58046	G/A	7B	LG15_7B	91200799	15	15.634	G	A	A	G	G	G	G	A	G	A	G	A	G	A	G	G	G	G	G	G	A	G	A	A	G	G	G	G	A	G	G	A	G	G	G	A	G	G	G	G	A	A
Ku_c9561_699	IWB40169	C/T	7B	LG15_7B	89314615	15	17.907	C	T	T	C	C	C	C	T	C	T	C	T	C	C	C	C	C	C	C	C	T	C	T	T	C	C	C	T	T	C	C	T	C	C	C	T	C	C	C	C	T	T
RAC875_c30123_913	IWB56432	C/A	7B	LG15_7B	80945489	15	18.653	C	A	A	C	C	C	C	A	C	A	C	A	C	C	C	C	C	C	C	C	A	C	A	A	C	C	C	C	A	C	C	A	C	C	C	A	C	C	C	C	A	A
Kukri_c14766_1050	IWB41261	G/A	7B	LG15_7B	65341566	15	25.808	G	A	A	G	G	G	G	A	G	A	G	A	G	G	G	G	A	G	G	G	G	A	A	A	G	A	G	G	A	G	G	A	G	A	G	A	G	G	G	G	A	A
BS00021683_51	IWB6712	G/A	7B	LG15_7B	61591964	15	28.081	G	A	A	G	G	G	G	A	G	A	G	A	G	G	G	G	A	G	G	G	G	A	A	A	G	A	G	G	A	G	G	A	G	G	G	A	G	G	G	G	A	A
Tdurum_contig66810_334	IWB73049	G/A	7B	LG15_7B	50633966	15	33.555	G	A	A	G	G	G	G	A	G	A	G	A	G	G	G	G	A	G	G	G	G	G	A	A	G	A	G	G	A	G	G	A	G	G	G	A	G	G	G	G	A	G
wsnp_Ex_rep_c68815_67687712	IWA5565	G/A	7B	LG15_7B	48801413	15	39.029	G	A	A	G	G	G	G	A	G	A	G	A	G	G	G	G	A	G	G	G	G	A	A	A	G	A	G	G	A	G	G	A	G	G	G	A	G	G	G	G	A	A
Ku_c884_2297	IWB40119	T/G	7B	LG15_7B	47083558	15	42.084	T	G	G	G	T	T	T	G	T	G	T	G	T	T	T	T	G	T	T	T	T	G	G	G	T	G	T	G	G	T	T	G	T	T	T	G	T	T	T	T	G	G
Kukri_c24895_558	IWB43049	G/A	7B	LG15_7B	44548925	15	44.357	G	A	A	G	G	G	G	A	G	A	G	A	G	G	G	G	A	G	G	G	G	A	A	A	G	A	G	G	A	G	G	A	G	G	G	A	G	G	G	G	A	A
wsnp_Ex_c10342_16938528	IWA1315	C/T	7B	LG15_7B	43995486	15	45.103	C	T	T	C	C	C	C	T	C	T	C	T	C	C	C	C	T	C	C	C	C	T	T	T	C	T	C	C	T	C	C	T	C	C	C	T	C	C	C	C	T	T
Tdurum_contig43523_1458	IWB71429	G/A	7B	LG15_7B	50187853	15	45.85	G	A	A	G	G	G	G	A	G	A	G	A	G	G	G	G	A	G	G	G	G	A	A	A	G	A	G	G	A	G	G	A	G	G	G	A	G	G	G	G	A	A
wsnp_Ex_c23755_32994701	IWA2832	G/A	7B	LG15_7B	48802160	15	47.353	G	A	A	G	G	G	G	A	G	A	G	A	G	G	G	G	G	G	G	G	G	A	A	A	G	A	G	G	A	G	G	A	G	G	G	A	G	G	G	G	A	A
BS00069075_51	IWB10375	A/C	7B	LG15_7B	47632883	15	49.627	A	C	C	A	A	A	A	C	A	C	A	C	A	A	A	A	C	A	A	A	A	C	C	C	A	C	A	C	C	A	A	C	A	A	A	C	A	A	A	A	C	C
wsnp_Ex_c11106_18003546	IWA1438	T/G	7B	LG15_7B	44012901	15	50.373	T	G	G	T	T	T	T	G	T	G	T	G	T	T	T	T	G	T	T	T	T	G	G	G	T	G	T	G	G	T	T	G	T	T	T	G	T	T	T	T	G	G
IAAV3215	IWB34682	G/A	7B	LG15_7B	45659192	15	55.847	A	G	G	A	G	A	A	G	A	G	A	G	A	A	A	A	G	A	A	A	A	G	G	G	A	G	A	G	G	A	G	G	A	A	A	G	A	A	A	A	G	G
wsnp_CAP7_c44_26549	IWA1089	A/C	7B	LG15_7B	17090746	15	78.978	C	A	A	C	C	C	C	C	C	C	C	A	C	C	C	C	A	A	C	C	C	A	A	A	C	A	A	A	C	C	C	A	C	A	A	A	C	C	C	C	A	A
Tdurum_contig46398_534	IWB71684	A/G	7B	LG15_7B	24650222	15	81.251	G	A	A	G	G	G	G	G	G	G	G	A	G	G	G	G	A	A	G	G	G	A	A	A	G	A	A	G	A	G	G	A	G	A	A	A	G	G	G	G	A	A
IAAV5530	IWB35038	A/G	7B	LG15_7B	16804027	15	82.755	G	A	A	G	G	G	G	G	G	G	G	A	G	G	G	G	A	A	G	G	G	A	A	A	G	A	A	G	G	G	G	A	G	A	A	A	G	G	G	G	A	A
IACX198	IWB35820	G/T	7B	LG15_7B	10548580	15	90.772	T	G	G	T	T	T	G	T	T	T	T	G	G	T	T	T	G	G	T	T	G	G	G	G	T	G	G	G	T	T	G	G	T	G	G	G	T	T	T	T	G	G
BobWhite_c41356_62	IWB3164	T/C	7B	LG15_7B	10546394	15	91.519	C	T	T	C	C	C	T	C	C	C	C	T	T	C	C	C	T	T	C	C	T	T	T	T	C	T	T	T	C	C	T	T	C	T	T	T	C	C	C	C	T	T
RAC875_c23521_589	IWB55522	T/C	7B	LG15_7B	9555288	15	93.023	C	T	T	C	C	C	T	C	C	C	C	T	T	C	C	C	T	T	C	T	T	T	T	T	C	T	T	T	C	C	T	T	C	T	T	C	C	C	C	C	T	T
wsnp_CAP8_c334_304253	IWA1181	A/C	7B	LG15_7B	7090209	15	102.81	C	A	A	C	C	C	A	C	C	C	C	C	A	C	C	C	C	A	C	C	A	A	A	A	C	A	A	C	C	C	A	A	C	A	A	C	C	C	C	C	A	A
wsnp_Ex_c11658_18773086	IWA1525	C/T	7B	LG15_7B	6249500	15	109.965	T	C	C	T	T	T	C	T	T	T	T	T	C	T	T	C	T	C	T	C	C	C	C	C	T	C	C	C	T	T	C	C	T	C	C	T	T	T	T	T	T	C
Ex_c24068_652	IWB20228	C/A	7B	LG15_7B	3871114	15	116.272	A	C	C	A	A	A	C	A	A	A	C	A	C	A	A	C	A	C	A	C	C	C	C	C	A	C	C	C	C	A	C	C	C	C	C	A	A	A	A	A	A	C
BS00022127_51	IWB6919	G/A	7B	LG15_7B	3871312	15	117.019	A	G	G	A	G	A	G	A	A	A	G	A	G	A	A	G	A	G	A	G	G	G	G	G	A	G	G	G	G	A	G	G	G	G	G	A	A	A	A	A	A	G
BS00025580_51	IWB7582	T/G	7B	LG15_7B	424118	15	130.546	T	G	G	T	G	T	G	T	T	T	G	T	G	T	T	G	T	G	T	G	G	T	G	G	T	G	G	G	G	T	G	T	G	G	T	T	T	T	T	T	T	T
BobWhite_c2730_245	IWB2089	C/T	5D	LG16_5D	511063557	16	0	T	C	C	C	T	T	C	T	T	T	C	C	C	C	T	C	C	C	C	C	T	T	C	C	T	C	C	T	C	T	C	C	T	C	C	T	T	T	T	C	T	C
BS00067651_51	IWB10112	A/C	5D	LG16_5D	524770002	16	24.322	A	C	C	C	A	C	C	A	A	A	C	A	C	C	C	A	C	C	C	C	A	A	A	C	A	A	C	A	C	A	C	A	C	A	C	A	A	A	A	C	A	C
BS00067650_51	IWB10111	C/T	5D	LG16_5D	529736964	16	27.376	C	T	T	T	C	T	T	C	C	C	T	C	T	T	T	C	T	C	T	T	C	C	C	T	C	C	T	C	T	C	T	C	T	C	T	C	C	C	C	T	C	T
wsnp_Ku_c55961_59662821	IWA7177	C/T	5D	LG16_5D	544283720	16	47.097	T	C	T	C	T	C	C	T	T	T	T	T	C	C	C	T	C	T	C	C	T	C	T	T	T	T	T	C	C	T	C	T	C	T	C	T	T	C	T	C	T	C
D_contig79410_237	IWB17228	T/C	5D	LG16_5D	546091129	16	47.843	C	T	C	T	C	T	T	C	C	C	C	C	T	T	T	C	T	C	T	T	C	T	C	C	C	C	C	T	T	C	T	C	C	C	T	C	C	T	C	T	C	T
D_GCE8AKX02J2BYY_249	IWB18919	C/A	5D	LG16_5D	546676220	16	48.589	A	C	A	C	A	C	C	A	A	A	A	A	C	C	C	A	C	A	C	C	A	C	A	A	A	A	A	C	C	A	C	A	A	A	C	A	A	C	A	C	A	C
wsnp_Ku_c10877_17896883	IWA6409	T/C	5D	LG16_5D	546091693	16	49.336	C	T	C	T	C	T	T	C	C	C	C	C	T	T	T	C	T	C	T	C	C	T	C	C	C	C	C	T	T	C	T	C	C	C	T	C	C	T	C	T	C	T
BobWhite_c13030_406	IWB443	A/G	5D	LG16_5D	549670217	16	53.99	G	A	G	A	G	A	A	G	G	G	G	G	A	A	A	G	A	G	A	G	G	A	G	G	A	G	G	A	A	G	A	G	G	G	A	G	G	A	G	A	G	A
BS00079676_51	IWB11094	G/A	5D	LG16_5D	550234317	16	55.494	A	G	A	G	A	G	G	A	A	A	A	A	G	G	G	A	G	A	G	G	A	G	A	A	G	A	A	G	G	A	G	A	A	A	G	A	G	G	A	G	A	G
wsnp_Ku_c3022_5674299	IWA6872	A/G	5D	LG16_5D	551945924	16	56.998	G	A	G	A	G	A	A	G	G	G	G	G	A	A	A	G	A	G	A	A	G	A	G	G	A	G	G	A	A	G	A	G	G	G	A	G	A	A	G	A	G	A
Excalibur_rep_c104791_725	IWB30055	T/C	5D	LG16_5D	552287543	16	57.744	C	T	C	T	C	T	T	C	C	C	C	C	T	T	T	C	T	C	T	C	C	T	C	C	T	C	C	T	T	C	T	C	C	C	T	C	T	T	C	T	C	T
wsnp_Ex_c17928_26697183	IWA2276	G/T	5D	LG16_5D	551945462	16	58.491	T	G	T	G	T	G	G	T	T	T	T	T	G	G	G	T	G	T	G	G	T	G	T	T	G	T	T	G	G	T	G	T	T	T	G	T	G	G	T	G	T	G
Kukri_c11140_323	IWB40526	G/A	5D	LG16_5D	553767883	16	59.237	A	G	A	G	A	G	G	A	A	A	A	A	G	G	G	A	G	A	G	G	A	G	A	A	G	A	A	G	G	A	G	A	A	A	G	A	G	G	A	G	A	G
IACX6176	IWB36118	A/T	5D	LG16_5D	553769634	16	63.085	T	A	T	A	A	A	A	T	T	T	T	T	A	A	A	T	A	T	A	A	T	A	T	T	A	T	T	A	A	T	A	T	T	T	A	T	A	A	T	A	T	A
D_GB5Y7FA01DGNQR_235	IWB18013	G/A	5D	LG16_5D	554066101	16	65.358	A	G	A	G	G	G	G	A	A	A	A	A	G	G	G	A	G	A	G	G	A	G	A	A	G	A	A	G	G	A	G	A	A	A	G	A	G	G	A	G	A	G
BS00022688_51	IWB7212	T/C	5D	LG16_5D	552797456	16	67.631	C	T	C	T	C	T	T	C	C	C	C	C	T	T	T	C	T	C	T	T	C	T	C	C	T	C	C	T	T	C	T	C	C	T	T	C	T	T	C	T	C	T
D_GDS7LZN02I3554_251	IWB19449	C/T	5D	LG16_5D	552860238	16	69.135	T	C	T	C	T	C	C	T	T	T	T	T	C	C	C	T	C	T	C	C	T	C	T	T	C	T	C	C	C	T	C	T	T	T	C	T	C	C	T	C	T	C
D_GCE8AKX02IXEFJ_281	IWB18918	T/C	5D	LG16_5D	552787170	16	69.881	C	T	C	T	C	T	T	C	C	C	C	C	T	T	T	C	T	C	T	T	C	T	C	C	T	C	C	T	T	C	T	C	C	C	T	C	T	T	C	T	C	T
RAC875_c12181_1166	IWB53495	C/A	5D	LG16_5D	559202798	16	77.036	A	C	A	C	A	A	C	A	A	A	A	A	C	C	C	A	C	A	C	C	A	C	A	A	C	C	A	C	C	A	C	A	A	A	C	A	C	C	A	C	A	C
Excalibur_rep_c106082_272	IWB30174	G/A	5D	LG16_5D	569440285	16	82.511	A	G	A	G	A	A	G	A	A	A	A	A	G	G	G	A	G	A	G	G	A	G	A	A	G	G	A	G	A	A	G	A	A	A	G	A	G	G	A	G	A	G
RAC875_rep_c78258_214	IWB63126	T/C	5D	LG16_5D	569604536	16	83.257	C	T	C	T	C	C	T	C	C	C	C	C	T	T	T	C	T	C	T	T	C	T	C	C	T	T	C	T	C	C	T	C	C	C	T	C	T	T	C	T	C	T
IACX5717	IWB36004	A/C	5D	LG16_5D	566870135	16	84.761	C	A	C	A	C	C	A	C	C	C	C	C	A	A	A	C	A	C	A	A	C	A	C	C	A	A	C	A	C	C	A	C	C	A	A	C	A	A	C	A	C	A
BS00078603_51	IWB11022	G/A	5D	LG16_5D	566396078	16	86.265	A	G	A	G	A	A	G	A	A	A	A	A	G	G	G	A	G	A	G	G	A	G	A	A	G	G	A	G	A	A	G	A	A	G	G	A	G	G	A	G	A	G
Ra_c105060_1855	IWB50764	T/C	5D	LG16_5D	568753410	16	90.919	T	C	T	C	T	T	C	T	T	T	T	T	C	C	C	T	C	T	C	C	T	C	T	T	T	C	T	C	T	T	C	T	T	C	C	T	C	C	T	T	T	C
RAC875_c34968_514	IWB57018	G/A	5D	LG16_5D	568633615	16	92.423	G	A	G	A	G	G	A	G	G	G	G	G	A	G	A	G	A	G	A	A	G	A	G	G	G	A	G	A	G	G	A	G	G	A	A	G	A	A	G	G	G	A
Tdurum_contig50698_601	IWB72111	C/T	6A	LG17_6A	54839625	17	0	C	T	T	C	T	T	T	T	C	C	C	T	C	C	T	C	C	C	C	C	T	C	C	T	C	C	C	T	C	C	C	C	C	C	C	C	T	C	T	T	C	T
Tdurum_contig58912_605	IWB72627	G/T	6A	LG17_6A	56395966	17	3.054	G	T	T	G	T	T	T	T	G	G	G	T	G	G	T	G	G	G	G	G	T	G	G	G	G	G	G	T	G	G	G	G	G	G	G	G	T	G	T	T	G	T
Ku_c1976_663	IWB38713	C/T	6A	LG17_6A	68476204	17	3.801	C	T	T	C	T	T	T	T	C	C	C	T	C	C	T	C	C	C	C	C	T	C	C	C	C	C	C	T	C	C	C	C	C	T	C	C	T	C	T	T	C	T
wsnp_Ex_c7876_13389283	IWA4738	C/T	6A	LG17_6A	78347599	17	4.547	C	T	T	C	T	T	T	T	C	C	C	T	C	C	T	C	C	C	C	C	T	C	C	C	C	C	C	T	C	C	C	C	C	T	C	C	T	C	T	T	C	T
Kukri_c50910_866	IWB46103	A/G	6A	LG17_6A	90553306	17	6.051	A	G	G	A	G	G	G	G	A	A	A	G	A	A	G	A	A	A	A	G	G	A	A	A	A	A	A	G	A	A	A	A	A	G	A	A	G	A	G	A	A	G
BS00010811_51	IWB6293	A/G	6A	LG17_6A	80481713	17	7.555	A	G	G	A	G	G	G	G	A	A	A	G	A	A	G	A	A	A	A	A	G	A	A	A	A	A	A	G	A	A	A	A	A	A	A	A	G	A	G	A	A	G
IAAV3046	IWB34654	C/T	6A	LG17_6A	77483398	17	8.301	C	T	T	C	T	T	T	T	C	C	C	T	C	C	T	C	C	C	C	C	T	C	C	C	C	C	C	T	C	C	C	C	C	C	C	C	T	C	T	T	C	T
RAC875_c27962_61	IWB56139	G/A	6A	LG17_6A	62877663	17	9.047	G	A	A	G	A	A	A	A	G	G	G	A	G	G	A	G	G	G	G	G	A	G	G	G	G	G	G	A	G	G	G	G	G	G	G	G	A	G	A	A	G	A
BobWhite_c40051_360	IWB3096	C/T	6A	LG17_6A	595282312	17	32.178	C	T	T	C	T	C	C	T	C	T	C	T	C	C	T	C	C	C	C	C	T	C	T	C	C	C	C	T	C	C	C	C	T	C	T	T	T	C	C	C	C	T
RFL_Contig5037_560	IWB64875	A/G	6A	LG17_6A	597555744	17	40.196	A	G	A	A	G	A	A	G	A	G	A	G	A	A	A	A	A	A	A	A	G	A	A	A	G	A	A	G	A	A	A	A	G	A	G	G	G	A	A	A	A	G
Tdurum_contig29357_338	IWB69770	A/C	6A	LG17_6A	597560028	17	40.942	A	C	A	A	C	A	A	C	A	C	A	C	A	A	A	A	A	A	A	A	C	A	A	A	C	A	A	C	A	A	A	A	C	C	C	C	C	A	A	A	A	C
wsnp_Ex_rep_c67436_66026057	IWA5398	C/T	6A	LG17_6A	599361344	17	48.959	C	T	C	C	C	C	C	T	C	T	C	T	C	C	C	T	C	C	T	C	T	C	C	C	T	T	C	T	T	C	C	C	T	T	T	T	C	C	C	C	C	C
RFL_Contig6053_2072	IWB65197	C/A	6A	LG17_6A	600560472	17	50.463	C	A	C	C	C	C	C	A	C	A	C	A	C	C	C	A	C	C	A	C	A	C	C	C	A	A	C	A	A	C	C	C	A	A	A	A	C	C	C	C	C	C
wsnp_Ku_c29287_39194579	IWA6858	G/A	6A	LG17_6A	601825947	17	52.736	G	A	G	G	G	G	G	A	G	A	G	A	G	G	G	A	G	G	A	G	A	G	G	G	A	A	G	A	A	G	G	G	A	A	A	A	G	G	G	G	G	G
BS00029127_51	IWB7704	G/T	6A	LG17_6A	602895709	17	55.009	G	T	G	G	G	G	G	T	G	T	G	T	G	G	G	T	G	G	T	G	T	G	G	G	T	T	G	T	T	G	G	G	T	G	T	T	G	G	G	G	G	G
wsnp_Ku_c1318_2624758	IWA6484	T/C	6A	LG17_6A	602895780	17	56.513	T	C	T	T	T	T	T	C	T	C	T	C	T	T	T	C	T	T	C	T	C	T	T	T	C	C	T	C	C	T	T	T	C	C	C	C	T	T	T	T	T	T
Ex_c28973_935	IWB20412	A/G	UN	LG17_UN	49376750	17	90.071	A	G	G	A	A	A	A	A	A	G	A	G	A	A	A	A	G	A	G	A	G	A	G	A	G	G	A	G	G	A	G	A	G	G	A	G	A	A	A	G	A	A
RAC875_c4568_60	IWB58169	C/T	6A	LG17_6A	616572009	17	91.575	C	T	C	C	C	C	C	C	C	T	C	T	C	C	C	C	T	C	T	T	T	C	T	C	T	T	C	T	T	C	T	C	T	T	C	T	C	C	C	T	C	C
BS00109913_51	IWB12446	C/T	6A	LG17_6A	616435701	17	92.322	C	T	T	C	C	C	C	C	C	T	C	T	C	C	C	C	T	C	T	T	T	C	T	C	T	T	C	T	T	C	T	C	T	T	C	T	C	C	C	T	C	C
Ex_c28973_947	IWB20413	G/A	6A	LG17_6A	616440360	17	93.068	G	A	A	G	G	G	G	G	G	A	G	A	G	G	G	G	A	G	A	A	A	G	A	G	A	A	G	A	A	G	A	G	A	A	G	A	G	G	G	A	G	G
RAC875_c12821_550	IWB53602	T/C	6A	LG17_6A	619571582	17	95.341	T	C	C	T	T	T	T	T	T	C	T	C	T	T	T	T	C	T	C	C	C	T	C	T	C	C	T	C	C	T	C	T	C	C	T	C	T	T	T	C	T	T
Excalibur_c18265_399	IWB23104	C/T	6A	LG17_6A	617944911	17	96.087	T	C	C	T	T	T	T	T	T	C	T	C	T	T	T	T	C	T	C	C	C	T	C	T	C	C	T	C	C	T	C	T	C	C	T	C	T	T	T	C	T	T
BobWhite_c19433_329	IWB1280	G/A	2A	LG18_2A	35378444	18	0	G	A	A	G	A	A	A	A	G	G	G	G	A	G	A	A	G	A	G	A	G	A	A	A	G	G	A	A	G	G	A	A	G	A	G	G	A	A	A	G	G	G
Ku_c23118_149	IWB38844	C/T	2A	LG18_2A	39056924	18	2.273	T	C	C	T	C	C	T	C	T	T	T	T	C	T	C	C	T	C	T	C	T	C	C	C	T	T	C	C	T	T	C	C	T	C	T	T	C	C	C	C	T	T
Ra_c58279_684	IWB52303	G/A	2A	LG18_2A	45928186	18	15.8	A	G	G	A	G	G	A	G	G	A	A	A	G	A	A	G	A	G	G	G	A	G	G	G	A	A	A	G	A	G	G	G	A	G	G	A	G	G	G	G	G	A
BS00075524_51	IWB10811	C/T	2A	LG18_2A	47072253	18	18.074	T	C	C	T	C	C	T	C	C	T	T	T	C	T	T	C	T	C	C	C	T	C	C	C	T	T	T	C	T	C	C	C	T	C	C	T	C	C	C	C	C	T
Excalibur_rep_c105284_131	IWB30109	T/C	2A	LG18_2A	54169596	18	26.968	C	T	C	C	T	T	C	T	T	C	T	C	T	C	C	T	C	T	T	C	C	T	T	T	C	C	C	T	C	T	T	T	C	C	T	C	T	T	T	T	T	C
BS00022013_51	IWB6858	C/T	2A	LG18_2A	54569631	18	28.472	T	C	C	T	C	C	T	C	C	T	C	T	C	T	T	C	T	C	C	C	T	C	C	C	T	T	T	C	T	C	C	C	T	T	C	T	C	C	C	C	C	T
RAC875_c4015_2175	IWB57588	A/G	2A	LG18_2A	62583310	18	33.126	G	A	A	G	A	A	G	A	A	G	A	A	A	G	G	A	G	A	A	A	G	A	A	A	G	G	G	A	G	Undetermined	A	A	G	G	A	G	A	A	G	A	A	G
Tdurum_contig47258_1039	IWB71778	C/T	2A	LG18_2A	64336394	18	34.63	T	C	C	T	C	C	T	C	C	T	C	C	C	T	T	C	T	C	C	C	T	C	C	C	T	T	T	C	T	C	C	C	T	T	C	T	C	C	T	C	C	T
BS00070693_51	IWB10490	C/T	2A	LG18_2A	67059586	18	40.104	T	C	T	T	C	T	T	C	T	T	C	C	C	T	T	C	T	C	C	C	T	C	C	C	T	T	T	C	T	T	C	C	T	T	C	T	C	T	T	C	C	T
BS00070692_51	IWB10489	C/T	2A	LG18_2A	67059674	18	40.851	T	C	C	T	C	T	T	C	T	T	C	C	C	T	T	C	T	C	C	C	T	C	C	C	T	T	T	C	T	T	C	C	T	T	C	T	C	T	T	C	C	T
Excalibur_c48978_98	IWB27013	C/T	2A	LG18_2A	85219160	18	41.597	T	C	C	T	C	T	T	C	T	T	C	C	C	T	T	C	T	C	C	C	T	C	C	C	T	T	T	C	T	T	C	C	T	T	C	T	C	T	T	C	C	T
wsnp_Ex_c20370_29434410	IWA2531	G/A	2A	LG18_2A	89578029	18	42.343	A	G	G	A	G	A	A	G	A	A	G	G	G	A	A	G	A	G	G	G	A	G	G	G	A	A	A	G	A	A	G	G	A	G	G	A	G	A	A	G	G	A
Excalibur_c7444_391	IWB28719	C/T	2A	LG18_2A	86458681	18	43.089	T	C	C	T	C	T	T	C	T	T	C	C	C	T	T	C	T	C	C	C	T	C	C	C	T	T	T	C	T	T	C	C	T	T	C	T	C	T	T	C	C	T
Excalibur_c5121_930	IWB27211	C/T	2A	LG18_2A	86437323	18	43.836	T	C	C	T	C	T	T	C	T	T	C	C	C	T	T	C	T	C	C	T	T	C	C	C	T	T	T	C	T	T	C	C	T	T	C	T	C	T	T	C	C	T
RFL_Contig1512_1420	IWB63669	A/G	2A	LG18_2A	88479612	18	46.109	G	A	G	G	A	G	G	A	G	G	A	A	A	G	G	A	G	A	A	G	G	A	A	A	G	G	G	A	G	G	A	A	G	G	A	G	A	G	G	A	A	G
RAC875_c20883_693	IWB55080	G/T	1D	LG19_1D	65283	19	0	G	T	G	T	G	G	G	G	T	G	G	T	T	G	T	G	G	G	G	G	G	G	T	T	T	G	G	G	G	T	G	G	T	T	G	G	T	T	T	G	G	G
wsnp_Ku_c7822_13408189	IWA7298	T/C	1D	LG19_1D	45654	19	3.848	T	C	T	C	C	T	T	T	C	T	T	C	C	T	C	T	T	T	T	T	T	C	C	C	C	T	T	T	T	C	T	T	C	C	T	T	C	C	C	T	T	T
IAAV1917	IWB34473	G/A	1D	LG19_1D	65055	19	6.121	A	G	G	G	G	A	A	A	G	A	A	G	G	A	G	A	A	A	A	G	A	G	G	G	G	A	A	A	A	G	A	A	G	G	A	A	G	G	G	A	A	A
Kukri_c26168_713	IWB43259	C/T	1D	LG19_1D	66188	19	8.394	C	T	C	T	T	C	C	C	T	C	C	T	T	C	T	C	C	C	C	C	C	T	T	T	T	C	C	C	C	T	C	C	T	T	C	C	T	T	T	C	C	C
Excalibur_c35316_137	IWB25589	A/G	1D	LG19_1D	2215128	19	10.667	G	A	G	A	A	G	G	G	A	G	G	A	A	G	A	G	G	G	G	G	G	A	A	A	A	G	G	G	G	A	G	G	A	A	G	G	A	A	A	G	G	G
Excalibur_c12254_2003	IWB22056	G/A	1D	LG19_1D	2654598	19	11.414	A	G	A	G	G	A	A	A	G	A	A	G	G	A	G	A	A	A	A	G	A	G	G	G	G	A	A	A	A	G	A	A	G	G	A	A	G	G	G	A	A	A
CAP7_c3533_280	IWB14030	T/C	1D	LG19_1D	8254738	19	31.134	T	C	T	C	C	T	C	T	T	T	T	C	C	C	C	T	T	T	T	C	T	C	T	C	C	T	T	T	T	T	T	T	C	C	T	T	C	C	T	T	T	T
Excalibur_c15692_532	IWB22674	T/G	1D	LG19_1D	10806963	19	45.642	G	T	G	G	T	G	T	G	G	T	G	T	T	T	T	G	G	G	G	G	G	G	G	T	G	T	G	G	G	G	T	G	T	T	G	G	T	T	G	G	G	G
wsnp_CAP11_c2307_1200406	IWA713	T/C	1D	LG19_1D	11140489	19	46.388	T	C	T	T	C	T	C	T	T	C	T	C	C	C	C	T	T	T	T	T	T	T	T	C	T	C	T	T	T	T	C	T	C	C	T	T	C	C	T	T	T	T
CAP7_c973_156	IWB14343	C/T	1D	LG19_1D	12726343	19	52.696	C	T	C	C	T	C	T	C	C	T	C	C	T	T	T	C	C	C	C	C	C	C	C	C	C	T	T	C	C	C	T	C	T	T	C	C	C	T	C	C	C	C
BobWhite_rep_c63734_85	IWB5401	G/A	1D	LG19_1D	20668540	19	66.223	G	A	G	G	A	G	A	A	G	A	G	G	A	A	A	G	G	G	G	A	A	G	G	G	G	A	A	G	G	G	A	G	A	A	G	G	G	A	G	G	G	G
wsnp_BF473056D_Ta_2_1	IWA466	A/G	1D	LG19_1D	20667997	19	69.278	A	G	A	A	G	A	G	A	A	G	A	A	G	G	G	A	A	A	A	A	G	A	A	A	A	G	G	A	A	A	G	A	G	G	A	A	A	G	A	A	A	A
RAC875_c56994_301	IWB59245	A/C	1D	LG19_1D	20811936	19	70.024	A	C	A	A	C	A	C	A	A	C	A	A	C	C	C	A	A	A	A	A	C	A	A	A	A	C	C	C	A	A	C	A	C	C	A	A	A	C	A	A	A	A
D_contig13475_402	IWB15693	A/G	1D	LG19_1D	21682823	19	70.77	A	G	A	A	G	A	G	A	A	G	A	A	G	G	G	A	A	A	A	A	G	A	A	A	A	G	G	G	A	A	G	A	G	A	A	A	A	G	A	A	A	A
RFL_Contig5232_4612	IWB64935	C/T	1D	LG19_1D	52631044	19	88.34	C	T	C	C	T	T	T	C	C	T	C	C	T	T	T	C	T	T	T	C	T	C	C	C	C	T	T	T	T	C	T	C	T	C	C	C	C	T	C	C	C	C
BS00096547_51	IWB11960	A/C	1D	LG19_1D	55622199	19	89.086	A	C	A	A	C	C	C	A	A	C	A	A	C	C	C	A	C	C	C	C	C	A	A	A	A	C	C	C	C	A	C	A	C	A	A	A	A	C	A	A	A	A
RAC875_c48997_1160	IWB58499	G/A	1D	LG19_1D	52635627	19	89.833	G	A	G	G	A	A	A	G	G	A	G	G	A	A	A	G	A	A	A	G	A	G	G	G	G	A	A	A	A	G	A	G	A	G	G	G	G	A	G	G	G	G
Kukri_c49577_630	IWB46003	G/A	1D	LG19_1D	52797954	19	90.579	G	A	G	G	A	A	A	G	G	A	G	G	A	A	A	G	A	A	A	G	A	G	G	G	G	A	A	A	A	G	A	G	A	A	G	G	G	A	G	G	G	G
wsnp_CAP8_c458_368155	IWA1193	G/A	1D	LG19_1D	52635195	19	91.325	G	A	A	G	A	A	A	G	G	A	G	G	A	A	A	G	A	A	A	G	A	G	G	G	G	A	A	A	A	G	A	G	A	A	G	G	G	A	G	G	G	G
RFL_Contig2815_1908	IWB64086	T/C	6A	LG20_6A	1563750	20	0	T	C	C	T	C	C	T	C	T	T	C	C	C	C	C	C	T	T	C	T	T	T	C	T	T	C	C	T	T	T	T	T	T	T	T	C	C	C	T	T	T	C
BS00081603_51	IWB11199	T/C	6A	LG20_6A	1418293	20	1.504	T	C	C	T	C	C	T	C	T	T	C	C	C	C	C	C	T	T	C	C	T	T	C	T	T	C	C	T	T	T	T	T	T	T	T	C	C	C	T	T	T	C
BS00037002_51	IWB8077	C/T	6A	LG20_6A	3750667	20	6.158	C	T	T	C	T	T	C	T	C	C	T	T	T	T	T	T	C	C	T	C	C	C	C	C	C	T	T	C	C	C	C	C	C	C	C	T	T	T	C	C	C	T
Tdurum_contig12045_613	IWB67415	G/A	6A	LG20_6A	6630317	20	6.905	G	A	A	G	A	A	G	A	G	G	A	A	A	A	A	A	G	G	A	G	G	G	G	G	G	A	A	G	G	G	G	G	G	G	G	A	A	A	G	G	G	A
wsnp_Ra_c3996_7334169	IWA7913	A/G	6A	LG20_6A	8018419	20	8.409	A	G	G	A	G	G	A	G	A	A	G	G	G	G	G	G	A	A	G	A	A	A	A	A	A	G	G	A	A	A	A	A	A	A	A	G	G	G	A	A	A	G
IAAV9150	IWB35595	C/T	6A	LG20_6A	8017631	20	9.155	C	T	T	C	T	T	C	T	C	C	T	T	T	T	T	T	C	C	T	C	C	C	C	C	C	T	T	C	C	C	C	C	C	C	C	T	T	T	C	C	C	T
Excalibur_c15851_590	IWB22702	G/T	6A	LG20_6A	4541837	20	9.901	G	T	T	G	T	T	G	T	G	G	T	T	T	T	T	T	G	G	T	G	G	G	G	G	G	T	T	G	G	G	G	G	G	G	G	T	T	T	G	G	G	T
wsnp_CAP11_c2142_1128735	IWA705	A/G	6A	LG20_6A	9962791	20	12.174	A	G	G	A	G	G	A	G	A	A	G	G	G	G	G	G	A	A	G	A	A	A	A	A	A	G	G	A	A	A	A	A	A	A	A	G	G	G	A	G	A	G
Tdurum_contig62593_410	IWB72905	C/T	6A	LG20_6A	11711172	20	16.829	C	T	T	C	T	T	C	T	C	C	T	T	T	T	T	T	C	C	T	C	C	C	C	C	C	T	T	C	C	C	C	C	C	C	C	T	T	T	C	T	T	T
Kukri_rep_c101465_416	IWB48648	T/C	6A	LG20_6A	12095562	20	17.575	T	C	C	T	C	C	T	C	T	T	C	C	C	C	C	C	T	T	C	T	T	T	T	T	T	C	C	T	T	T	T	T	T	T	T	C	C	C	T	C	C	C
Kukri_c25244_199	IWB43099	G/A	UN	LG20_UN	44240814	20	19.848	G	A	A	G	A	A	G	A	G	G	A	A	A	A	A	A	G	G	A	G	G	G	G	G	G	A	A	G	G	G	G	G	G	G	G	A	A	A	G	A	A	A
Kukri_rep_c101615_148	IWB48667	C/T	6A	LG20_6A	12137342	20	22.121	C	T	C	C	T	T	C	T	C	C	T	T	T	T	T	T	C	C	T	C	C	C	C	C	C	T	T	C	C	C	C	C	C	C	C	T	T	T	C	T	T	T
Kukri_c49017_404	IWB45938	G/T	6A	LG20_6A	13787543	20	23.625	G	T	T	G	T	T	G	T	G	G	T	T	T	T	T	T	G	G	T	G	T	G	G	G	G	T	T	G	G	G	G	G	G	G	G	T	T	T	G	T	T	T
Kukri_c21443_482	IWB42506	T/C	6A	LG20_6A	15832678	20	28.28	C	T	T	C	T	T	C	T	C	C	T	T	T	T	T	T	C	C	T	C	T	C	C	C	C	T	T	C	T	C	C	T	C	C	C	T	T	T	C	T	T	T
BS00023192_51	IWB7466	G/T	6A	LG20_6A	15201237	20	29.026	G	T	T	G	T	T	G	T	G	G	T	T	T	T	T	T	G	G	T	G	T	G	G	G	G	T	T	G	T	G	G	T	G	G	G	T	T	T	G	T	T	T
RAC875_c23552_811	IWB55532	T/C	6A	LG20_6A	17387134	20	32.874	T	C	C	T	C	C	T	C	T	C	C	C	C	C	C	C	T	T	C	T	C	T	T	T	T	C	C	T	C	T	T	C	T	T	T	T	C	C	T	C	C	C
wsnp_Ex_c16491_24996576	IWA2137	A/G	6A	LG20_6A	20726933	20	35.928	A	G	G	A	G	G	A	G	A	G	G	G	G	G	G	G	A	A	G	A	G	A	A	A	A	G	A	A	G	A	A	G	A	A	A	A	G	G	A	G	G	G
BobWhite_c36070_89	IWB2817	C/A	6A	LG20_6A	24081882	20	37.432	C	A	A	C	A	A	C	A	C	A	A	A	A	C	A	A	C	C	A	C	A	C	C	C	C	A	C	C	A	C	C	A	C	C	C	C	A	A	A	A	A	A
wsnp_Ex_c11621_18716128	IWA1522	G/A	6A	LG20_6A	26229125	20	52.94	G	A	A	G	A	A	G	G	G	A	G	A	A	G	A	A	G	G	A	G	A	G	G	A	G	A	G	G	G	G	G	A	G	G	G	G	A	G	A	A	A	A
RAC875_c31381_820	IWB56605	A/G	6D	LG21_6D	3642754	21	0	G	A	G	G	G	A	A	A	A	A	A	G	A	G	G	A	A	G	A	G	G	G	A	G	G	A	A	A	G	A	A	A	A	G	A	G	A	G	G	G	G	A
Tdurum_contig44853_1539	IWB71552	C/T	6D	LG21_6D	2250573	21	0.754	T	C	T	T	T	C	C	C	C	C	C	T	C	T	T	C	C	T	C	T	T	T	C	T	T	C	C	C	T	C	C	C	C	T	C	T	C	T	T	T	T	C
wsnp_Ex_rep_c115803_95396724	IWA5185	A/G	6D	LG21_6D	14607272	21	20.615	G	A	A	G	G	A	A	A	A	A	A	G	A	G	A	G	A	G	G	A	G	G	A	G	G	A	A	A	G	A	A	A	A	G	A	A	A	G	G	G	G	A
RAC875_c55270_272	IWB59107	G/A	6D	LG21_6D	18155584	21	25.623	A	G	G	A	A	G	G	G	G	G	G	A	G	A	G	A	A	A	A	A	A	A	G	A	A	G	A	G	A	G	G	G	G	A	A	G	G	A	A	A	A	G
Excalibur_c36944_509	IWB25771	G/A	6D	LG21_6D	21932598	21	30.152	A	G	G	A	A	G	G	G	G	G	G	A	G	A	G	A	A	A	A	A	A	A	G	A	A	G	A	G	A	G	G	G	G	A	A	G	G	A	A	A	A	G
Kukri_rep_c68962_1971	IWB49834	C/T	6D	LG21_6D	292268749	21	52.053	T	C	C	T	T	C	C	T	C	C	C	T	C	C	C	C	T	T	T	C	T	C	C	C	T	C	C	C	T	C	C	T	C	C	T	C	T	C	C	T	T	C
wsnp_Ex_c18331_27155125	IWA2300	T/C	6D	LG21_6D	166274289	21	53.526	C	T	T	C	C	T	T	C	T	T	T	C	T	T	T	T	C	T	C	C	C	T	T	T	C	T	T	T	C	T	T	T	T	T	C	T	C	T	T	C	C	T
Kukri_c2842_248	IWB43566	G/A	6D	LG21_6D	331186032	21	54.852	A	G	G	A	A	G	G	A	G	G	G	A	G	G	G	G	A	G	A	A	A	G	G	G	A	G	G	G	A	G	G	A	G	A	A	G	A	G	G	A	A	G
CAP7_c7415_267	IWB14244	T/C	6D	LG21_6D	443529780	21	56.151	C	T	T	C	C	T	T	C	T	T	T	C	T	T	T	T	C	T	C	C	C	T	T	T	C	T	T	C	C	T	T	T	T	C	C	T	C	T	T	C	C	T
GENE_4081_72	IWB33770	T/C	6D	LG21_6D	365403311	21	56.704	C	T	T	C	C	T	T	C	T	T	T	C	T	T	T	T	C	T	C	C	C	T	T	T	C	T	T	C	C	T	T	T	T	T	C	T	C	T	T	C	C	T
BobWhite_c3392_749	IWB2662	T/C	6D	LG21_6D	458627498	21	60.799	C	T	T	C	C	C	T	C	T	T	T	C	C	T	T	T	C	T	C	T	C	T	T	T	T	C	C	C	C	T	T	T	T	T	C	T	C	T	T	C	C	T
IACX11289	IWB35681	C/G	6D	LG21_6D	462957562	21	64.202	G	C	C	G	G	G	C	G	C	C	G	G	G	C	C	C	G	C	G	C	G	C	C	G	C	G	C	G	G	C	C	C	C	C	G	C	G	C	C	G	G	C
Jagger_c3510_279	IWB36546	T/C	6D	LG21_6D	471584153	21	71.732	T	C	T	T	T	T	C	T	C	C	T	T	T	C	C	T	T	C	T	T	T	C	C	T	C	T	C	T	T	C	T	C	C	C	C	C	T	C	C	T	T	C
Excalibur_c57840_227	IWB27763	T/C	6D	LG21_6D	477895815	21	92.517	T	C	C	T	T	T	C	T	T	C	T	T	T	C	C	T	T	T	T	C	T	C	T	T	C	T	C	C	C	T	T	C	C	C	C	C	T	C	T	T	T	T
Tdurum_contig42418_1376	IWB71117	G/A	6D	LG21_6D	481259108	21	105.401	G	A	A	G	A	G	G	G	G	A	G	A	G	G	A	G	G	G	G	A	A	A	G	G	A	G	A	A	A	G	G	A	A	A	A	A	G	A	A	G	G	G
RAC875_c8254_657	IWB60700	C/T	6D	LG21_6D	494496749	21	118.732	C	T	T	C	T	C	C	T	T	T	C	C	T	C	C	C	C	C	T	T	C	T	C	C	T	T	T	T	T	T	C	C	T	T	T	T	C	T	T	C	C	C
RAC875_c484_601	IWB58435	G/A	6D	LG21_6D	491323726	21	120.627	G	A	A	G	A	G	G	A	A	A	G	G	A	G	G	G	G	G	A	A	A	A	G	G	A	A	A	A	A	A	G	G	A	A	A	A	G	A	A	G	G	G
RFL_Contig2615_700	IWB64009	A/G	6D	LG21_6D	494665160	21	125.197	A	G	G	A	G	A	A	G	G	G	A	A	G	A	A	A	A	A	G	G	G	G	A	A	G	G	G	G	G	G	A	A	G	G	G	G	A	G	G	A	A	A
Tdurum_contig10729_734	IWB66697	C/T	6D	LG21_6D	491877881	21	128.565	C	T	T	C	T	C	C	T	T	T	C	C	T	C	C	T	C	C	T	T	T	T	C	C	T	T	T	T	T	T	C	C	T	T	T	T	C	T	T	C	C	C
Kukri_c48283_78	IWB45859	G/A	6D	LG21_6D	494495486	21	129.357	G	A	A	G	A	G	G	A	A	A	G	G	A	G	G	G	G	G	A	A	G	A	G	G	A	A	A	A	A	A	G	G	A	A	A	A	G	A	A	G	G	G
Kukri_rep_c103067_383	IWB48842	G/A	6D	LG21_6D	492237416	21	129.684	G	A	A	G	A	G	G	A	A	A	G	G	A	G	G	G	G	G	A	A	G	A	G	G	A	A	A	A	A	A	G	G	A	A	A	A	G	A	A	G	G	G
BobWhite_c3515_753	IWB2760	C/T	6D	LG21_6D	489217104	21	131.817	C	T	T	C	T	C	C	T	T	T	C	C	T	C	C	C	C	C	T	T	C	T	C	C	T	T	T	T	T	T	C	C	T	C	T	T	C	T	T	C	C	C
Excalibur_rep_c109065_562	IWB30381	T/C	6D	LG21_6D	487203826	21	133.977	T	C	C	T	C	T	T	C	C	C	T	T	C	T	T	T	T	T	C	C	T	C	T	T	C	C	C	C	C	C	T	T	C	C	C	C	T	C	C	T	T	T
Excalibur_c7041_988	IWB28557	C/T	6D	LG21_6D	488478195	21	134.494	C	T	T	C	T	C	C	T	T	T	C	C	T	C	C	C	C	C	T	T	T	T	C	C	T	T	T	T	T	T	C	C	T	T	T	T	C	T	T	C	C	C
Excalibur_c23666_75	IWB24015	A/G	6D	LG21_6D	487779449	21	135.154	A	G	G	A	G	A	A	G	G	G	A	A	G	A	A	A	A	A	G	G	G	G	A	A	G	G	G	G	G	G	A	A	G	G	G	G	A	G	G	A	A	A
Excalibur_c32219_491	IWB25184	C/A	6D	LG21_6D	487780144	21	142.015	A	C	C	A	C	A	A	C	C	C	A	A	C	A	A	A	C	A	C	C	C	C	A	A	C	C	C	C	C	C	C	A	C	C	C	C	A	C	C	A	A	C
Excalibur_c14594_182	IWB22465	G/A	5B	LG22_5B	39190566	22	0	A	G	A	G	G	G	A	A	A	G	A	A	G	G	G	A	G	A	G	A	A	G	G	G	A	A	G	G	G	A	G	G	G	A	G	A	G	G	A	A	A	G
BS00022773_51	IWB7252	T/C	5B	LG22_5B	28020309	22	3.054	C	T	C	T	T	T	C	C	C	T	C	C	T	T	T	C	T	C	T	C	C	T	T	T	C	C	T	T	T	C	T	T	T	C	T	C	T	T	C	C	C	T
Kukri_rep_c103150_398	IWB48848	C/T	5B	LG22_5B	27117879	22	6.902	T	C	T	C	C	C	T	T	C	C	T	T	C	C	C	T	C	T	C	T	T	C	C	C	T	T	C	C	C	C	C	C	C	T	C	T	C	C	T	T	T	C
wsnp_CAP8_c1210_739429	IWA1144	C/T	5B	LG22_5B	27153082	22	7.649	T	C	T	C	C	C	T	T	C	C	T	T	C	C	C	T	C	T	C	C	T	C	C	C	T	T	C	C	C	C	C	C	C	T	C	T	C	C	T	T	T	C
BS00049719_51	IWB8553	T/C	5B	LG22_5B	26657454	22	8.395	C	T	C	T	T	T	C	C	T	T	C	C	T	T	T	C	T	C	T	C	C	T	T	T	C	C	T	T	T	T	T	T	T	C	T	C	T	T	C	C	C	T
wsnp_Ex_c58091_59534826	IWA4355	G/A	5B	LG22_5B	21411974	22	16.412	A	G	A	G	G	G	A	A	G	G	A	A	G	G	G	G	G	A	G	A	A	A	G	G	A	A	G	G	G	G	G	G	G	A	G	A	G	G	A	A	A	G
Kukri_c60322_490	IWB46856	T/C	5B	LG22_5B	19685415	22	17.916	C	T	C	T	T	T	C	C	T	T	C	C	T	T	T	T	T	C	T	T	C	C	T	T	C	C	T	T	T	T	T	T	T	T	T	C	T	T	C	C	C	T
RAC875_c29907_115	IWB56395	A/G	5B	LG22_5B	15384819	22	27.703	G	A	G	A	A	A	G	G	A	A	G	G	A	A	A	A	A	G	A	G	G	G	A	A	G	A	A	A	A	A	A	A	A	A	A	A	A	A	G	G	G	A
CAP8_rep_c5825_165	IWB15048	T/G	5B	LG22_5B	15108096	22	29.976	G	T	G	T	T	T	G	G	T	T	G	G	T	T	T	T	T	G	T	G	G	G	T	T	G	T	T	T	T	T	T	T	T	T	T	T	T	T	G	G	G	T
wsnp_Ex_c2459_4591587	IWA2915	C/T	5B	LG22_5B	12373952	22	44.484	C	T	C	T	T	T	C	C	T	T	C	C	C	T	T	T	T	C	C	T	C	C	T	T	T	C	T	C	T	T	T	T	C	T	T	T	T	C	C	C	C	T
wsnp_Ex_c831_1625061	IWA4790	A/C	5B	LG22_5B	10569420	22	58.011	C	A	C	A	A	A	C	C	A	A	C	C	A	A	A	A	A	C	A	C	C	C	A	A	A	A	A	A	A	A	A	A	C	A	A	A	A	C	C	C	C	A
Tdurum_contig14130_315	IWB68150	C/T	5B	LG22_5B	10489410	22	58.758	T	C	T	C	C	C	T	T	C	C	T	T	C	C	C	C	C	T	C	T	T	T	C	C	C	C	C	C	C	C	C	C	T	C	C	C	C	T	C	T	T	C
BS00064297_51	IWB9242	G/A	5B	LG22_5B	7031396	22	65.065	A	G	A	G	G	G	A	A	G	G	A	A	A	G	G	G	G	A	G	A	G	A	G	G	G	G	G	G	G	G	G	G	A	G	G	G	G	A	G	A	A	G
BS00032003_51	IWB7864	G/A	5B	LG22_5B	3619071	22	76.688	A	G	A	G	G	A	A	A	G	G	A	A	A	G	G	G	G	A	G	A	G	A	G	A	G	G	G	G	G	G	G	G	A	G	G	G	G	A	G	A	G	A
Ra_c63534_581	IWB52359	G/A	7D	LG23_7D	41537758	23	0	G	A	G	A	A	G	A	A	A	G	G	A	G	A	A	G	A	G	A	G	G	G	A	G	A	G	G	A	G	A	A	G	A	A	A	A	G	G	G	G	G	A
tplb0024a09_2106	IWB74162	C/T	7D	LG23_7D	46061518	23	6.308	C	T	C	T	T	C	T	T	T	C	C	T	C	T	T	C	T	C	T	T	C	T	C	C	T	C	C	T	C	T	C	C	T	T	T	T	C	C	C	C	C	T
BS00022203_51	IWB6964	A/G	7D	LG23_7D	60601848	23	30.629	A	G	A	G	G	A	G	G	G	A	A	A	A	G	G	G	G	A	G	A	A	G	A	G	G	G	A	G	A	G	A	A	G	G	G	G	A	A	A	A	A	G
Kukri_c35508_426	IWB44453	T/C	7D	LG23_7D	80216035	23	45.137	T	C	T	C	T	T	T	T	C	T	T	C	T	C	C	C	C	T	C	T	T	C	T	C	C	C	T	C	T	C	T	T	C	T	C	C	T	T	T	T	T	C
Ra_c8680_450	IWB52752	G/A	7D	LG23_7D	103219764	23	55.833	A	G	G	G	A	A	A	G	G	A	A	G	G	A	G	G	G	A	G	A	A	G	A	G	G	G	A	G	A	G	A	A	G	A	G	G	A	A	A	A	A	G
RAC875_c10636_525	IWB53131	T/C	7D	LG23_7D	103147074	23	56.58	C	T	T	T	C	C	C	T	T	C	C	T	T	C	T	T	T	C	T	C	C	T	C	T	T	T	C	T	C	T	C	C	T	T	T	T	C	C	C	C	C	T
wsnp_Ra_c2930_5550871	IWA7828	A/G	7D	LG23_7D	103323079	23	57.326	G	A	A	A	G	G	G	A	A	G	G	A	A	G	A	A	A	G	A	G	G	A	G	A	A	A	G	A	G	A	G	G	A	G	A	A	G	G	G	G	G	A
BobWhite_c17699_63	IWB1078	T/C	7D	LG23_7D	106477758	23	59.599	T	C	C	C	T	T	T	C	T	T	T	C	C	T	C	C	C	T	C	T	T	C	T	C	C	C	T	C	T	T	T	T	C	T	C	C	T	T	T	T	T	C
RAC875_c4453_2678	IWB58045	T/C	7D	LG23_7D	106429916	23	60.345	T	C	C	C	T	T	T	C	T	T	T	C	C	T	C	C	C	T	C	T	T	C	T	C	C	C	T	C	T	T	T	T	C	T	C	C	T	T	T	T	T	C
D_contig35184_357	IWB16634	G/T	7D	LG23_7D	106119042	23	61.092	G	T	T	T	G	G	G	T	G	G	G	T	T	G	T	T	T	G	T	G	G	T	G	T	T	T	G	T	G	G	G	G	T	G	T	T	G	G	G	G	G	T
wsnp_BE495325D_Ta_1_1	_	T/C	7D	LG23_7D	112659880	23	63.365	C	T	T	T	C	C	C	T	C	C	C	T	T	C	T	T	T	C	T	C	T	T	C	T	T	T	C	T	C	C	C	C	T	C	T	T	C	C	C	C	C	T
wsnp_Ex_c10430_17064001	IWA1323	A/C	7D	LG23_7D	114114070	23	64.111	C	A	A	A	C	C	C	A	C	C	C	A	A	C	A	A	A	C	A	C	A	C	C	A	A	A	C	A	C	C	C	C	A	C	A	A	C	C	C	C	C	A
wsnp_Ku_c27286_37236472	IWA6822	G/A	7D	LG23_7D	114849402	23	64.857	A	G	G	G	A	A	A	G	A	A	A	G	G	A	G	G	G	A	G	A	G	A	A	G	G	G	A	G	A	A	A	A	G	A	G	G	A	A	A	A	A	G
IAAV5917	IWB35113	G/A	7D	LG23_7D	224096329	23	70.331	A	G	A	G	A	A	A	G	A	G	A	G	G	A	G	G	G	A	G	A	G	A	A	G	G	G	A	G	A	A	A	A	G	A	G	G	A	G	A	A	A	G
IAAV4133	IWB34836	T/G	7D	LG23_7D	393599363	23	71.835	G	T	G	T	G	G	G	T	G	T	G	T	T	G	T	T	T	T	T	G	T	G	G	T	T	T	G	T	G	G	G	G	T	G	T	T	G	T	G	G	G	T
D_GB5Y7FA02IRT85_195	IWB18130	G/A	7D	LG23_7D	165392206	23	74.108	A	G	G	G	A	A	A	G	A	G	A	G	G	A	G	G	G	A	G	A	G	A	A	G	G	G	A	G	A	A	A	A	G	A	G	G	A	G	A	A	A	G
RAC875_c53629_483	IWB58968	G/A	7D	LG23_7D	144726490	23	78.763	A	G	G	G	A	A	A	G	A	G	A	G	G	A	G	G	G	A	G	A	G	A	G	G	G	G	A	G	A	A	A	A	G	G	G	G	A	G	A	A	A	G
Excalibur_c13094_523	IWB22212	G/A	7D	LG23_7D	237972665	23	81.036	A	G	G	G	A	A	A	G	A	G	A	G	G	A	G	G	G	G	G	A	G	A	G	G	G	G	A	G	A	A	A	A	G	G	G	G	A	G	A	A	A	G
Kukri_c34056_329	IWB44273	C/T	7D	LG23_7D	353662758	23	85.691	T	C	T	C	T	T	T	C	T	C	T	C	C	T	C	C	C	C	C	T	C	T	T	C	C	C	C	C	T	T	T	T	C	C	C	C	T	C	T	T	T	C
BS00051607_51	IWB8604	T/C	7D	LG23_7D	527830913	23	89.539	C	T	C	T	C	C	C	T	C	T	C	T	T	C	T	T	T	T	T	C	T	C	C	T	T	T	C	T	C	C	C	C	T	C	T	T	C	T	C	C	C	T
D_contig55386_313	IWB16883	C/T	7D	LG23_7D	528273113	23	90.285	T	C	T	C	T	T	T	C	T	C	T	C	C	T	C	C	C	C	C	T	C	T	T	C	C	C	T	C	T	T	T	T	C	T	C	C	T	C	T	T	T	C
Excalibur_c4799_338	IWB26912	G/A	7D	LG23_7D	552763169	23	104.793	A	G	A	G	A	A	A	G	A	G	A	G	G	A	G	A	G	G	G	G	G	A	A	G	G	G	A	G	A	A	A	A	G	G	A	G	A	G	A	G	A	G
Kukri_c15768_1383	IWB41457	A/G	7D	LG23_7D	552013724	23	107.066	G	A	G	A	G	G	G	A	G	A	G	A	A	G	A	G	A	A	A	G	A	G	G	A	A	A	G	A	G	G	G	G	A	G	G	A	G	A	G	A	G	A
BS00023150_51	IWB7447	T/C	7D	LG23_7D	556620434	23	108.57	C	T	C	T	C	C	C	T	C	T	C	T	T	C	T	C	T	T	T	C	T	C	C	T	T	T	C	T	C	C	C	C	T	C	C	T	C	T	C	T	C	T
RAC875_c24285_1049	IWB55623	A/G	6D	LG24_6D	483926899	24	0	A	G	A	G	G	A	G	A	A	A	G	A	A	A	G	A	G	A	G	G	G	A	A	G	A	G	G	G	G	A	A	G	A	A	A	A	G	A	A	A	G	G
BS00105877_51	IWB12259	T/C	6D	LG24_6D	487412630	24	4.219	T	C	T	C	C	T	C	T	T	T	C	T	T	T	C	T	C	T	C	C	C	T	T	C	T	C	C	C	C	T	T	C	T	T	T	T	C	T	T	T	C	C
Excalibur_c16566_485	IWB22803	G/A	6D	LG24_6D	490319380	24	6.882	G	A	G	Undetermined	A	G	A	G	G	G	Undetermined	G	G	G	A	G	A	G	A	A	A	G	G	A	G	A	A	A	A	G	G	A	G	G	G	G	A	A	G	G	A	A
Kukri_c14511_1046	IWB41216	A/C	6D	LG24_6D	492567585	24	14.8	A	C	A	C	C	A	C	A	A	A	C	A	A	A	C	A	C	A	A	C	C	A	A	C	A	C	C	C	C	A	A	C	A	A	A	A	C	A	A	A	C	C
BobWhite_c19298_97	IWB1265	T/C	6D	LG24_6D	493707189	24	17.797	T	C	T	C	C	T	C	T	T	T	C	T	T	T	C	T	C	T	C	C	C	T	T	C	T	C	C	C	C	T	T	C	T	T	T	T	C	T	T	T	C	C
D_contig37522_188	IWB16727	A/G	6D	LG24_6D	494664834	24	19.11	A	G	A	G	G	A	G	A	A	A	G	A	A	A	G	A	G	A	A	G	G	A	A	G	A	G	G	G	G	A	A	G	A	A	A	A	G	A	A	A	G	G
Kukri_c24194_536	IWA6427	C/T	7D	LG25_7D	3815999	25	0	C	T	C	C	T	C	T	C	T	C	C	T	T	C	C	T	T	C	C	T	T	C	T	C	T	T	T	T	C	T	C	T	T	T	C	T	T	T	T	T	T	C
Kukri_rep_c101442_122	IWB48642	A/C	7D	LG25_7D	4229603	25	1.504	A	C	A	A	C	A	C	A	C	A	A	C	C	A	A	C	C	A	A	C	C	A	C	A	C	C	C	C	A	C	A	C	C	C	A	C	C	C	C	C	C	A
RAC875_c11702_1015	IWB53393	G/A	7D	LG25_7D	4441139	25	1.548	G	A	G	G	A	G	A	G	A	G	G	A	A	G	G	A	A	G	G	G	A	G	A	G	A	A	A	A	G	A	G	A	A	A	G	A	A	A	A	A	A	G
BobWhite_c25015_1218	IWB3675	T/C	7D	LG25_7D	4996744	25	4.709	T	C	T	T	C	T	C	T	C	T	T	C	C	T	T	C	C	T	T	C	C	T	C	T	C	C	C	C	T	C	T	C	C	C	T	C	C	C	C	C	C	T
Excalibur_c46262_263	IWB26752	A/G	7D	LG25_7D	6826858	25	36.754	G	A	A	A	A	G	G	A	A	G	G	A	A	G	G	A	G	G	G	A	A	A	A	A	G	G	G	A	G	A	A	A	G	A	A	G	G	G	G	A	A	A
BS00065628_51	IWB9598	T/G	7D	LG25_7D	5938156	25	37.501	G	T	T	T	T	G	G	T	T	G	G	T	T	G	G	T	G	G	G	G	T	T	T	T	G	G	G	T	G	T	T	T	G	T	T	G	G	G	G	T	T	T
GENE_4461_104	IWB33967	G/A	7D	LG25_7D	2643117	25	39.005	A	G	G	G	G	A	A	G	G	A	A	G	G	A	A	G	A	A	A	A	G	G	G	G	A	A	A	G	A	G	G	A	A	G	G	A	A	A	A	G	G	G
Excalibur_c64975_90	IWB28336	G/A	7D	LG25_7D	5916367	25	40.508	A	G	G	G	G	A	A	G	G	A	A	G	G	A	A	G	A	A	A	A	G	G	G	G	A	A	A	G	A	G	G	G	A	G	G	A	A	A	A	G	G	G
Ra_c11887_1826	IWB50978	C/T	7D	LG25_7D	8610421	25	43.563	T	C	C	C	C	T	T	C	C	T	T	C	C	T	T	C	T	T	T	T	C	C	C	C	T	T	T	C	T	C	C	C	T	C	C	T	T	T	T	C	C	C
D_F5XZDLF02H192C_184	IWB17630	T/C	7D	LG25_7D	11029246	25	45.067	C	T	T	T	T	C	C	T	T	C	C	T	T	C	C	T	C	C	C	T	T	T	T	T	C	C	C	T	C	T	T	T	C	T	T	C	C	C	C	T	T	T
Kukri_rep_c101179_404	IWB48611	C/T	7D	LG25_7D	13261074	25	48.121	T	C	C	C	C	T	T	C	C	T	C	C	C	T	T	C	T	T	T	C	C	C	C	C	T	T	T	C	T	C	C	C	T	C	C	T	T	T	T	C	C	C
RAC875_rep_c72293_349	IWB62855	G/A	7D	LG25_7D	13427288	25	48.867	A	G	G	G	G	A	A	G	G	A	G	G	G	A	A	G	A	A	A	A	G	G	G	G	A	A	A	G	A	G	G	G	A	G	G	A	A	A	A	G	G	G
Excalibur_c7255_697	IWB28637	T/C	7D	LG25_7D	14160738	25	50.371	C	T	T	T	T	C	C	T	T	C	T	T	T	C	C	T	C	C	C	C	T	T	T	T	C	C	C	T	C	T	T	T	C	T	T	C	C	C	C	T	T	T
D_GB5Y7FA02IDDA9_183	IWB18120	A/G	7D	LG25_7D	14046426	25	51.118	G	A	A	A	A	G	G	A	A	G	A	A	A	G	G	A	G	G	G	G	A	A	A	A	G	G	G	A	G	A	A	A	G	A	A	G	G	G	G	A	A	A
Ex_c25027_535	IWB20272	A/G	7D	LG25_7D	14972864	25	51.864	G	A	A	A	A	G	G	A	A	G	A	A	A	G	G	A	G	G	G	G	A	A	A	A	G	G	G	A	G	A	A	A	G	A	A	G	G	G	G	A	A	A
wsnp_Ra_c8297_14095831	IWA8075	G/A	7D	LG25_7D	15415242	25	52.61	G	A	A	A	A	G	G	A	A	G	A	A	A	G	G	A	G	G	G	G	A	A	A	A	G	G	G	A	G	A	A	A	G	A	A	G	G	G	G	A	A	A
BS00110642_51	IWB12582	T/C	7D	LG25_7D	15848157	25	53.356	C	T	T	T	T	C	C	T	T	C	T	T	T	C	C	T	C	C	C	C	T	T	T	T	C	C	C	T	C	T	T	T	C	T	T	C	C	C	C	T	T	T
Kukri_c18722_56	IWB42023	G/A	4B	LG26_4B	648867048	26	0	G	A	G	A	G	A	G	G	G	G	G	G	A	A	G	A	G	G	G	G	A	A	G	A	A	A	G	G	G	G	G	A	G	G	G	G	A	G	A	G	G	G
Kukri_c44559_429	IWB45457	T/C	4B	LG26_4B	648789436	26	0.746	T	C	T	C	T	C	T	T	T	T	T	T	C	C	T	C	T	T	T	T	C	C	T	C	C	C	T	T	T	T	T	C	T	T	T	T	C	T	C	T	T	T
tplb0024i19_322	IWB74188	T/C	4B	LG26_4B	651112021	26	9.641	T	C	T	C	T	C	T	T	T	T	T	T	C	C	T	C	T	T	T	C	C	C	T	C	C	C	T	T	T	T	T	C	C	C	T	T	C	T	C	T	T	T
BS00023204_51	IWB7473	A/G	4B	LG26_4B	655593342	26	24.148	A	G	A	G	A	G	A	G	A	G	A	A	G	G	A	G	A	A	A	A	G	G	A	G	G	G	A	A	A	A	A	G	G	A	A	A	G	A	G	A	A	A
RAC875_c19259_1902	IWB54805	T/C	4B	LG26_4B	656719030	26	25.652	T	C	T	C	T	C	T	C	T	C	T	T	C	C	T	C	T	T	T	T	C	C	T	C	C	C	T	T	T	T	T	C	C	T	T	T	C	T	C	T	T	T
Kukri_rep_c101259_81	IWB48622	C/T	4B	LG26_4B	657089411	26	26.398	C	T	C	T	C	T	C	T	C	T	C	C	T	T	C	T	C	C	C	C	T	T	C	T	T	T	C	C	C	C	C	T	T	C	C	C	T	C	T	C	C	C
wsnp_Ex_c4148_7494801	IWA3780	T/C	4B	LG26_4B	657111499	26	27.145	T	C	T	C	T	C	T	C	T	C	T	T	C	C	T	C	T	T	T	T	C	C	T	C	C	C	T	T	C	T	T	C	C	T	T	T	C	T	C	T	T	T
JD_c15782_595	IWB37064	T/C	4B	LG26_4B	660568232	26	29.418	T	C	T	C	T	C	T	C	T	C	T	T	C	C	T	C	T	T	T	T	T	C	T	T	C	C	T	T	C	T	T	C	C	T	T	T	C	T	C	T	T	T
Tdurum_contig12204_384	IWB67500	T/C	4B	LG26_4B	665549390	26	35.725	T	C	C	C	C	C	T	C	T	C	T	T	C	C	T	C	T	T	T	T	T	C	T	T	C	C	T	Undetermined	C	T	T	T	C	T	T	T	C	T	C	T	T	T
RAC875_c23027_445	IWB55438	A/G	4B	LG26_4B	666452592	26	37.229	A	G	G	G	G	G	A	G	A	G	A	A	G	G	A	G	G	A	A	A	A	G	A	A	G	G	A	A	G	A	A	A	G	A	A	A	G	A	G	A	A	A
CAP11_c181_202	IWB12723	T/C	4B	LG26_4B	667750017	26	43.537	T	C	C	C	C	C	T	C	T	C	T	T	C	C	T	T	C	C	T	T	T	C	T	T	C	C	C	T	C	T	T	T	C	T	T	T	C	T	C	T	T	T
wsnp_Ex_c19844_28855741	_	T/C	4B	LG26_4B	670605656	26	44.283	T	C	C	C	C	C	T	C	T	C	T	T	C	C	T	T	C	C	T	T	T	C	T	T	C	C	C	T	C	T	T	T	C	T	T	T	C	T	C	T	T	T
BS00069242_51	IWB10386	G/A	7A	LG27_7A	34555456	27	0	A	G	G	G	G	A	A	G	G	G	G	G	A	G	A	G	G	A	G	G	A	A	G	A	G	A	A	G	A	G	A	G	A	A	A	G	A	G	G	A	G	A
BobWhite_rep_c49916_325	IWB4818	G/A	7A	LG27_7A	26033553	27	7.155	A	G	G	G	G	A	A	G	G	G	G	G	A	G	A	G	G	A	G	G	A	A	G	A	G	A	A	G	A	G	A	G	A	A	A	G	A	G	G	A	G	A
Excalibur_c46601_212	IWB26795	A/C	7A	LG27_7A	23855625	27	9.428	C	A	A	A	A	C	C	A	A	A	A	A	C	A	C	A	A	C	A	A	C	C	C	C	A	C	C	A	C	A	C	A	C	C	C	A	C	A	A	C	A	C
RAC875_c18446_506	IWB54678	C/T	7A	LG27_7A	23839000	27	10.174	C	T	T	T	T	C	C	T	T	T	T	T	C	T	C	T	T	C	T	C	C	C	C	C	T	C	C	T	C	T	C	T	C	C	C	T	C	T	T	C	T	C
Excalibur_c46601_265	IWB26796	C/T	7A	LG27_7A	23855572	27	10.921	T	C	C	C	C	T	T	C	C	C	C	C	T	C	T	C	C	T	C	C	T	T	T	T	C	T	T	C	T	C	T	C	T	T	T	C	T	C	C	T	C	T
TA005348_0816	IWB65964	G/A	7A	LG27_7A	18465790	27	20.708	A	G	G	G	G	A	A	G	G	G	G	G	A	G	A	A	A	A	G	G	A	G	A	G	G	A	A	G	G	G	A	G	A	A	A	A	A	G	A	A	G	A
BobWhite_c33300_159	IWB2616	A/G	7A	LG27_7A	18217275	27	21.454	G	A	A	A	A	G	G	A	A	A	A	A	G	A	G	G	G	G	A	A	G	A	G	A	A	G	G	A	A	A	G	A	G	G	G	G	G	A	G	G	A	G
wsnp_Ex_c13170_20800656	IWA1735	G/A	7A	LG27_7A	19834901	27	22.201	A	G	G	G	G	A	A	G	G	G	G	G	A	G	A	A	A	A	G	G	A	G	G	G	G	A	A	G	G	G	A	G	A	A	A	A	A	G	A	A	G	A
wsnp_Ku_c4299_7814936	IWA7053	A/G	7A	LG27_7A	10260018	27	28.508	G	A	A	A	A	G	G	A	A	A	A	A	G	A	G	G	G	G	A	A	G	A	A	A	A	G	G	A	A	A	G	A	G	G	G	A	G	A	G	G	A	G
Excalibur_c24750_504	IWB24216	A/G	7A	LG27_7A	6645033	27	30.012	G	A	A	A	A	G	G	A	A	A	A	A	G	A	G	G	G	G	A	A	G	A	G	A	A	G	G	A	A	A	G	A	G	G	G	A	G	A	G	G	A	G
wsnp_RFL_Contig2606_2264492	IWA8360	C/T	5D	LG28_5D	29482381	28	0	T	C	T	C	C	T	T	C	C	T	T	T	C	C	C	C	T	C	T	T	T	T	C	T	C	C	C	C	T	C	C	C	T	C	C	T	C	T	T	T	C	C
Excalibur_c15589_1590	IWB22650	T/C	5D	LG28_5D	297888506	28	23.131	C	T	C	T	T	T	C	T	C	C	C	C	T	T	C	T	C	T	C	C	C	T	T	C	C	T	T	C	C	C	T	T	C	C	T	C	T	C	C	T	T	T
Excalibur_c10046_579	IWB21506	C/T	5D	LG28_5D	160694785	28	26.186	C	T	C	T	T	T	C	T	C	C	C	C	T	T	C	T	C	T	C	C	C	C	T	C	C	T	T	C	C	C	T	T	C	C	T	C	T	C	C	T	T	T
Ku_c68466_2247	IWB39822	T/C	5D	LG28_5D	170901956	28	28.459	T	C	T	C	T	C	T	C	T	T	T	T	C	C	T	C	C	C	T	T	T	T	C	T	T	C	C	T	T	T	C	C	T	T	C	T	C	T	T	C	C	C
BobWhite_c13424_430	IWB502	T/C	5D	LG28_5D	274903633	28	30.732	T	C	T	C	T	C	T	C	T	T	T	T	C	C	T	C	T	C	T	T	T	T	C	T	T	C	C	T	T	T	C	C	T	T	C	T	C	T	T	C	C	T
BobWhite_c7263_337	IWB4317	G/A	5D	LG28_5D	392740716	28	55.054	A	G	A	G	G	A	G	G	G	A	G	A	G	G	G	G	G	G	A	G	G	A	G	A	A	G	G	A	A	G	G	G	A	A	G	A	G	A	A	G	G	A
wsnp_JD_c12424_12667585	IWA5812	G/A	5D	LG28_5D	392404939	28	55.8	A	G	A	G	G	A	G	G	G	A	G	A	G	G	G	G	G	G	A	A	G	A	G	A	A	G	G	A	A	G	G	G	A	A	G	A	G	A	A	G	G	A
BobWhite_c10764_251	IWB107	G/A	5D	LG28_5D	423728821	28	71.308	A	G	G	G	G	A	G	G	G	G	G	A	G	G	A	G	G	G	A	A	G	G	G	A	A	G	G	A	A	G	G	G	A	A	G	A	G	A	A	A	G	G
wsnp_Ex_c1278_2449191	IWA1681	A/G	5D	LG28_5D	440593839	28	107.852	G	A	A	G	A	G	A	A	A	G	A	G	A	A	G	A	G	A	A	G	G	G	A	G	A	A	A	A	G	A	A	A	A	G	G	G	G	G	G	A	A	G
wsnp_Ex_c508_1008029	IWA4087	T/C	5D	LG28_5D	448057185	28	129.82	C	T	T	C	T	C	T	C	C	C	T	C	T	T	C	T	T	T	T	C	C	C	T	C	T	T	C	T	C	C	T	T	T	C	C	C	C	C	C	T	T	T
RFL_Contig1091_1538	IWB63558	A/G	5D	LG28_5D	465891258	28	156.612	G	A	A	G	A	G	G	G	A	G	A	A	A	A	G	A	A	A	A	A	G	A	A	G	G	A	G	A	G	A	A	A	A	G	G	G	G	G	G	A	G	A
D_contig14507_369	IWB15740	T/C	1D	LG29_1D	368068089	29	0	T	C	T	T	C	C	C	T	T	C	T	T	C	C	C	T	T	C	C	T	C	T	T	T	T	C	C	C	C	T	C	T	C	T	T	T	T	C	T	T	T	C
wsnp_Ex_rep_c69024_67924125	IWA5577	T/C	1D	LG29_1D	414514283	29	8.017	T	C	T	T	C	C	C	T	C	T	T	T	C	C	C	T	C	C	C	T	C	T	T	T	T	C	C	C	C	C	C	T	C	T	T	T	T	C	C	T	T	C
IAAV7473	IWB35348	G/A	1D	LG29_1D	418528693	29	9.521	G	A	G	G	A	A	A	G	A	G	G	G	A	A	A	G	A	A	A	G	A	G	G	G	G	A	A	A	A	A	A	G	A	G	G	G	G	A	A	G	G	A
Ra_c1211_3306	IWB50996	C/A	1D	LG29_1D	419021203	29	10.267	C	A	C	C	A	A	A	C	A	C	C	C	A	A	A	C	C	A	A	C	A	C	C	C	C	A	A	A	A	A	A	C	A	C	C	C	C	A	A	C	C	A
wsnp_Ex_rep_c66423_64641115	IWA5234	T/C	1D	LG29_1D	417819573	29	11.014	T	C	T	T	C	C	C	T	C	T	T	T	C	C	C	T	C	C	C	T	C	T	T	T	T	C	C	C	C	C	C	T	C	T	T	T	T	C	C	T	T	C
wsnp_Ex_c12447_19847242	IWA1631	A/G	1D	LG29_1D	418853780	29	11.76	A	G	A	A	G	G	G	A	G	A	A	A	G	G	G	A	G	G	G	G	G	A	A	A	A	G	G	G	G	G	G	A	G	A	A	A	A	G	G	A	A	G
wsnp_Ex_rep_c66423_64640941	IWA5232	A/G	1D	LG29_1D	417820775	29	12.506	A	G	A	A	G	G	G	A	G	A	A	A	G	G	G	A	G	G	G	G	G	A	A	A	A	G	G	G	G	G	G	A	G	G	A	A	A	G	G	A	A	G
RAC875_c1211_3475	IWB53482	T/G	1D	LG29_1D	419021372	29	14.01	T	G	T	T	G	G	G	T	G	T	T	T	G	G	G	T	T	G	G	G	G	T	T	T	T	G	G	G	G	G	G	T	G	G	T	T	T	G	G	T	T	G
BS00022481_51	IWB7108	G/T	6D	LG30_6D	1404217	30	0	T	G	T	G	T	T	G	G	T	G	G	G	G	G	G	T	G	G	G	T	T	T	T	T	T	T	T	T	T	T	T	G	T	T	G	T	G	T	G	T	G	T
Excalibur_c52276_176	IWB27307	C/T	6D	LG30_6D	2150320	30	3.727	T	C	T	C	T	T	C	C	T	C	C	C	C	C	C	T	C	C	C	T	T	C	T	T	T	T	T	T	C	C	C	C	C	T	C	T	C	T	C	T	C	T
CAP7_c1208_150	IWB13767	G/A	6D	LG30_6D	2252278	30	5.012	A	G	G	G	A	G	G	G	A	G	G	G	G	G	G	A	G	G	G	A	A	G	A	A	A	A	A	A	G	G	G	G	G	A	G	A	G	A	G	A	G	A
BobWhite_c7090_123	IWB4283	T/C	6D	LG30_6D	5195360	30	5.74	C	T	T	C	C	T	T	T	C	T	T	T	T	T	T	C	T	T	T	C	C	T	C	C	C	C	C	C	T	T	T	T	T	C	T	C	T	C	T	C	T	C
BobWhite_c3073_1156	IWB2392	A/G	6D	LG30_6D	6469985	30	7.428	A	G	G	G	G	A	A	A	G	A	A	A	A	A	G	G	A	A	G	G	G	A	G	G	G	G	G	G	A	A	A	A	A	G	A	G	A	G	A	G	A	G
RAC875_c101793_136	IWB52937	C/T	3D	LG31_3D	548402375	31	0	T	C	C	T	T	T	C	T	C	C	C	C	T	T	T	C	T	C	T	C	T	T	T	T	C	C	T	T	C	C	C	T	C	C	C	T	T	C	T	T	C	T
BS00054496_51	IWB8648	G/A	3D	LG31_3D	536580185	31	3.848	A	G	A	A	A	A	G	A	G	G	G	G	A	A	A	G	G	G	A	A	A	A	A	A	G	G	A	A	G	G	G	A	G	G	G	A	A	G	A	A	G	A
BS00082501_51	IWB11259	G/A	3D	LG31_3D	449359885	31	17.375	A	G	A	A	A	A	G	A	G	G	G	G	A	G	A	G	G	G	A	A	A	A	A	A	G	G	A	A	A	G	G	A	G	G	G	A	A	A	A	A	G	G
wsnp_Ex_rep_c101732_87042471	IWA5030	T/C	3D	LG31_3D	449131969	31	20.43	C	T	C	C	T	C	T	C	T	T	T	T	C	T	C	T	T	T	C	C	C	T	C	C	T	T	T	C	C	T	T	T	T	T	T	C	C	C	C	C	T	T
Excalibur_c11783_351	IWB21962	G/T	3D	LG31_3D	387937732	31	23.484	T	G	T	T	G	T	G	T	G	G	G	G	T	G	T	G	G	G	T	G	T	G	T	T	G	G	G	T	T	G	G	T	G	G	G	T	T	T	T	T	G	G
Excalibur_c83177_99	IWB29062	G/T	UN	LG31_UN	231786533	31	45.452	T	G	G	T	T	T	G	T	G	G	G	G	T	G	T	G	G	G	T	G	T	T	T	G	G	G	T	T	T	G	T	T	G	G	G	G	T	T	T	T	G	G
RAC875_rep_c69820_103	IWB62612	G/A	UN	LG31_UN	22311908	31	47.726	G	A	G	G	G	G	A	G	A	A	A	A	G	A	G	A	A	A	G	G	G	G	G	A	A	A	G	G	G	A	G	G	A	A	A	A	G	G	G	G	A	A
BS00022395_51	IWB7057	C/A	UN	LG32_UN	240299694	32	0	A	C	A	C	C	A	C	C	C	C	A	A	C	A	A	A	C	C	C	C	C	A	C	C	C	C	C	C	A	C	A	C	C	A	A	C	C	C	C	C	C	A
RFL_Contig3424_931	IWB64353	C/T	UN	LG32_UN	32176508	32	17.75	T	C	C	T	C	T	C	T	C	T	T	C	C	T	T	T	C	T	T	C	C	T	C	T	C	C	C	C	T	C	T	C	C	C	T	C	C	C	C	C	C	T
BS00064523_51	IWB9308	C/T	UN	LG32_UN	245929610	32	18.49	T	C	C	T	C	T	C	T	C	T	T	C	C	T	T	T	C	T	T	C	C	T	C	T	C	C	C	C	T	C	T	C	C	C	T	C	C	C	C	C	C	T
BS00022932_51	IWB7328	T/C	UN	LG32_UN	32011735	32	23.69	T	C	T	T	C	T	C	T	C	T	T	C	C	T	T	T	C	T	T	C	C	T	C	T	C	C	C	C	T	C	T	C	C	C	T	C	C	C	C	C	C	T
BS00063708_51	IWB9113	C/T	UN	LG32_UN	32610656	32	28.15	C	T	C	C	T	C	T	C	T	C	C	T	T	C	C	T	T	C	C	T	T	C	T	C	T	T	T	T	C	T	C	T	T	T	C	T	T	T	T	T	T	C
Tdurum_contig47476_528	IWB71810	A/G	UN	LG32_UN	32604366	32	30.37	A	G	G	A	G	A	G	A	G	A	A	G	G	A	A	G	G	A	A	G	G	A	G	A	G	G	G	G	A	G	A	G	G	G	A	G	G	G	G	G	G	A
RAC875_c16405_84	IWB54290	C/T	4D	LG33_4D	439982053	33	0	C	T	C	T	T	T	T	T	T	C	T	T	T	T	C	T	T	C	C	C	T	C	T	T	T	T	C	C	T	T	T	T	C	T	T	T	T	T	T	C	C	C
wsnp_Ex_c20386_29451037	IWA2533	T/C	4D	LG33_4D	428787186	33	7.155	T	C	T	C	C	C	C	C	C	T	C	C	C	C	T	C	C	T	T	T	C	T	T	C	C	C	T	T	C	C	C	C	T	T	C	C	C	C	C	T	T	C
BobWhite_c7235_365	IWB4310	G/A	4D	LG33_4D	423228395	33	14.31	G	A	G	A	A	A	A	A	A	G	A	G	A	A	G	A	A	A	G	A	A	G	G	A	A	A	G	G	A	A	G	A	G	G	A	A	A	A	A	G	A	A
TA001684_0426	IWB65438	C/A	4D	LG33_4D	359640421	33	20.618	C	A	A	A	C	A	A	A	A	C	A	C	A	A	C	A	A	A	C	A	A	C	C	A	A	C	C	A	A	A	C	A	C	A	A	A	A	A	A	C	A	A
wsnp_BF145459D_Ta_2_1	_	A/G	4D	LG34_4D	453416279	34	0	G	A	A	G	A	A	G	G	A	A	A	A	G	G	G	G	A	G	A	A	A	G	G	G	G	G	A	G	A	A	A	A	G	A	A	A	G	G	A	A	A	G
wsnp_BF202706D_Ta_1_1	IWA430	G/A	4D	LG34_4D	216967981	34	2.273	A	G	G	A	G	G	A	A	G	G	G	G	A	A	A	A	G	G	G	A	G	A	A	A	A	A	G	A	G	G	G	G	A	G	G	G	A	A	G	G	G	A
wsnp_BE444858D_Ta_1_1	IWA161	C/T	4D	LG34_4D	134532978	34	4.546	T	C	C	T	C	C	T	T	C	C	C	C	T	T	T	T	C	T	C	T	C	T	T	T	T	T	C	T	C	C	C	C	T	T	C	C	T	T	C	C	C	T
D_contig18193_134	IWB15914	G/A	4D	LG34_4D	124509163	34	6.05	A	G	A	A	G	G	A	A	G	G	G	G	A	A	A	A	G	A	G	A	G	A	A	A	A	A	G	A	G	G	G	G	A	G	G	G	A	A	G	G	G	A
[truncated: 95 more columns]

## Sheet: Table S6
Table S6: List of all cosegregating markers located in the QTL residing linkage group
Marker name	IWB name	allele	Chr	Chr_LGR	Pos (bp)	LG	LG Pos (cM)	UI-Silver	Shaan89150	A12170W-1	A12170W-2	A12170W-3	A12170W-4	A12170W-5	A12170W-6	A12170W-7	A12170W-8	A12170W-9	A12170W-10	A12170W-11	A12170W-12	A12170W-13	A12170W-14	A12170W-15	A12170W-16	A12170W-17	A12170W-18	A12170W-19	A12170W-20	A12170W-21	A12170W-22	A12170W-23	A12170W-24	A12170W-25	A12170W-26	A12170W-27	A12170W-28	A12170W-29	A12170W-30	A12170W-31	A12170W-32	A12170W-33	A12170W-34	A12170W-35	A12170W-36	A12170W-37	A12170W-38	A12170W-39	A12170W-40
GENE_3993_284	IWB33715	C/A	6D	LG24_6D	483925102	24	0	C	A	C	A	A	C	A	C	C	C	A	C	C	C	A	C	A	C	A	A	A	C	C	A	C	A	A	A	A	C	C	A	C	C	C	C	A	C	C	C	A	A
RAC875_c24285_1049	IWB55623	A/G	6D	LG24_6D	483926899	24	0	A	G	A	G	G	A	G	A	A	A	G	A	A	A	G	A	G	A	G	G	G	A	A	G	A	G	G	G	G	A	A	G	A	A	A	A	G	A	A	A	G	G
wsnp_Ex_c13188_20825019	IWA1741	G/A	6D	LG24_6D	486172117	24	4.219	G	A	G	A	A	G	A	G	G	G	A	G	G	G	A	G	A	G	A	A	A	G	G	A	G	A	A	A	A	G	G	A	G	G	G	G	A	G	G	G	A	A
wsnp_Ex_c21688_30845705	IWA2637	G/A	6D	LG24_6D	486392327	24	4.219	G	A	G	A	A	G	A	G	G	G	A	G	G	G	A	G	A	G	A	A	A	G	G	A	G	A	A	A	A	G	G	A	G	G	G	G	A	G	G	G	A	A
wsnp_Ku_rep_c71225_70941765	IWA7490	A/G	6D	LG24_6D	486392518	24	4.219	A	G	A	G	G	A	G	A	A	A	G	A	A	A	G	A	G	A	G	G	G	A	A	G	A	G	G	G	G	A	A	G	A	A	A	A	G	A	A	A	G	G
Excalibur_c21688_724	IWB23673	A/G	6D	LG24_6D	486392921	24	4.219	A	G	A	G	G	A	G	A	A	A	G	A	A	A	G	A	G	A	G	G	G	A	A	G	A	G	G	G	G	A	A	G	A	A	A	A	G	A	A	A	G	G
wsnp_Ex_c4480_8054926	IWA3909	A/G	6D	LG24_6D	486393603	24	4.219	A	G	A	G	G	A	G	A	A	A	G	A	A	A	G	A	G	A	G	G	G	A	A	G	A	G	G	G	G	A	A	G	A	A	A	A	G	A	A	A	G	G
wsnp_Ex_c4480_8055163	IWA3910	A/C	6D	LG24_6D	486393725	24	4.219	A	C	A	C	C	A	C	A	A	A	C	A	A	A	C	A	C	A	C	C	C	A	A	C	A	C	C	C	C	A	A	C	A	A	A	A	C	A	A	A	C	C
wsnp_Ex_c4480_8055475	IWA3911	A/G	6D	LG24_6D	486394037	24	4.219	A	G	A	G	G	A	G	A	A	A	G	A	A	A	G	A	G	A	G	G	G	A	A	G	A	G	G	G	G	A	A	G	A	A	A	A	G	A	A	A	G	G
wsnp_Ex_c4480_8056013	IWA3912	A/G	6D	LG24_6D	486394905	24	4.219	A	G	A	G	G	A	G	A	A	A	G	A	A	A	G	A	G	A	G	G	G	A	A	G	A	G	G	G	G	A	A	G	A	A	A	A	G	A	A	A	G	G
wsnp_Ex_c4480_8056354	IWA3913	T/C	6D	LG24_6D	486395630	24	4.219	T	C	T	C	C	T	C	T	T	T	C	T	T	T	C	T	C	T	C	C	C	T	T	C	T	C	C	C	C	T	T	C	T	T	T	T	C	T	T	T	C	C
wsnp_Ex_c4480_8057184	IWA3914	A/G	6D	LG24_6D	486396459	24	4.219	A	G	A	G	G	A	G	A	A	A	G	A	A	A	G	A	G	A	G	G	G	A	A	G	A	G	G	G	G	A	A	G	A	A	A	A	G	A	A	A	G	G
Kukri_c57756_370	IWB46689	T/C	6D	LG24_6D	486398555	24	4.219	T	C	T	C	C	T	C	T	T	T	C	T	T	T	C	T	C	T	C	C	C	T	T	C	T	C	C	C	C	T	T	C	T	T	T	T	C	T	T	T	C	C
BobWhite_c18136_441	IWB1134	G/A	6D	LG24_6D	486434266	24	4.219	G	A	G	A	A	G	A	G	G	G	A	G	G	G	A	G	A	G	A	A	A	G	G	A	G	A	A	A	A	G	G	A	G	G	G	G	A	G	G	G	A	A
wsnp_Ex_c4518_8119503	IWA3926	G/A	6D	LG24_6D	486668666	24	4.219	G	A	G	A	A	G	A	G	G	G	A	G	G	G	A	G	A	G	A	A	A	G	G	A	G	A	A	A	A	G	G	A	G	G	G	G	A	G	G	G	A	A
BobWhite_c9641_566	IWB4637	G/A	6D	LG24_6D	486669039	24	4.219	G	A	G	A	A	G	A	G	G	G	A	G	G	G	A	G	A	G	A	A	A	G	G	A	G	A	A	A	A	G	G	A	G	G	G	G	A	G	G	G	A	A
BobWhite_c5847_919	IWB4005	G/T	6D	LG24_6D	486669917	24	4.219	G	T	G	T	T	G	T	G	G	G	T	G	G	G	T	G	T	G	T	T	T	G	G	T	G	T	T	T	T	G	G	T	G	G	G	G	T	G	G	G	T	T
BS00087334_51	IWB11494	A/C	6D	LG24_6D	486670258	24	4.219	A	C	A	C	C	A	C	A	A	A	C	A	A	A	C	A	C	A	C	C	C	A	A	C	A	C	C	C	C	A	A	C	A	A	A	A	C	A	A	A	C	C
BS00087343_51	IWB11495	A/G	6D	LG24_6D	486671273	24	4.219	A	G	A	G	G	A	G	A	A	A	G	A	A	A	G	A	G	A	G	G	G	A	A	G	A	G	G	G	G	A	A	G	A	A	A	A	G	A	A	A	G	G
BS00080047_51	IWB11107	C/T	6D	LG24_6D	487203293	24	4.219	C	T	C	T	T	C	T	C	C	C	T	C	C	C	T	C	T	C	T	T	T	C	C	T	C	T	T	T	T	C	C	T	C	C	C	C	T	C	C	C	T	T
BS00105877_51	IWB12259	T/C	6D	LG24_6D	487412630	24	4.219	T	C	T	C	C	T	C	T	T	T	C	T	T	T	C	T	C	T	C	C	C	T	T	C	T	C	C	C	C	T	T	C	T	T	T	T	C	T	T	T	C	C
BS00023009_51	IWB7372	G/A	6D	LG24_6D	490315856	24	6.882	G	A	G	Undetermined	A	G	A	G	G	G	Undetermined	G	G	G	A	G	A	G	A	A	A	G	G	A	G	A	A	A	A	G	G	A	G	G	G	G	A	A	G	G	A	A
Excalibur_c16566_485	IWB22803	G/A	6D	LG24_6D	490319380	24	6.882	G	A	G	Undetermined	A	G	A	G	G	G	Undetermined	G	G	G	A	G	A	G	A	A	A	G	G	A	G	A	A	A	A	G	G	A	G	G	G	G	A	A	G	G	A	A
wsnp_JG_c5646_2148382	IWA6361	G/T	6D	LG24_6D	490688726	24	6.882	G	T	G	Undetermined	T	G	T	G	G	G	Undetermined	G	G	G	T	G	T	G	T	T	T	G	G	T	G	T	T	T	T	G	G	T	G	G	G	G	T	T	G	G	T	T
BobWhite_c13435_700	IWB505	T/C	6D	LG24_6D	492558565	24	14.8	T	C	T	C	C	T	C	T	T	T	C	T	T	T	C	T	C	T	T	C	C	T	T	C	T	C	C	C	C	T	T	C	T	T	T	T	C	T	T	T	C	C
wsnp_Ex_c31584_40355363	IWA3350	A/G	6D	LG24_6D	492566527	24	14.8	A	G	A	G	G	A	G	A	A	A	G	A	A	A	G	A	G	A	A	G	G	A	A	G	A	G	G	G	G	A	A	G	A	A	A	A	G	A	A	A	G	G
Kukri_c14511_1046	IWB41216	A/C	6D	LG24_6D	492567585	24	14.8	A	C	A	C	C	A	C	A	A	A	C	A	A	A	C	A	C	A	A	C	C	A	A	C	A	C	C	C	C	A	A	C	A	A	A	A	C	A	A	A	C	C
CAP7_c2559_543	IWB13935	G/T	6D	LG24_6D	492567711	24	14.8	G	T	G	T	T	G	T	G	G	G	T	G	G	G	T	G	T	G	G	T	T	G	G	T	G	T	T	T	T	G	G	T	G	G	G	G	T	G	G	G	T	T
Excalibur_c29748_954	IWB24882	A/G	6D	LG24_6D	492548738	24	17.797	A	G	A	G	G	A	G	A	A	A	G	A	A	A	G	A	G	A	G	G	G	A	A	G	A	G	G	G	G	A	A	G	A	A	A	A	G	A	A	A	G	G
Kukri_c373_1588	IWB44669	C/T	6D	LG24_6D	493702594	24	17.797	C	T	C	T	T	C	T	C	C	C	T	C	C	C	T	C	T	C	T	T	T	C	C	T	C	T	T	T	T	C	C	T	C	C	C	C	T	C	C	C	T	T
BobWhite_c19298_97	IWB1265	T/C	6D	LG24_6D	493707189	24	17.797	T	C	T	C	C	T	C	T	T	T	C	T	T	T	C	T	C	T	C	C	C	T	T	C	T	C	C	C	C	T	T	C	T	T	T	T	C	T	T	T	C	C
BS00070856_51	IWB10505	T/G	6D	LG24_6D	494566412	24	19.11	T	G	T	G	G	T	G	T	T	T	G	T	T	T	G	T	G	T	T	G	G	T	T	G	T	G	G	G	G	T	T	G	T	T	T	T	G	T	T	T	G	G
D_contig37522_188	IWB16727	A/G	6D	LG24_6D	494664834	24	19.11	A	G	A	G	G	A	G	A	A	A	G	A	A	A	G	A	G	A	A	G	G	A	A	G	A	G	G	G	G	A	A	G	A	A	A	A	G	A	A	A	G	G
BS00022481_51	IWB7108	G/T	6D	LG30_6D	1404217	30	0	T	G	T	G	T	T	G	G	T	G	G	G	G	G	G	T	G	G	G	T	T	T	T	T	T	T	T	T	T	T	T	G	T	T	G	T	G	T	G	T	G	T
BS00075409_51	IWB10804	G/A	6D	LG30_6D	1405900	30	0	A	G	A	G	A	A	G	G	A	G	G	G	G	G	G	A	G	G	G	A	A	A	A	A	A	A	A	A	A	A	A	G	A	A	G	A	G	A	G	A	G	A
wsnp_Ex_c18664_27540364	IWA2338	A/G	6D	LG30_6D	1759401	30	0	G	A	G	A	G	G	A	A	G	A	A	A	A	A	A	G	A	A	A	G	G	G	G	G	G	G	G	G	G	G	G	A	G	G	A	G	A	G	A	G	A	G
BobWhite_rep_c65669_525	IWB5558	T/C	6D	LG30_6D	2033204	30	3.727	T	C	T	C	T	T	C	C	T	C	C	C	C	C	C	T	C	C	C	T	T	C	T	T	T	T	T	T	C	C	C	C	C	T	C	T	C	T	C	T	C	T
RFL_Contig2815_1305	IWB64082	C/T	6D	LG30_6D	2085079	30	3.727	C	T	T	C	T	T	C	C	T	C	C	C	C	C	C	T	C	C	C	T	T	C	T	T	T	T	T	T	C	C	C	C	C	T	C	T	C	T	C	T	C	T
Excalibur_c52276_176	IWB27307	C/T	6D	LG30_6D	2150320	30	3.727	T	C	T	C	T	T	C	C	T	C	C	C	C	C	C	T	C	C	C	T	T	C	T	T	T	T	T	T	C	C	C	C	C	T	C	T	C	T	C	T	C	T
wsnp_Ku_c19587_29102203	IWA6673	A/G	6D	LG30_6D	2151299	30	5.012	G	A	A	A	G	A	A	A	G	A	A	A	A	A	A	G	A	A	A	G	G	A	G	G	G	G	G	G	A	A	A	A	A	G	A	G	A	G	A	G	A	G
CAP7_c1208_150	IWB13767	G/A	6D	LG30_6D	2252278	30	5.012	A	G	G	G	A	G	G	G	A	G	G	G	G	G	G	A	G	G	G	A	A	G	A	A	A	A	A	A	G	G	G	G	G	A	G	A	G	A	G	A	G	A
TA002853_0110_w	IWB65608	C/T	6D	LG30_6D	2390210	30	5.012	T	C	C	C	T	C	C	C	T	C	C	C	C	C	C	T	C	C	C	T	T	C	T	T	T	T	T	T	C	C	C	C	C	T	C	T	C	T	C	T	C	T
Jagger_c3907_55	IWB36574	A/G	6D	LG30_6D	4522230	30	5.74	A	G	A	G	G	A	A	A	G	A	A	A	A	A	A	G	A	A	A	G	G	A	G	G	G	G	G	G	A	A	A	A	A	G	A	G	A	G	A	G	A	G
Excalibur_c12085_276	IWB22036	C/T	6D	LG30_6D	4692601	30	5.74	C	T	C	T	T	C	C	C	T	C	C	C	C	C	C	T	C	C	C	T	T	C	T	T	T	T	T	T	C	C	C	C	C	T	C	T	C	T	C	T	C	T
BobWhite_c7090_123	IWB4283	T/C	6D	LG30_6D	5195360	30	5.74	C	T	T	C	C	T	T	T	C	T	T	T	T	T	T	C	T	T	T	C	C	T	C	C	C	C	C	C	T	T	T	T	T	C	T	C	T	C	T	C	T	C
BobWhite_c7090_778	IWB4286	C/T	6D	LG30_6D	5307719	30	7.428	T	C	T	T	T	C	C	C	T	C	C	C	C	C	T	T	C	C	T	T	T	C	T	T	T	T	T	T	C	C	C	C	C	T	C	T	C	T	C	T	C	T
BobWhite_c3073_1156	IWB2392	A/G	6D	LG30_6D	6469985	30	7.428	A	G	G	G	G	A	A	A	G	A	A	A	A	A	G	G	A	A	G	G	G	A	G	G	G	G	G	G	A	A	A	A	A	G	A	G	A	G	A	G	A	G
[truncated: 95 more columns]

## Sheet: Table S7
Table S7: Summary table for distribution of SNP markers across linkage group and their corresponding chromosome
Linkage Group	Chromosome	Total SNPs	Unique SNPs	Total length cM	SNP density (cM/SNP)
1	2B	333	116	294.065	2.53504
2	1A	332	113	270.017	2.38953
3	1B	324	105	270.36	2.57486
4	5B	271	112	279.232	2.49314
5	5A	251	111	249.273	2.2457
6	3B	214	66	266.727	4.04132
7	2D	213	59	197.067	3.34012
8	3A	206	76	234.51	3.08566
9	2A	169	47	122.84	2.61362
10	7A	159	79	244.773	3.09839
11	6B	147	83	260.337	3.13659
12	7B	145	86	233.036	2.70972
13	4A	125	65	275.578	4.23966
14	1D	76	8	10.785	1.34813
15	7B	68	34	130.546	3.83959
16	5D	64	25	92.423	3.69692
17	6A	60	22	96.087	4.36759
18	2A	56	15	46.109	3.07393
19	1D	49	19	91.325	4.80658
20	6A	36	19	52.94	2.78632
21	6D	35	26	142.015	5.46212
22	5B	33	14	76.688	5.47771
23	7D	31	24	108.57	4.52375
24	6D	33	6	19.11	3.185
25	7D	23	17	53.356	3.13859
26	4B	21	12	44.283	3.69025
27	7A	19	10	30.012	3.0012
28	5D	14	11	156.612	14.2375
29	1D	14	8	14.01	1.75125
30	6D	14	5	7.428	1.4856
31	3D	10	7	47.726	6.818
32	UN	6	6	30.37	5.06167
33	4D	4	4	20.618	5.1545
34	4D	4	4	6.05	1.5125
Genome A		1413	557
Genome B		1556	628
Genome D		584	223
Unknown		6	6
Total		3559	1414	4474.88

## Sheet: Table S8
Table S8: Analysis of variance (ANOVA) for main effects and interaction between QTLs Qdb.ssdhui-6DL and Qdb.ssdhui-6DS on dwarf bunt resistance with significance difference at p-value 0.05
QTL	Df	Sum Sq	Mean Sq	F value	Pr(>F)
Qdb.ssdhui-6DL	1	4885	4885	31.979	9.34e-08 ***
Qdb.ssdhui-6DS	1	2370	2370	15.519	0.000132 ***
Qdb.ssdhui-6DL : Qdb.ssdhui-6DS	1	429	429	2.811	0.096011 .
Residuals	131	20010	153
Note: level of significance; p-value < 0.001 (***), p-value < 0.01 (**), p-value < 0.05 ‘*’, p-value < 0.1 ‘.’

## Sheet: Table S9
Table S9: KASP markers developed from the identified QTL intervals polymorphic between two parent.
KASP_name	QTL	Position (bp)	Probe	Primer sequence
BobWhite_c13435_700 (IWB505)	QDB.ssdhui-6DL	492558565	FAM	GAAGGTGACCAAGTTCATGCTtccggtatgaacagttcgttC
			HEX	GAAGGTCGGAGTCAACGGATTtccggtatgaacagttcgttT
			Common	accaaccttttgtacgtagca
wsnp_Ex_c31584_40355363 (IWA3350)	QDB.ssdhui-6DL	492566527	FAM	GAAGGTGACCAAGTTCATGCTgaaacacacgtgacatggaaT
			HEX	GAAGGTCGGAGTCAACGGATTgaaacacacgtgacatggaaC
			Common	tgatgaggacttccgtgaaaatt
CAP7_c2559_543 (IWB13935)	QDB.ssdhui-6DL	492567711	FAM	GAAGGTGACCAAGTTCATGCTgccggcagtgccgaggaT
			HEX	GAAGGTCGGAGTCAACGGATTgccggcagtgccgaggaC
			Common	gccggtaactactagcgtgg
BS00022481_51 (IWB7108)	QDB.ssdhui-6DS	1404217	FAM	GAAGGTGACCAAGTTCATGCTcaaggcccttatctacgagtttA
			HEX	GAAGGTCGGAGTCAACGGATTcaaggcccttatctacgagtttC
			Common	tggtgcagccatttgtcC
BS00075409_51(IWB10804)	QDB.ssdhui-6DS	1405900	FAM	GAAGGTGACCAAGTTCATGCTgggccttccagttcattgtA
			HEX	GAAGGTCGGAGTCAACGGATTgggccttccagttcattgtG
			Common	gttgctccatgtccttagcg
wsnp_Ex_c18664_27540364(IWA2338)	QDB.ssdhui-6DS	1759401	FAM	GAAGGTGACCAAGTTCATGCTtcagttcaccctcaacttaccA
			HEX	GAAGGTCGGAGTCAACGGATTtcagttcaccctcaacttaccG
			Common	cagacggcaatcttggaa
Excalibur_c52276_176 (IWB27307)	QDB.ssdhui-6DS	2151299	FAM	GAAGGTGACCAAGTTCATGCTgccacttatttAatccagcTggT
			HEX	GAAGGTCGGAGTCAACGGATTgccacttatttAatccagcTggC
			Common	gtactacaaccgcgccagat
Note: Yellow highlighted KASP markers were used to show QTL effect on SSDH population and Validation population

[truncated: 1 more sheets: Table S10]
