# Supplementary material for: Identification and validation of two quantitative trait loci for dwarf bunt in the resistant cultivar ‘UI Silver’
Source: Theor Appl Genet. 2025 Jan 7;138(1):18. doi: 10.1007/s00122-024-04795-7 (PMC11706883; doi:10.1007/s00122-024-04795-7)
Supplement: Supplementary file 2 — Supplementary file2 (CSV 27185 KB) [file 122_2024_4795_MOESM2_ESM.csv]

Table: Raw genotypic data derived from the 90K SNP array on SSDH mapping population including parental lines used in the study.
Index	Name	SNP	Chromosome	Pos(bp)	strand	assembly	center	protLSID	assayLSID	panelLSID	QCcode	UI-Silver	Shaan89150	A12170W-1	A12170W-2	A12170W-3	A12170W-4	A12170W-5	A12170W-6	A12170W-7	A12170W-8	A12170W-9	A12170W-10	A12170W-11	A12170W-12	A12170W-13	A12170W-14	A12170W-15	A12170W-16	A12170W-17	A12170W-18	A12170W-19	A12170W-20	A12170W-21	A12170W-22	A12170W-23	A12170W-24	A12170W-25	A12170W-26	A12170W-27	A12170W-28	A12170W-29	A12170W-30	A12170W-31	A12170W-32	A12170W-33	A12170W-34	A12170W-35	A12170W-36
1	BobWhite_c10015_641	[A/G]	Chr2A	159017122	+	NA	NA	NA	NA	NA	NA	G	A	G	A	G	A	A	G	A	A	G	G	G	A	A	G	A	G	G	G	A	G	G	G	A	A	A	G	A	A	G	G	A	A	A	A	G	A
2	BobWhite_c10016_302	[T/C]	Chr2B	630804695	+	NA	NA	NA	NA	NA	NA	T	T	N	N	T	N	N	N	N	N	N	N	N	N	N	N	N	N	N	N	N	T	N	N	N	N	N	N	N	N	T	N	N	N	N	N	N	N
3	BobWhite_c10016_431	[T/C]	Chr2B	630804566	+	NA	NA	NA	NA	NA	NA	T	T	T	T	T	T	T	T	T	T	T	T	T	T	T	T	T	T	T	T	T	T	T	T	T	T	T	T	T	T	T	T	T	T	T	T	T	T
4	BobWhite_c10017_644	[A/G]	Chr7B	139234034	+	NA	NA	NA	NA	NA	NA	G	G	G	G	G	G	G	G	G	G	G	G	G	G	G	G	G	G	G	G	G	G	G	G	G	G	G	G	G	G	G	G	G	G	G	G	G	G
5	BobWhite_c1002_263	[T/C]	Chr5D	273041140	+	NA	NA	NA	NA	NA	NA	C	C	C	C	C	C	C	C	C	C	C	C	C	C	C	C	C	C	C	N	C	C	C	C	C	C	C	C	C	C	C	N	C	N	C	C	C	C
6	BobWhite_c10022_471	[T/C]	Chr5A	367894467	+	NA	NA	NA	NA	NA	NA	C	C	C	C	C	C	C	C	C	C	C	C	C	C	C	C	C	C	C	C	C	C	C	C	C	C	C	C	C	C	C	C	C	C	C	C	C	C
7	BobWhite_c10038_503	[T/C]	Chr5B	569910259	+	NA	NA	NA	NA	NA	NA	N	C	N	C	C	C	N	C	Y	N	C	N	C	C	N	Y	N	N	C	N	C	C	N	N	C	C	C	N	Y	C	N	C	N	N	C	C	N	C
8	BobWhite_c10076_601	[A/G]	Chr4A	609027608	+	NA	NA	NA	NA	NA	NA	G	G	G	G	G	G	G	G	G	G	G	G	G	G	G	G	G	G	G	G	G	G	G	G	G	G	G	G	G	G	G	G	G	N	G	G	G	G
9	BobWhite_c10082_241	[T/G]	Chr4D	32973355	+	NA	NA	NA	NA	NA	NA	K	K	K	K	K	K	K	K	K	K	K	K	K	K	K	K	K	K	K	K	K	K	K	K	K	K	K	K	K	K	K	K	K	N	K	K	K	K
10	BobWhite_c10090_559	[T/C]	Chr6D	16620881	+	NA	NA	NA	NA	NA	NA	C	C	N	C	C	C	C	C	C	C	C	C	C	C	C	C	N	C	C	C	C	C	C	C	C	C	C	C	C	C	C	C	C	N	C	C	C	C
11	BobWhite_c10098_535	[T/C]	Chr3A	736093614	+	NA	NA	NA	NA	NA	NA	C	C	C	C	C	C	C	C	C	C	C	C	C	C	C	C	N	C	C	C	C	C	C	C	C	C	C	C	N	C	C	C	C	C	C	C	C	C
12	BobWhite_c10108_260	[A/C]	Chr3A	247610173	+	NA	NA	NA	NA	NA	NA	N	C	N	N	C	C	C	N	C	N	C	C	C	C	C	N	N	N	C	N	C	C	C	N	C	C	C	C	C	C	C	C	C	N	C	C	C	C
13	BobWhite_c10109_1022	[T/C]	Chr1D	349517132	+	NA	NA	NA	NA	NA	NA	C	C	N	N	C	N	N	N	N	N	N	N	N	N	N	N	N	N	N	N	N	C	N	N	N	N	N	N	N	N	C	N	N	N	N	N	N	N
14	BobWhite_c10109_234	[T/C]	Chr1B	473809933	+	NA	NA	NA	NA	NA	NA	C	C	N	Y	C	Y	Y	Y	Y	Y	Y	Y	Y	Y	Y	Y	Y	N	Y	Y	Y	C	Y	Y	Y	Y	Y	Y	Y	Y	C	Y	Y	Y	Y	Y	Y	Y
15	BobWhite_c10116_389	[A/G]	Chr3A	663467692	+	NA	NA	NA	NA	NA	NA	N	A	A	A	N	A	A	A	A	A	A	A	A	A	A	A	A	A	A	A	A	A	A	A	A	A	A	A	A	A	A	A	A	A	A	A	A	A
16	BobWhite_c10126_263	[T/C]	Chr5B	521224704	+	NA	NA	NA	NA	NA	NA	C	C	N	N	C	C	C	C	C	C	C	C	C	C	C	N	N	N	C	C	C	C	C	C	C	C	N	C	C	C	C	C	C	T	C	C	C	C
17	BobWhite_c1014_412	[T/C]	Chr4A	120500905	+	NA	NA	NA	NA	NA	NA	N	C	C	C	C	C	C	C	C	C	C	C	C	C	C	C	C	C	C	C	C	C	C	C	C	C	C	C	C	C	C	C	C	C	C	C	C	C
18	BobWhite_c10140_297	[A/G]	Chr6B	178229402	+	NA	NA	NA	NA	NA	NA	N	G	A	G	N	A	A	G	A	A	A	G	A	A	A	A	G	A	G	A	G	A	A	A	G	A	A	A	G	A	A	A	A	A	G	A	G	A
19	BobWhite_c10150_488	[T/C]	Chr5D	548044099	+	NA	NA	NA	NA	NA	NA	T	T	T	T	T	T	T	T	T	T	T	T	T	T	T	T	T	T	T	T	T	T	T	T	T	T	T	T	T	T	T	T	T	T	T	T	T	T
20	BobWhite_c10160_369	[T/C]	Chr5A	712396697	+	NA	NA	NA	NA	NA	NA	C	C	N	Y	C	Y	Y	Y	Y	Y	Y	Y	Y	Y	Y	Y	Y	Y	Y	N	Y	C	Y	Y	Y	Y	Y	Y	Y	Y	C	Y	Y	Y	Y	Y	Y	Y
21	BobWhite_c10160_696	[T/C]	Chr4D	517441758	+	NA	NA	NA	NA	NA	NA	Y	Y	Y	Y	Y	Y	Y	Y	Y	Y	Y	Y	Y	Y	Y	Y	Y	Y	Y	Y	Y	Y	Y	Y	Y	Y	Y	Y	Y	Y	Y	Y	Y	N	Y	Y	Y	Y
22	BobWhite_c10169_627	[T/G]	Chr2B	754016572	+	NA	NA	NA	NA	NA	NA	G	G	G	G	G	G	G	G	G	G	G	G	G	G	G	G	G	G	G	N	G	G	G	G	G	G	G	G	G	N	G	G	G	N	G	G	G	G
23	BobWhite_c10171_323	[A/C]	Chr6B	730738795	+	NA	NA	NA	NA	NA	NA	A	A	A	A	A	A	A	A	A	A	A	A	A	A	A	A	A	A	A	A	A	A	A	A	A	A	A	A	A	A	A	A	A	A	A	A	A	A
24	BobWhite_c10171_80	[A/G]	Chr6B	730738159	+	NA	NA	NA	NA	NA	NA	N	G	G	G	N	G	G	G	G	G	G	G	G	G	G	G	G	G	G	G	G	N	G	G	G	G	G	G	G	G	G	G	G	G	G	G	G	G
25	BobWhite_c10173_317	[A/G]	Chr7A	167893473	+	NA	NA	NA	NA	NA	NA	A	A	N	A	A	A	A	A	A	A	A	A	A	A	A	A	N	A	A	N	A	A	A	A	A	A	A	A	A	A	A	A	A	N	A	A	A	A
26	BobWhite_c102_2612	[T/C]	Chr2D	30052591	+	NA	NA	NA	NA	NA	NA	C	C	T	T	C	T	T	T	T	T	T	T	T	T	T	T	T	T	T	T	T	C	T	T	T	T	T	T	T	T	C	T	T	T	T	T	T	T
27	BobWhite_c1020_62	[T/C]	Chr4D	465518954	+	NA	NA	NA	NA	NA	NA	C	C	N	N	C	C	C	C	N	N	N	N	C	C	N	N	N	N	N	C	C	C	N	C	C	C	N	N	N	C	C	N	N	Y	N	C	C	C
28	BobWhite_c10215_242	[A/G]	Chr2B	449580819	+	NA	NA	NA	NA	NA	NA	A	G	A	G	G	G	A	A	A	A	A	A	A	G	G	G	A	A	G	A	G	A	G	G	A	G	G	G	G	A	G	A	A	G	A	G	A	G
29	BobWhite_c10229_415	[A/G]	Chr7A	249025701	+	NA	NA	NA	NA	NA	NA	G	G	G	G	G	G	G	G	G	G	G	G	G	G	G	G	G	G	G	G	G	G	G	G	G	G	G	G	G	G	G	G	G	G	G	G	G	G
30	BobWhite_c10236_192	[T/C]	Chr3B	631741747	+	NA	NA	NA	NA	NA	NA	C	C	N	C	C	C	N	C	C	N	C	C	N	C	C	N	N	N	C	N	C	C	C	C	C	N	N	C	N	C	C	N	C	N	C	C	C	C
31	BobWhite_c10237_506	[A/G]	Chr5D	456670572	+	NA	NA	NA	NA	NA	NA	A	A	A	A	A	A	A	A	A	A	A	A	A	A	A	A	A	A	A	A	A	A	A	A	A	A	A	A	A	A	A	A	A	A	A	A	A	A
32	BobWhite_c10238_127	[T/C]	Chr2B	130679285	+	NA	NA	NA	NA	NA	NA	Y	Y	N	Y	Y	Y	Y	Y	Y	Y	Y	Y	Y	Y	Y	Y	N	Y	Y	N	Y	Y	Y	Y	Y	Y	N	Y	Y	Y	Y	Y	Y	N	Y	Y	Y	Y
33	BobWhite_c10239_519	[A/G]	Chr6D	29050323	+	NA	NA	NA	NA	NA	NA	A	A	A	A	A	A	A	A	A	A	A	A	A	A	A	A	A	A	A	A	A	A	A	A	A	A	A	A	A	A	A	A	A	A	A	A	A	A
34	BobWhite_c10240_434	[A/G]	Chr5A	445361399	+	NA	NA	NA	NA	NA	NA	G	G	N	N	G	N	N	N	N	N	N	N	N	N	N	N	N	N	N	N	N	G	N	N	N	N	N	N	N	N	G	N	N	N	N	N	N	N
35	BobWhite_c10245_305	[T/C]	Chr5B	650536036	+	NA	NA	NA	NA	NA	NA	C	C	C	C	C	C	C	C	C	C	C	C	C	C	C	C	C	C	C	N	C	C	C	C	C	C	C	C	C	C	C	C	C	C	C	C	C	C
36	BobWhite_c10247_316	[A/G]	Chr5B	514404176	+	NA	NA	NA	NA	NA	NA	G	G	N	N	G	G	G	G	N	N	G	G	N	G	G	N	R	R	G	R	G	G	G	G	G	G	R	G	R	G	G	R	G	N	G	G	G	G
37	BobWhite_c10251_382	[A/G]	Chr1A	593440380	+	NA	NA	NA	NA	NA	NA	N	R	N	N	G	A	N	R	A	G	N	R	G	G	G	N	R	A	R	G	A	G	A	A	G	G	R	N	G	A	N	N	R	R	R	N	A	G
38	BobWhite_c1027_1127	[T/C]	Chr1A	591284876	+	NA	NA	NA	NA	NA	NA	C	T	C	T	C	T	C	C	T	C	T	C	C	C	C	C	C	T	T	C	T	C	T	T	C	C	C	T	C	T	C	T	T	C	C	T	T	C
39	BobWhite_c1027_360	[A/G]	Chr1A	591287075	+	NA	NA	NA	NA	NA	NA	R	G	N	G	G	G	G	R	G	R	G	R	R	R	R	R	R	G	G	R	G	G	G	N	R	R	N	G	R	G	G	G	G	N	R	G	G	G
40	BobWhite_c1027_474	[A/G]	Chr1D	490593856	+	NA	NA	NA	NA	NA	NA	A	G	A	A	A	G	A	G	G	A	A	A	A	A	A	A	G	G	G	A	G	A	G	G	A	A	G	A	A	G	G	A	A	G	G	A	G	A
41	BobWhite_c10287_421	[T/C]	Chr1B	482239482	+	NA	NA	NA	NA	NA	NA	Y	C	N	N	C	N	N	N	N	N	N	N	N	N	N	N	N	N	N	N	N	C	N	N	N	N	N	N	N	N	C	N	N	N	N	N	N	N
42	BobWhite_c10290_234	[A/G]	Chr2A	782021026	+	NA	NA	NA	NA	NA	NA	G	R	G	G	R	G	G	G	G	G	G	G	G	G	G	G	G	G	G	G	G	G	G	G	G	G	G	G	G	G	G	G	G	G	G	G	G	G
43	BobWhite_c10301_452	[T/G]	#N/A	#N/A	+	NA	NA	NA	NA	NA	NA	N	G	G	G	G	G	G	G	G	G	G	G	G	G	G	G	G	G	G	G	G	G	G	G	G	G	G	G	G	G	G	G	G	N	G	G	G	G
44	BobWhite_c10318_1009	[T/C]	Chr2A	505290275	+	NA	NA	NA	NA	NA	NA	N	C	N	N	C	C	N	N	N	N	N	N	N	C	C	N	N	Y	N	N	C	C	C	N	N	C	C	N	N	C	C	N	N	N	N	C	N	C
45	BobWhite_c1032_190	[A/G]	Chr3D	398983010	+	NA	NA	NA	NA	NA	NA	A	A	A	A	A	A	A	A	A	A	A	A	A	A	A	A	A	A	A	A	A	A	A	A	A	A	A	A	A	A	A	A	A	A	A	A	A	A
46	BobWhite_c10323_698	[T/C]	Chr3D	319352260	+	NA	NA	NA	NA	NA	NA	T	T	T	T	T	T	T	T	T	T	T	T	T	T	T	T	T	T	T	T	T	T	T	T	T	T	T	T	T	T	T	T	T	T	T	T	T	T
47	BobWhite_c10331_182	[A/G]	Chr2A	132832438	+	NA	NA	NA	NA	NA	NA	N	G	G	G	G	G	G	G	G	G	G	G	G	G	G	G	G	G	G	G	G	G	G	G	G	G	G	G	G	G	G	G	G	G	G	G	G	G
48	BobWhite_c10331_517	[T/C]	Chr2B	184245173	+	NA	NA	NA	NA	NA	NA	C	C	N	N	C	N	N	N	N	N	N	N	N	N	N	N	N	N	N	N	N	C	N	N	N	N	N	N	N	N	C	N	N	N	N	N	N	N
49	BobWhite_c10342_117	[T/G]	Chr6B	514938443	+	NA	NA	NA	NA	NA	NA	G	N	K	G	G	G	K	G	G	G	G	N	G	G	K	G	G	G	G	G	K	N	G	G	G	G	G	K	G	G	N	G	G	N	G	G	K	G
50	BobWhite_c10343_320	[A/G]	Chr6A	613877976	+	NA	NA	NA	NA	NA	NA	N	R	A	A	R	A	A	A	A	A	A	A	A	A	A	A	A	A	A	N	A	R	A	A	A	A	A	A	A	A	R	A	A	A	A	A	A	A
51	BobWhite_c10352_775	[T/G]	Chr7D	180088556	+	NA	NA	NA	NA	NA	NA	N	G	G	G	G	G	G	G	G	G	G	G	G	G	G	G	G	G	G	G	G	G	G	G	G	G	G	G	G	G	G	G	G	G	G	G	G	G
52	BobWhite_c10364_57	[A/G]	Chr7D	344225826	+	NA	NA	NA	NA	NA	NA	G	G	N	N	G	N	N	N	N	N	N	N	N	N	N	N	N	N	N	N	N	G	N	N	N	N	N	N	N	N	G	N	N	N	N	N	N	N
53	BobWhite_c10385_374	[A/G]	Chr5A	589264814	+	NA	NA	NA	NA	NA	NA	A	A	A	A	A	A	A	A	A	A	A	A	A	A	A	A	A	A	A	N	A	A	A	A	A	A	A	A	A	A	A	A	A	A	A	A	A	A
54	BobWhite_c10399_401	[A/G]	Chr1A	156059243	+	NA	NA	NA	NA	NA	NA	N	G	N	N	G	N	N	N	N	N	N	N	N	N	N	N	N	N	N	N	N	G	N	N	N	N	N	N	N	N	G	N	N	N	N	N	N	N
55	BobWhite_c104_89	[A/C]	Chr1A	522129227	+	NA	NA	NA	NA	NA	NA	M	M	N	N	M	N	N	N	N	N	N	N	N	N	N	N	N	N	N	N	N	M	N	N	N	N	N	N	N	N	M	N	N	N	N	N	N	N
56	BobWhite_c10402_140	[T/C]	Chr3B	112728142	+	NA	NA	NA	NA	NA	NA	C	T	C	T	C	C	T	C	C	C	C	C	T	T	T	C	T	T	C	T	C	C	T	C	C	C	T	T	C	C	T	T	T	C	C	T	T	C
57	BobWhite_c10402_170	[T/C]	Chr3B	112728112	+	NA	NA	NA	NA	NA	NA	C	T	C	T	C	C	T	C	C	C	C	C	T	T	T	C	T	T	C	T	C	C	T	C	C	C	T	T	C	C	T	T	T	C	C	T	T	C
58	BobWhite_c10429_147	[A/G]	Chr2A	277773419	+	NA	NA	NA	NA	NA	NA	N	G	G	G	G	G	G	G	G	G	G	G	G	G	G	G	G	G	G	G	G	G	G	G	G	G	G	G	G	G	G	G	G	G	G	G	G	G
59	BobWhite_c1044_413	[A/C]	Chr2B	503986063	+	NA	NA	NA	NA	NA	NA	N	C	M	M	C	M	M	M	M	M	M	M	M	M	M	M	M	M	M	M	M	C	M	M	M	M	M	M	M	M	C	M	M	M	M	M	M	M
60	BobWhite_c10448_80	[A/C]	Chr7B	69965627	+	NA	NA	NA	NA	NA	NA	N	C	C	C	C	C	C	C	C	C	C	C	C	C	C	C	C	C	C	M	C	C	C	C	C	C	C	C	C	C	C	C	C	C	C	C	C	C
61	BobWhite_c10451_147	[A/C]	Chr5B	396845290	+	NA	NA	NA	NA	NA	NA	N	A	A	A	A	A	A	A	A	A	A	A	A	A	A	A	A	A	A	A	A	A	A	A	A	A	A	A	A	A	A	A	A	A	A	A	A	A
62	BobWhite_c10452_483	[A/C]	Chr7B	77393348	+	NA	NA	NA	NA	NA	NA	N	C	N	N	C	N	N	N	N	N	N	N	N	N	N	N	N	N	N	N	N	C	N	N	N	N	N	N	N	N	C	N	N	N	N	N	N	N
63	BobWhite_c10452_700	[A/C]	Chr7B	395867472	+	NA	NA	NA	NA	NA	NA	N	A	A	A	A	A	A	A	A	A	A	A	A	A	A	A	A	A	A	A	A	A	A	A	A	A	A	A	A	A	A	A	A	A	A	A	A	A
64	BobWhite_c10453_396	[A/G]	Chr2B	392947082	+	NA	NA	NA	NA	NA	NA	A	A	A	A	A	A	A	A	A	A	A	A	A	A	A	A	A	A	A	N	A	A	A	A	A	A	A	A	A	A	A	A	A	N	A	A	A	A
65	BobWhite_c10466_704	[T/C]	Chr6D	74897224	+	NA	NA	NA	NA	NA	NA	N	C	C	C	C	C	C	C	C	C	C	C	C	C	C	C	C	C	C	C	C	C	C	C	C	C	C	C	C	C	C	C	C	N	C	C	C	C
66	BobWhite_c10469_116	[T/C]	Chr4A	520644694	+	NA	NA	NA	NA	NA	NA	T	T	T	T	T	T	T	T	T	T	T	T	T	T	T	T	T	T	T	N	T	T	T	T	T	T	T	T	T	T	T	T	T	N	T	T	T	T
67	BobWhite_c10472_988	[T/C]	Chr4B	182168949	+	NA	NA	NA	NA	NA	NA	C	C	Y	N	C	C	N	C	N	N	N	C	N	C	C	N	N	N	C	C	N	C	C	N	C	C	N	C	N	C	C	N	C	N	C	C	C	C
68	BobWhite_c10476_790	[A/G]	Chr3B	706572436	+	NA	NA	NA	NA	NA	NA	A	G	G	A	G	G	A	G	G	G	G	G	G	A	A	G	A	A	G	A	G	G	A	G	A	G	A	A	G	G	A	A	A	A	G	A	A	G
69	BobWhite_c10483_531	[T/C]	Chr6D	377743313	+	NA	NA	NA	NA	NA	NA	C	C	C	C	C	C	C	C	C	C	C	C	C	C	C	C	C	N	C	C	C	C	C	C	C	C	C	C	C	C	C	C	C	N	C	C	C	C
70	BobWhite_c1049_338	[A/G]	Chr2A	579942322	+	NA	NA	NA	NA	NA	NA	N	N	G	R	G	R	R	G	R	R	G	G	G	R	R	G	R	G	G	G	R	G	G	G	R	R	R	G	R	R	G	G	R	R	R	R	G	G
71	BobWhite_c10520_1517	[A/G]	Chr2B	784570361	+	NA	NA	NA	NA	NA	NA	G	G	G	G	G	G	G	G	G	G	G	G	G	G	G	G	G	G	G	G	G	G	G	G	G	G	G	G	G	G	G	G	G	G	G	G	G	G
72	BobWhite_c10524_739	[T/C]	Chr1D	202606576	+	NA	NA	NA	NA	NA	NA	C	C	Y	C	C	C	C	C	C	C	C	C	C	C	C	C	C	C	C	C	C	C	C	C	C	C	C	C	C	C	C	N	C	C	C	C	C	C
73	BobWhite_c10529_1331	[A/G]	Chr1D	35016687	+	NA	NA	NA	NA	NA	NA	A	A	N	R	A	R	R	R	R	R	R	R	R	R	R	N	R	R	R	N	R	A	R	R	R	R	R	R	R	R	A	R	R	N	R	R	R	R
74	BobWhite_c10539_201	[A/G]	Chr2B	750158993	+	NA	NA	NA	NA	NA	NA	A	R	A	G	R	A	G	A	A	G	G	G	G	A	A	G	G	G	A	N	A	G	A	A	G	A	A	A	A	A	A	G	A	A	A	G	G	A
75	BobWhite_c10542_532	[T/C]	Chr1A	569760580	+	NA	NA	NA	NA	NA	NA	C	C	N	C	C	C	C	N	C	N	C	C	N	C	N	N	N	N	C	N	C	C	C	C	C	C	N	C	N	C	C	N	C	N	C	C	C	C
76	BobWhite_c10542_736	[A/G]	Chr1A	569760376	+	NA	NA	NA	NA	NA	NA	A	A	A	A	A	A	A	A	A	A	A	A	A	A	A	A	A	A	A	A	A	A	A	A	A	A	A	A	A	A	A	A	A	A	A	A	A	A
77	BobWhite_c10542_777	[T/C]	Chr1A	569760401	+	NA	NA	NA	NA	NA	NA	N	C	N	Y	Y	C	Y	Y	Y	Y	Y	Y	Y	Y	Y	N	N	Y	C	Y	N	C	C	N	Y	Y	Y	C	Y	C	Y	N	C	N	Y	C	C	C
78	BobWhite_c10551_69	[A/G]	Chr2D	431264521	+	NA	NA	NA	NA	NA	NA	A	A	A	A	A	A	A	A	A	A	A	A	A	A	A	A	A	A	A	A	A	A	A	A	A	A	A	A	A	A	A	A	A	A	A	A	A	A
79	BobWhite_c10562_376	[A/G]	Chr4D	19814805	+	NA	NA	NA	NA	NA	NA	G	G	G	G	G	G	G	G	G	G	G	G	G	G	G	G	G	G	G	G	G	G	G	G	G	G	G	G	G	G	G	G	G	G	G	G	G	G
80	BobWhite_c10574_193	[A/C]	Chr4D	120042117	+	NA	NA	NA	NA	NA	NA	N	C	N	M	C	M	M	M	M	M	M	M	M	M	M	M	N	M	M	N	M	C	M	M	M	M	N	M	M	M	C	N	M	N	M	M	M	M
81	BobWhite_c10575_119	[T/C]	Chr2A	737191928	+	NA	NA	NA	NA	NA	NA	T	T	T	T	T	T	T	T	T	T	T	T	T	T	T	T	T	T	T	T	T	T	T	T	T	T	T	T	T	T	T	T	T	T	T	T	T	T
82	BobWhite_c10578_272	[A/G]	Chr2B	74082439	+	NA	NA	NA	NA	NA	NA	N	G	N	N	G	N	N	N	N	N	N	N	N	N	N	N	N	N	N	N	N	G	N	N	N	N	N	N	N	N	G	N	N	N	N	N	N	N
83	BobWhite_c10583_352	[T/C]	Chr7D	21843068	+	NA	NA	NA	NA	NA	NA	C	T	C	T	C	T	C	T	C	T	T	C	C	T	T	T	C	T	T	C	C	T	C	T	C	C	C	C	T	C	T	C	C	C	T	C	C	C
84	BobWhite_c1059_1825	[A/G]	Chr6A	459773824	+	NA	NA	NA	NA	NA	NA	N	R	N	N	R	R	N	N	N	N	N	R	N	R	R	N	R	N	N	A	N	R	N	N	R	R	N	N	N	R	R	N	R	N	N	N	N	R
85	BobWhite_c1059_518	[T/C]	Chr6B	511777381	+	NA	NA	NA	NA	NA	NA	T	T	N	N	T	N	N	N	N	N	N	N	N	N	N	N	N	N	N	N	N	T	N	N	N	N	N	N	N	N	T	N	N	N	N	N	N	N
86	BobWhite_c10600_566	[T/C]	Chr2D	537549048	+	NA	NA	NA	NA	NA	NA	C	C	Y	Y	C	Y	Y	Y	Y	Y	Y	Y	Y	Y	Y	Y	Y	Y	Y	N	Y	C	Y	Y	Y	Y	Y	Y	Y	Y	C	N	Y	Y	Y	Y	Y	N
87	BobWhite_c10610_1096	[A/G]	Chr4D	480092874	+	NA	NA	NA	NA	NA	NA	G	G	R	R	G	R	R	R	R	R	R	R	R	R	R	R	R	R	R	A	R	G	R	R	R	R	R	R	R	R	G	N	R	N	R	R	R	R
88	BobWhite_c10610_149	[A/G]	Chr4A	688409735	+	NA	NA	NA	NA	NA	NA	N	R	N	N	R	R	R	R	R	R	R	R	R	R	R	R	R	R	R	R	R	R	R	R	R	R	R	R	R	R	R	R	R	N	R	R	R	R
89	BobWhite_c10612_321	[A/G]	Chr7A	588942397	+	NA	NA	NA	NA	NA	NA	A	A	A	A	A	A	A	A	A	A	A	A	A	A	A	A	A	A	A	A	A	A	A	A	A	A	A	A	A	A	A	A	A	A	A	A	A	A
90	BobWhite_c10614_157	[T/C]	Chr6B	129705875	+	NA	NA	NA	NA	NA	NA	C	C	C	C	C	C	C	C	C	C	C	C	C	C	C	C	C	C	C	C	C	C	C	C	C	C	C	C	C	C	C	C	C	C	C	C	C	C
91	BobWhite_c10622_159	[T/C]	Chr4B	34985667	+	NA	NA	NA	NA	NA	NA	N	C	C	C	C	C	C	C	C	C	C	C	C	C	C	C	C	C	C	C	C	C	C	C	C	C	C	C	C	C	C	C	C	C	C	C	C	C
92	BobWhite_c10624_925	[A/G]	Chr5A	514661141	+	NA	NA	NA	NA	NA	NA	G	G	G	G	G	G	G	G	G	G	G	G	G	G	G	N	G	G	G	G	G	G	G	G	G	G	N	G	N	G	G	G	G	G	G	G	G	G
93	BobWhite_c10627_354	[T/C]	Chr2D	572932697	+	NA	NA	NA	NA	NA	NA	C	C	C	C	C	C	C	C	C	C	C	C	C	C	C	C	C	C	C	C	C	C	C	C	C	C	C	C	C	C	C	C	C	C	C	C	C	C
94	BobWhite_c10644_85	[A/G]	Chr7A	497291332	+	NA	NA	NA	NA	NA	NA	G	G	N	N	G	G	G	N	G	G	G	G	G	G	G	N	N	N	G	G	G	G	N	G	G	G	N	G	N	G	G	N	G	R	G	G	G	G
95	BobWhite_c10648_54	[T/G]	Chr2B	518606140	+	NA	NA	NA	NA	NA	NA	T	T	T	T	T	T	T	T	T	T	T	T	T	T	T	T	T	T	T	T	T	T	T	T	T	T	T	T	T	T	T	T	T	T	T	T	T	T
96	BobWhite_c10654_567	[T/C]	Chr7D	171376927	+	NA	NA	NA	NA	NA	NA	C	C	Y	Y	C	Y	Y	Y	Y	Y	Y	Y	Y	Y	Y	Y	Y	Y	Y	N	Y	C	N	Y	Y	Y	Y	Y	Y	Y	C	Y	Y	N	Y	Y	Y	Y
97	BobWhite_c10657_83	[A/G]	Chr7D	338244729	+	NA	NA	NA	NA	NA	NA	N	G	G	G	G	G	G	G	G	G	G	G	G	G	G	G	G	G	G	G	G	G	G	G	G	G	G	G	G	G	G	G	G	G	G	G	G	G
98	BobWhite_c10659_188	[T/C]	Chr5A	503222135	+	NA	NA	NA	NA	NA	NA	T	T	T	T	T	T	T	T	T	T	T	T	T	T	T	T	T	T	T	T	T	T	T	T	T	T	T	T	T	T	T	T	T	T	T	T	T	T
99	BobWhite_c10673_138	[A/G]	Chr2A	13322296	+	NA	NA	NA	NA	NA	NA	G	G	N	N	G	G	G	G	N	G	G	G	G	G	G	G	R	N	G	N	G	G	N	N	G	G	N	G	N	G	G	N	G	R	G	G	G	G
100	BobWhite_c10673_330	[T/G]	Chr2A	13322104	+	NA	NA	NA	NA	NA	NA	G	G	G	G	G	G	G	G	G	G	G	G	G	G	G	G	G	G	G	G	G	G	G	G	G	G	G	G	G	G	G	G	G	G	G	G	G	G
101	BobWhite_c10698_170	[T/C]	Chr2B	306514922	+	NA	NA	NA	NA	NA	NA	N	C	C	C	C	C	C	C	C	C	C	C	C	C	C	C	C	C	C	C	C	C	C	C	C	C	C	C	C	C	C	C	C	C	C	C	C	C
102	BobWhite_c1072_100	[T/C]	Chr2B	685178999	+	NA	NA	NA	NA	NA	NA	C	C	C	C	C	C	C	C	C	C	C	C	C	C	C	C	C	C	C	C	C	C	C	C	C	C	C	C	C	C	C	C	C	C	C	C	C	C
103	BobWhite_c1072_593	[A/G]	Chr2B	685179491	+	NA	NA	NA	NA	NA	NA	A	A	A	A	A	A	A	A	A	A	A	A	A	A	A	A	A	A	A	A	A	A	A	A	A	A	A	A	A	A	A	A	A	A	A	A	A	A
104	BobWhite_c1073_81	[T/C]	Chr4A	87460250	+	NA	NA	NA	NA	NA	NA	C	C	C	C	C	C	C	C	C	C	C	C	C	C	C	C	C	C	C	C	C	C	C	C	C	C	C	C	C	C	C	C	C	C	C	C	C	C
105	BobWhite_c10740_179	[T/C]	Chr6A	35357540	+	NA	NA	NA	NA	NA	NA	T	T	T	T	T	T	T	T	T	T	T	T	T	T	T	T	T	T	T	T	T	T	T	T	T	T	T	T	T	T	T	T	T	T	T	T	T	T
106	BobWhite_c10751_585	[A/G]	Chr7B	269204133	+	NA	NA	NA	NA	NA	NA	N	A	A	R	A	R	N	N	N	N	N	N	R	R	R	N	R	N	R	R	R	A	N	N	R	R	N	N	N	R	A	N	R	N	R	R	R	R
107	BobWhite_c10764_251	[A/G]	Chr5D	423728821	+	NA	NA	NA	NA	NA	NA	A	G	G	G	G	A	G	G	G	G	G	A	G	G	A	G	G	G	A	A	G	G	G	A	A	G	G	A	A	G	G	G	A	A	G	A	G	A
108	BobWhite_c10764_350	[T/C]	Chr5D	423728722	+	NA	NA	NA	NA	NA	NA	T	T	T	T	T	T	T	T	T	T	T	T	T	T	T	T	T	T	T	T	T	T	T	T	T	T	T	T	T	T	T	T	T	T	T	T	T	T
109	BobWhite_c10779_437	[A/C]	Chr3A	245982000	+	NA	NA	NA	NA	NA	NA	C	C	C	N	C	C	C	C	C	C	C	C	C	C	C	N	N	N	C	C	C	C	C	C	C	C	C	C	C	C	C	N	C	N	C	C	C	C
110	BobWhite_c1082_134	[A/C]	Chr6A	550784901	+	NA	NA	NA	NA	NA	NA	A	M	N	N	A	N	N	N	N	N	N	N	N	N	N	N	N	N	N	N	N	M	N	N	N	N	N	N	N	N	M	N	N	N	N	N	N	N
111	BobWhite_c10820_142	[A/G]	Chr7D	125093319	+	NA	NA	NA	NA	NA	NA	A	A	A	A	A	A	A	A	A	A	A	A	A	A	A	A	A	A	A	A	A	A	A	A	A	A	A	A	A	A	A	A	A	A	A	A	A	A
112	BobWhite_c10823_405	[A/G]	Chr3B	234542244	+	NA	NA	NA	NA	NA	NA	G	G	N	R	G	R	R	R	R	R	R	R	R	R	R	R	R	R	R	N	R	G	R	R	R	R	R	R	R	R	G	R	R	N	R	R	R	R
113	BobWhite_c10832_1131	[A/C]	Chr6A	613029817	+	NA	NA	NA	NA	NA	NA	N	C	C	C	C	C	C	C	C	C	C	C	C	C	C	C	C	C	C	C	C	C	C	C	C	C	C	C	C	C	C	C	C	C	C	C	C	C
114	BobWhite_c10832_972	[T/C]	Chr6A	613029658	+	NA	NA	NA	NA	NA	NA	T	T	N	T	Y	T	T	T	T	T	T	T	T	T	T	T	T	T	T	T	T	T	T	T	T	T	T	T	T	T	T	T	T	N	T	T	T	T
115	BobWhite_c10837_533	[A/G]	Chr2B	727037349	+	NA	NA	NA	NA	NA	NA	G	G	G	G	G	G	G	G	G	G	G	G	G	G	G	G	G	G	G	G	G	G	G	G	G	G	G	G	G	G	G	G	G	G	G	G	G	G
116	BobWhite_c10837_67	[A/G]	Chr2D	595582957	+	NA	NA	NA	NA	NA	NA	R	A	N	R	A	R	R	R	R	R	R	R	R	R	R	R	N	R	R	N	R	R	R	R	R	R	R	R	R	R	A	R	R	R	R	R	R	R
117	BobWhite_c1085_412	[A/G]	Chr7A	69502278	+	NA	NA	NA	NA	NA	NA	A	G	A	A	G	G	G	G	G	A	A	G	A	A	A	G	A	G	G	A	A	A	G	G	A	A	G	A	A	G	A	A	A	A	A	G	G	A
118	BobWhite_c10852_309	[T/C]	Chr6D	153893854	+	NA	NA	NA	NA	NA	NA	C	Y	C	Y	Y	C	C	Y	C	C	C	Y	C	C	C	C	Y	C	Y	C	Y	C	C	C	Y	C	C	C	Y	C	C	C	C	Y	Y	C	Y	C
119	BobWhite_c10853_650	[A/G]	Chr3A	420292504	+	NA	NA	NA	NA	NA	NA	G	G	R	R	G	R	R	R	R	R	R	R	R	R	R	R	R	R	R	R	R	G	R	R	R	R	R	R	R	R	G	R	R	R	R	R	R	R
120	BobWhite_c10864_436	[T/C]	Chr2B	772753844	+	NA	NA	NA	NA	NA	NA	Y	Y	Y	Y	Y	Y	Y	Y	Y	Y	Y	Y	Y	Y	Y	Y	Y	Y	Y	N	Y	Y	Y	Y	Y	Y	Y	Y	Y	Y	Y	Y	Y	N	Y	Y	Y	Y
121	BobWhite_c10869_58	[T/C]	Chr1B	308867823	+	NA	NA	NA	NA	NA	NA	T	T	N	N	T	C	C	C	C	C	N	C	C	C	C	C	N	N	C	N	C	T	C	N	C	C	N	C	C	N	T	N	C	N	C	N	C	C
122	BobWhite_c10872_859	[T/C]	Chr2A	675337643	+	NA	NA	NA	NA	NA	NA	T	T	Y	Y	T	Y	Y	Y	Y	Y	Y	Y	Y	Y	Y	N	Y	Y	Y	N	Y	T	Y	Y	Y	Y	Y	Y	Y	Y	T	N	Y	N	Y	Y	Y	Y
123	BobWhite_c10873_88	[T/C]	Chr3D	428743270	+	NA	NA	NA	NA	NA	NA	C	C	N	C	C	C	C	N	C	C	C	C	N	C	C	N	N	C	C	Y	C	C	C	N	C	C	N	C	N	C	C	N	C	N	N	C	N	C
124	BobWhite_c10896_923	[A/G]	Chr3D	265593370	+	NA	NA	NA	NA	NA	NA	A	A	N	R	A	R	R	R	R	R	R	R	R	R	R	R	R	R	R	N	R	A	R	R	R	R	R	R	R	R	A	R	R	R	R	R	R	R
125	BobWhite_c10901_240	[A/G]	Chr5D	368619041	+	NA	NA	NA	NA	NA	NA	A	R	G	G	R	G	G	R	G	G	R	G	R	R	R	G	G	G	R	R	G	R	R	R	G	R	R	G	G	G	R	G	G	G	R	R	G	R
126	BobWhite_c10901_578	[T/C]	Chr5D	368618170	+	NA	NA	NA	NA	NA	NA	Y	T	N	N	T	N	N	N	N	N	N	N	N	N	N	N	N	N	N	N	N	T	N	N	N	N	N	N	N	N	T	N	N	N	N	N	N	N
127	BobWhite_c10903_399	[A/C]	Chr2D	8470509	+	NA	NA	NA	NA	NA	NA	M	A	M	M	M	M	M	M	M	M	M	M	M	M	M	M	M	M	M	M	M	A	M	M	M	M	M	M	M	M	A	N	M	N	M	M	M	M
128	BobWhite_c10905_801	[T/C]	Chr4D	188971252	+	NA	NA	NA	NA	NA	NA	C	C	N	C	C	C	C	C	C	C	C	C	C	C	C	C	C	C	C	C	C	C	C	C	C	C	C	C	C	C	C	C	C	C	C	C	C	C
129	BobWhite_c10911_493	[T/C]	Chr5A	13555924	+	NA	NA	NA	NA	NA	NA	C	C	Y	Y	C	Y	Y	Y	Y	Y	Y	Y	Y	Y	Y	Y	N	N	Y	C	Y	C	Y	Y	Y	Y	T	Y	Y	Y	C	Y	Y	Y	Y	Y	Y	Y
130	BobWhite_c10911_715	[T/C]	Chr5B	13741155	+	NA	NA	NA	NA	NA	NA	C	C	Y	Y	C	Y	Y	Y	Y	Y	Y	Y	Y	Y	Y	Y	Y	Y	Y	N	Y	C	Y	Y	Y	Y	Y	Y	Y	Y	C	Y	Y	Y	Y	Y	Y	Y
131	BobWhite_c10915_295	[T/C]	Chr7B	313338258	+	NA	NA	NA	NA	NA	NA	C	C	Y	Y	N	Y	Y	Y	Y	Y	Y	Y	Y	Y	Y	Y	Y	Y	Y	Y	Y	C	Y	Y	Y	Y	Y	Y	Y	Y	C	Y	Y	Y	Y	Y	Y	Y
132	BobWhite_c10915_707	[A/C]	Chr7B	313338914	+	NA	NA	NA	NA	NA	NA	N	C	M	M	C	M	M	M	M	M	M	M	M	M	M	M	M	M	M	M	M	C	M	M	M	M	M	M	M	M	C	M	M	M	M	M	M	M
133	BobWhite_c10916_695	[T/C]	Chr5B	43255373	+	NA	NA	NA	NA	NA	NA	T	T	N	C	T	C	C	C	C	C	N	N	N	C	C	C	C	C	C	N	N	T	C	C	C	N	C	C	C	C	T	C	N	N	C	C	N	N
134	BobWhite_c10921_1183	[T/C]	Chr5B	693548381	+	NA	NA	NA	NA	NA	NA	Y	Y	Y	Y	Y	Y	Y	Y	Y	Y	Y	Y	Y	Y	Y	Y	C	Y	C	N	Y	C	Y	C	Y	C	Y	C	Y	Y	Y	Y	Y	C	Y	Y	Y	Y
135	BobWhite_c1093_494	[A/G]	Chr3B	606543202	+	NA	NA	NA	NA	NA	NA	A	A	A	A	A	A	A	A	A	A	A	A	A	A	A	A	N	A	A	N	A	A	A	A	A	A	A	A	A	A	A	A	A	N	A	A	A	A
136	BobWhite_c10931_124	[A/G]	Chr5B	590893862	+	NA	NA	NA	NA	NA	NA	A	A	A	A	A	A	A	A	A	A	A	A	A	A	A	A	A	A	A	A	A	A	A	A	A	A	A	A	A	A	A	A	A	A	A	A	A	A
137	BobWhite_c10935_352	[T/C]	Chr3D	367210424	+	NA	NA	NA	NA	NA	NA	C	C	N	N	C	N	N	N	N	N	N	N	N	N	N	N	N	N	N	N	N	C	N	N	N	N	N	N	N	N	C	N	N	N	N	N	N	N
138	BobWhite_c10935_394	[T/C]	Chr3D	367210466	+	NA	NA	NA	NA	NA	NA	C	C	Y	Y	C	Y	Y	Y	Y	Y	Y	Y	Y	Y	Y	Y	N	Y	Y	Y	Y	C	Y	Y	Y	Y	Y	Y	Y	Y	C	N	Y	N	Y	Y	Y	Y
139	BobWhite_c10948_112	[A/G]	Chr2D	640532891	+	NA	NA	NA	NA	NA	NA	G	G	G	G	G	G	G	G	G	G	G	G	G	G	G	G	G	G	G	G	G	G	G	G	G	G	G	G	G	G	G	G	G	G	G	G	G	G
140	BobWhite_c1095_651	[A/C]	Chr7B	541836654	+	NA	NA	NA	NA	NA	NA	C	C	N	C	C	C	C	C	C	C	C	C	C	C	C	C	C	N	C	N	C	M	C	C	C	C	N	N	N	C	C	N	C	C	C	C	C	C
141	BobWhite_c10954_467	[T/G]	Chr5B	65755528	+	NA	NA	NA	NA	NA	NA	T	G	T	G	G	G	T	T	T	G	T	T	G	G	G	T	G	T	T	T	T	G	G	G	T	T	G	G	G	T	G	G	G	T	G	T	G	G
142	BobWhite_c10956_71	[T/C]	Chr5B	696366511	+	NA	NA	NA	NA	NA	NA	Y	C	Y	C	Y	C	Y	Y	C	Y	C	C	C	C	C	C	C	C	C	C	C	C	C	C	C	C	C	C	C	C	Y	C	Y	N	C	Y	Y	C
143	BobWhite_c10960_510	[T/C]	Chr2B	417407571	+	NA	NA	NA	NA	NA	NA	C	C	N	N	C	N	N	N	N	N	N	N	N	N	N	N	N	N	N	N	N	C	N	N	N	N	N	N	N	N	C	N	N	N	N	N	N	N
144	BobWhite_c1097_796	[A/G]	Chr3D	316968907	+	NA	NA	NA	NA	NA	NA	G	G	N	R	G	R	R	R	R	R	R	R	R	R	R	R	R	R	R	N	R	G	R	R	R	R	R	R	R	R	G	R	R	R	R	R	R	R
145	BobWhite_c10975_60	[A/G]	Chr7A	737392148	+	NA	NA	NA	NA	NA	NA	G	G	A	A	R	A	A	A	A	A	A	A	A	A	A	A	A	A	A	G	A	G	A	A	A	A	A	A	A	A	G	A	A	A	A	A	A	A
146	BobWhite_c10977_834	[T/C]	Chr1D	410313666	+	NA	NA	NA	NA	NA	NA	C	N	Y	Y	T	N	Y	Y	Y	Y	Y	Y	N	Y	Y	Y	N	Y	N	Y	Y	N	Y	Y	Y	N	Y	N	N	Y	Y	Y	Y	T	Y	Y	Y	C
147	BobWhite_c10997_282	[A/G]	Chr3B	267345407	+	NA	NA	NA	NA	NA	NA	A	A	N	G	A	G	G	N	G	G	G	G	G	G	G	N	G	N	G	G	G	A	G	G	G	G	N	N	N	G	A	N	G	R	G	G	G	G
148	BobWhite_c10997_421	[A/G]	Chr3B	267345268	+	NA	NA	NA	NA	NA	NA	G	G	N	N	G	N	N	N	N	N	N	N	N	N	N	N	N	N	N	N	N	G	N	N	N	N	N	N	N	N	G	N	N	N	N	N	N	N
149	BobWhite_c11000_1049	[T/G]	Chr3B	840976132	+	NA	NA	NA	NA	NA	NA	K	G	N	N	G	G	N	N	G	N	G	G	N	G	G	N	N	N	G	N	G	G	G	G	G	G	N	G	N	G	G	N	G	N	G	G	G	G
150	BobWhite_c11000_458	[A/G]	Chr3D	613272349	+	NA	NA	NA	NA	NA	NA	G	G	N	N	G	N	N	N	N	N	N	N	N	N	N	N	N	N	N	N	N	G	N	N	N	N	N	N	N	N	G	N	N	N	N	N	N	N
151	BobWhite_c11000_782	[A/G]	Chr3B	840976528	+	NA	NA	NA	NA	NA	NA	G	G	N	N	G	R	R	R	R	R	R	R	R	R	R	R	R	R	R	N	R	G	R	R	R	R	R	R	R	R	G	R	R	R	R	R	R	R
152	BobWhite_c11000_806	[A/G]	Chr3B	840976504	+	NA	NA	NA	NA	NA	NA	R	R	G	G	R	G	G	N	G	G	G	G	G	G	G	G	G	G	N	G	N	R	G	N	G	G	G	G	G	N	R	G	G	G	G	G	N	G
153	BobWhite_c11000_935	[A/G]	Chr3B	840976246	+	NA	NA	NA	NA	NA	NA	G	G	G	G	G	G	G	G	G	G	G	G	G	G	G	G	G	G	G	G	G	G	G	G	G	G	G	G	G	G	G	G	G	G	G	G	G	G
154	BobWhite_c11005_236	[A/C]	Chr4B	574683605	+	NA	NA	NA	NA	NA	NA	C	A	A	C	N	C	A	A	A	A	A	C	C	C	C	A	A	A	A	A	C	A	A	C	A	A	A	A	A	A	A	C	A	A	A	A	A	A
155	BobWhite_c11006_801	[T/C]	Chr3D	529203201	+	NA	NA	NA	NA	NA	NA	T	T	N	N	T	N	N	N	N	N	N	N	N	N	N	N	N	N	N	N	N	T	N	N	N	N	N	N	N	N	T	N	N	N	N	N	N	N
156	BobWhite_c11022_78	[T/C]	Chr2D	12520054	+	NA	NA	NA	NA	NA	NA	Y	Y	C	C	Y	C	C	C	C	C	C	C	C	C	C	C	C	C	C	C	N	Y	C	N	C	C	N	C	C	C	Y	Y	C	C	C	C	C	C
157	BobWhite_c11029_523	[A/C]	Chr3D	438680394	+	NA	NA	NA	NA	NA	NA	C	C	N	C	C	C	C	C	C	C	C	C	C	C	C	C	N	C	C	C	C	C	C	C	C	C	C	C	C	C	C	C	C	N	C	C	C	C
158	BobWhite_c11034_415	[A/G]	Chr3A	639321987	+	NA	NA	NA	NA	NA	NA	A	A	R	R	A	R	R	R	R	R	R	R	R	R	R	R	R	R	R	N	R	A	R	R	R	R	R	R	R	R	A	R	R	N	R	R	R	R
159	BobWhite_c11034_905	[A/G]	Chr3A	639322477	+	NA	NA	NA	NA	NA	NA	N	G	N	N	G	N	N	N	N	N	N	N	N	N	N	N	N	N	N	N	N	G	N	N	N	N	N	N	N	N	G	N	N	N	N	N	N	N
160	BobWhite_c11036_842	[A/G]	Chr1B	243023210	+	NA	NA	NA	NA	NA	NA	G	G	G	G	G	G	G	G	G	G	G	G	G	G	G	G	G	G	G	G	G	G	G	G	G	G	G	G	G	G	G	G	G	G	G	G	G	G
161	BobWhite_c11038_312	[A/G]	Chr5B	655001853	+	NA	NA	NA	NA	NA	NA	N	A	R	R	A	R	R	R	R	R	R	R	R	R	R	R	R	R	R	R	R	A	R	R	R	R	R	R	R	R	A	N	R	R	R	R	R	R
162	BobWhite_c11038_605	[A/G]	Chr5B	655003044	+	NA	NA	NA	NA	NA	NA	G	G	G	G	G	G	G	G	G	G	G	G	G	G	G	G	G	G	G	G	G	G	G	G	G	G	G	G	G	G	G	G	G	G	G	G	G	G
163	BobWhite_c11042_284	[T/G]	Chr6B	133172181	+	NA	NA	NA	NA	NA	NA	T	T	T	T	T	T	T	T	T	T	T	T	T	T	T	T	T	T	T	T	T	T	T	T	T	T	T	T	T	T	T	T	T	T	T	T	T	T
164	BobWhite_c11044_322	[A/G]	Chr1B	573495452	+	NA	NA	NA	NA	NA	NA	A	G	G	A	G	G	G	A	A	A	A	A	G	G	G	A	G	A	G	A	G	G	G	G	G	G	A	A	G	A	A	A	G	G	G	A	G	G
165	BobWhite_c1105_299	[T/C]	Chr2A	784027973	+	NA	NA	NA	NA	NA	NA	N	C	N	C	Y	C	C	C	C	Y	Y	Y	Y	Y	Y	C	N	N	Y	N	Y	Y	Y	Y	Y	Y	N	C	N	C	Y	N	C	N	C	Y	Y	Y
166	BobWhite_c1105_745	[A/G]	Chr2B	808123417	+	NA	NA	NA	NA	NA	NA	G	A	G	A	G	A	A	A	A	A	G	G	A	A	G	A	A	A	G	A	G	A	A	G	A	G	A	A	G	A	A	A	A	G	A	G	G	G
167	BobWhite_c11059_169	[A/C]	Chr2D	34113720	+	NA	NA	NA	NA	NA	NA	M	M	N	N	M	N	N	N	N	N	N	N	N	N	N	N	N	N	N	N	N	M	N	N	N	N	N	N	N	N	M	N	N	N	N	N	N	N
168	BobWhite_c11072_254	[T/G]	Chr6D	10958322	+	NA	NA	NA	NA	NA	NA	T	K	N	N	T	K	K	N	K	K	K	K	K	K	K	N	N	K	K	G	K	K	K	K	K	K	K	K	K	K	N	K	K	K	K	K	K	K
169	BobWhite_c11077_231	[T/C]	Chr7B	532564905	+	NA	NA	NA	NA	NA	NA	N	Y	N	Y	Y	Y	Y	C	Y	C	Y	C	Y	C	Y	Y	Y	Y	Y	C	C	C	C	C	Y	N	Y	C	N	Y	Y	N	Y	Y	Y	C	Y	Y
170	BobWhite_c11081_1619	[A/G]	Chr2A	715400634	+	NA	NA	NA	NA	NA	NA	G	A	G	G	A	G	A	A	A	A	G	A	A	A	A	A	G	G	A	A	G	G	A	G	A	G	A	G	G	A	A	A	G	A	A	G	G	G
171	BobWhite_c11081_181	[T/C]	Chr2A	715396362	+	NA	NA	NA	NA	NA	NA	Y	C	N	C	C	C	C	C	C	C	C	C	C	C	C	C	N	C	C	C	C	Y	C	C	C	C	C	C	C	C	C	C	C	N	C	C	C	C
172	BobWhite_c11111_288	[A/G]	Chr1D	468488150	+	NA	NA	NA	NA	NA	NA	N	G	G	G	G	G	G	R	G	G	G	G	G	G	G	G	N	N	G	N	G	G	G	G	G	G	G	G	N	G	G	N	G	N	N	G	G	G
173	BobWhite_c11119_83	[T/C]	Chr7B	102757979	+	NA	NA	NA	NA	NA	NA	Y	Y	C	C	Y	C	C	C	C	N	C	C	C	C	C	N	C	C	C	Y	C	Y	C	C	C	C	C	C	C	C	Y	C	C	N	C	C	C	C
174	BobWhite_c11128_303	[A/G]	Chr4D	209322498	+	NA	NA	NA	NA	NA	NA	A	A	A	A	A	A	A	A	A	A	A	A	A	A	A	A	A	A	A	A	A	A	A	A	A	A	A	A	A	A	A	A	A	A	A	A	A	A
175	BobWhite_c11131_382	[T/C]	Chr6A	619955917	+	NA	NA	NA	NA	NA	NA	C	C	Y	Y	C	Y	Y	Y	Y	Y	Y	Y	Y	Y	Y	Y	Y	Y	Y	Y	Y	C	Y	Y	Y	Y	Y	Y	Y	Y	C	Y	Y	Y	Y	Y	Y	Y
176	BobWhite_c11137_236	[A/G]	Chr5B	281175944	+	NA	NA	NA	NA	NA	NA	N	G	G	G	G	G	G	G	G	G	G	G	G	G	G	G	G	G	G	N	N	G	G	G	G	G	G	G	G	G	G	G	G	G	G	G	G	G
177	BobWhite_c11152_617	[A/C]	Chr3B	655088164	+	NA	NA	NA	NA	NA	NA	A	A	M	M	A	M	M	N	M	M	N	N	N	M	N	N	M	M	N	A	N	A	N	N	M	N	M	M	M	M	A	M	M	M	M	N	N	M
178	BobWhite_c11153_266	[A/G]	Chr2D	69885834	+	NA	NA	NA	NA	NA	NA	G	A	A	G	A	G	A	A	A	A	G	A	G	G	A	A	A	G	A	G	G	G	G	A	A	A	G	G	A	A	A	G	G	A	A	A	G	G
179	BobWhite_c11154_279	[A/G]	Chr5B	589167028	+	NA	NA	NA	NA	NA	NA	A	A	N	N	A	N	N	N	N	N	N	N	N	N	N	N	N	N	N	N	N	A	N	N	N	N	N	N	N	N	A	N	N	N	N	N	N	N
180	BobWhite_c11161_270	[A/G]	Chr7D	585616204	+	NA	NA	NA	NA	NA	NA	A	R	A	N	R	R	N	A	R	A	R	A	N	A	N	N	N	N	R	N	A	A	A	A	N	R	R	A	A	N	R	A	N	A	R	A	R	R
181	BobWhite_c11161_463	[T/C]	Chr7A	679693813	+	NA	NA	NA	NA	NA	NA	T	T	T	T	T	T	T	T	T	T	T	T	T	T	T	T	T	T	T	T	T	T	T	T	T	T	T	T	T	T	T	T	T	T	T	T	T	T
182	BobWhite_c11161_873	[T/C]	Chr7A	679693319	+	NA	NA	NA	NA	NA	NA	T	T	T	T	T	T	T	T	T	T	T	T	T	T	T	T	T	T	T	T	T	T	T	T	T	T	T	T	T	T	T	T	T	Y	T	T	T	T
183	BobWhite_c11168_490	[A/G]	Chr1B	670630398	+	NA	NA	NA	NA	NA	NA	A	A	N	N	A	N	N	N	N	N	N	N	N	N	N	N	N	N	N	N	N	A	N	N	N	N	N	N	N	N	A	N	N	N	N	N	N	N
184	BobWhite_c11178_1124	[T/C]	Chr2A	506714071	+	NA	NA	NA	NA	NA	NA	T	T	Y	Y	T	Y	Y	Y	Y	Y	Y	Y	Y	Y	Y	Y	Y	Y	Y	N	Y	T	Y	Y	Y	Y	Y	Y	Y	Y	T	Y	Y	Y	Y	Y	Y	Y
185	BobWhite_c11178_53	[A/G]	Chr2D	374669520	+	NA	NA	NA	NA	NA	NA	G	G	R	R	G	R	R	R	R	R	R	R	R	R	R	R	R	R	R	R	R	G	R	R	R	R	R	R	R	R	G	R	R	R	R	R	R	R
186	BobWhite_c11178_914	[A/G]	Chr2B	450359026	+	NA	NA	NA	NA	NA	NA	A	G	G	A	G	A	A	G	A	A	G	G	G	A	A	G	A	G	G	G	A	G	G	G	A	A	A	G	A	A	G	G	A	A	A	A	G	A
187	BobWhite_c11184_418	[A/G]	Chr6D	110828465	+	NA	NA	NA	NA	NA	NA	R	A	N	N	A	N	N	N	N	N	N	N	N	N	N	N	N	N	N	N	N	R	N	N	N	N	N	N	N	N	R	N	N	N	N	N	N	N
188	BobWhite_c11201_410	[A/G]	Chr3A	11974229	+	NA	NA	NA	NA	NA	NA	N	N	G	N	N	R	N	R	N	N	N	R	G	N	R	N	N	N	R	R	R	G	G	N	R	R	G	R	N	R	N	N	N	G	R	R	R	R
189	BobWhite_c11225_941	[T/C]	Chr3A	379676813	+	NA	NA	NA	NA	NA	NA	T	Y	T	T	T	T	T	Y	Y	Y	Y	Y	T	Y	Y	T	Y	Y	T	N	T	T	T	Y	T	Y	N	Y	Y	Y	Y	T	Y	N	Y	T	T	Y
190	BobWhite_c11231_615	[T/C]	Chr6B	150860174	+	NA	NA	NA	NA	NA	NA	Y	T	C	C	T	N	N	N	C	N	N	N	N	N	N	N	C	C	N	N	Y	T	N	N	N	N	C	Y	N	N	T	C	N	C	Y	Y	Y	Y
191	BobWhite_c11232_706	[T/C]	Chr3D	113202677	+	NA	NA	NA	NA	NA	NA	T	T	N	Y	T	Y	Y	Y	Y	Y	Y	Y	Y	Y	Y	Y	Y	Y	Y	N	Y	T	Y	Y	Y	Y	Y	Y	Y	Y	T	Y	Y	Y	Y	Y	Y	Y
192	BobWhite_c11235_370	[A/G]	Chr1B	429856930	+	NA	NA	NA	NA	NA	NA	G	A	G	A	G	G	G	A	A	A	A	G	G	G	G	A	G	G	G	A	G	G	G	G	G	A	A	A	G	A	A	A	G	G	G	A	G	G
193	BobWhite_c1124_305	[A/G]	Chr2D	222455741	+	NA	NA	NA	NA	NA	NA	N	A	A	R	N	R	R	A	R	R	A	A	A	R	R	A	R	A	A	A	R	N	A	A	R	R	R	A	R	R	N	A	R	R	R	R	A	R
194	BobWhite_c11283_352	[A/G]	Chr7D	47345548	+	NA	NA	NA	NA	NA	NA	A	A	A	A	A	A	A	A	A	A	A	A	A	A	A	A	A	A	A	A	A	A	A	A	A	A	A	A	A	A	A	A	A	A	A	A	A	A
195	BobWhite_c11287_560	[T/G]	ChrUnknown	197561330	+	NA	NA	NA	NA	NA	NA	N	G	G	G	G	G	G	G	G	G	G	G	G	G	G	G	G	G	G	G	G	G	G	G	G	G	G	G	G	G	G	G	G	G	G	G	G	G
196	BobWhite_c11298_512	[A/G]	Chr3A	57089492	+	NA	NA	NA	NA	NA	NA	G	A	G	G	G	G	G	A	A	A	A	A	G	A	G	G	A	A	G	G	G	G	G	A	G	A	A	G	A	A	A	G	A	A	A	G	G	A
197	BobWhite_c11301_226	[T/C]	Chr6B	470359474	+	NA	NA	NA	NA	NA	NA	C	C	Y	Y	C	C	C	C	C	C	C	C	C	C	C	N	Y	Y	C	Y	C	C	C	C	C	C	Y	C	N	C	C	Y	C	Y	C	C	C	C
198	BobWhite_c11309_738	[A/G]	Chr1B	633298501	+	NA	NA	NA	NA	NA	NA	A	A	N	R	A	R	R	R	R	R	R	R	R	R	R	R	N	R	R	N	R	A	R	R	R	R	R	R	R	R	A	R	R	N	R	R	R	R
199	BobWhite_c1131_328	[A/C]	Chr6A	594554717	+	NA	NA	NA	NA	NA	NA	N	C	N	N	C	N	N	N	N	N	N	N	N	N	N	N	N	N	N	N	N	C	N	N	N	N	N	N	N	N	C	N	N	N	N	N	N	N
200	BobWhite_c11312_346	[A/G]	Chr6D	68429370	+	NA	NA	NA	NA	NA	NA	G	N	R	G	G	R	R	R	G	G	G	R	G	G	R	G	G	G	G	G	R	N	G	G	G	G	G	R	G	G	N	G	G	G	G	G	R	G
201	BobWhite_c11327_185	[A/G]	Chr7D	20298584	+	NA	NA	NA	NA	NA	NA	G	G	R	R	G	R	R	R	R	R	R	R	R	R	R	R	R	R	R	R	R	G	R	R	R	R	R	R	R	R	G	R	R	N	R	R	R	R
202	BobWhite_c11327_248	[A/G]	Chr7D	20298647	+	NA	NA	NA	NA	NA	NA	N	G	N	N	G	N	N	N	N	N	N	N	N	N	N	N	N	N	N	N	N	G	N	N	N	N	N	N	N	N	G	N	N	N	N	N	N	N
203	BobWhite_c11327_491	[A/G]	Chr4A	719094059	+	NA	NA	NA	NA	NA	NA	G	G	G	G	G	G	G	G	G	G	G	G	G	G	G	G	N	G	G	N	G	G	G	G	G	G	G	G	G	G	G	G	G	N	G	G	G	G
204	BobWhite_c11335_244	[T/C]	Chr3A	391172446	+	NA	NA	NA	NA	NA	NA	T	T	N	N	T	N	N	N	N	N	N	N	N	N	N	N	N	N	N	N	N	T	N	N	N	N	N	N	N	N	T	N	N	N	N	N	N	N
205	BobWhite_c11338_605	[A/G]	Chr1B	537847385	+	NA	NA	NA	NA	NA	NA	N	G	G	G	G	G	G	G	G	G	G	G	G	G	G	G	G	G	G	G	G	G	G	G	G	G	G	G	G	G	G	G	G	G	G	G	G	G
206	BobWhite_c11347_194	[T/C]	Chr6D	4311901	+	NA	NA	NA	NA	NA	NA	N	C	Y	Y	C	Y	Y	Y	Y	Y	Y	Y	Y	Y	Y	Y	Y	Y	Y	Y	Y	C	Y	Y	Y	Y	Y	Y	Y	Y	C	Y	Y	Y	Y	Y	Y	Y
207	BobWhite_c11354_376	[A/G]	Chr7A	50553075	+	NA	NA	NA	NA	NA	NA	A	A	N	N	A	N	N	N	N	N	N	N	N	N	N	N	N	N	N	N	N	A	N	N	N	N	N	N	N	N	A	N	N	N	N	N	N	N
208	BobWhite_c1136_385	[T/G]	Chr4A	615821161	+	NA	NA	NA	NA	NA	NA	T	T	K	K	T	K	K	K	K	K	K	K	K	K	K	K	K	K	K	K	K	T	K	K	K	K	K	K	K	K	T	K	K	K	K	K	K	K
209	BobWhite_c11365_273	[T/C]	Chr5B	403500820	+	NA	NA	NA	NA	NA	NA	C	Y	T	C	C	C	T	T	T	N	T	T	C	C	C	T	N	T	T	N	T	C	C	C	T	T	C	C	C	T	C	N	C	T	C	T	C	T
210	BobWhite_c11365_873	[T/C]	Chr5B	403499623	+	NA	NA	NA	NA	NA	NA	T	T	T	T	T	T	T	T	T	T	T	T	T	T	T	T	T	T	T	T	T	T	T	T	T	T	T	T	T	T	T	T	T	T	T	T	T	T
211	BobWhite_c1137_1369	[T/C]	Chr1A	10732866	+	NA	NA	NA	NA	NA	NA	C	C	Y	Y	C	Y	Y	Y	N	N	Y	Y	Y	Y	Y	Y	N	N	Y	Y	Y	C	Y	Y	Y	N	Y	Y	Y	N	C	Y	N	Y	Y	Y	Y	Y
212	BobWhite_c1137_1405	[A/G]	Chr1A	10732902	+	NA	NA	NA	NA	NA	NA	N	G	G	G	G	G	G	G	G	G	G	G	G	G	G	G	G	G	G	G	G	G	G	G	G	G	G	G	G	G	G	G	G	G	G	G	G	G
213	BobWhite_c11374_530	[T/C]	Chr7A	609507725	+	NA	NA	NA	NA	NA	NA	T	T	T	T	T	T	T	T	T	T	T	T	T	T	T	T	T	T	T	T	T	T	T	T	T	T	T	T	T	T	T	T	T	N	T	T	T	T
214	BobWhite_c1138_339	[A/G]	Chr3D	436360153	+	NA	NA	NA	NA	NA	NA	G	G	N	N	G	N	N	N	N	N	N	N	N	N	N	N	N	N	N	N	N	G	N	N	N	N	N	N	N	N	G	N	N	N	N	N	N	N
215	BobWhite_c11385_112	[A/G]	Chr1B	379060660	+	NA	NA	NA	NA	NA	NA	N	G	R	R	G	R	R	R	R	R	R	R	R	R	R	R	R	R	R	R	R	G	R	R	R	R	R	R	R	R	G	R	R	R	R	R	R	R
216	BobWhite_c11397_208	[A/G]	Chr2D	679121	+	NA	NA	NA	NA	NA	NA	G	G	N	N	G	N	N	N	N	N	N	N	N	N	N	N	N	N	N	N	N	G	N	N	N	N	N	N	N	N	G	N	N	N	N	N	N	N
217	BobWhite_c11397_231	[T/G]	Chr2B	404314	+	NA	NA	NA	NA	NA	NA	K	K	T	K	K	K	K	K	K	K	K	K	K	K	K	N	K	K	K	K	K	K	K	K	K	K	K	K	K	K	K	N	K	N	K	K	K	K
218	BobWhite_c11405_356	[T/C]	Chr5D	363700462	+	NA	NA	NA	NA	NA	NA	N	Y	N	N	Y	N	N	N	N	N	N	N	N	N	N	N	N	N	N	N	N	Y	N	N	N	N	N	N	N	N	Y	N	N	N	N	N	N	N
219	BobWhite_c11407_177	[A/C]	Chr5D	13865271	+	NA	NA	NA	NA	NA	NA	C	C	N	M	C	M	M	M	M	M	M	M	M	M	M	M	M	M	M	N	M	C	M	M	M	M	N	M	M	M	C	M	M	N	M	M	M	M
220	BobWhite_c11433_636	[T/G]	Chr5D	449659383	+	NA	NA	NA	NA	NA	NA	N	T	T	T	T	T	T	N	T	T	T	T	N	T	T	N	T	T	T	T	N	T	T	N	T	T	T	T	N	T	T	N	T	T	T	T	N	T
221	BobWhite_c11460_291	[A/G]	Chr1D	309577763	+	NA	NA	NA	NA	NA	NA	R	A	N	N	R	N	N	N	N	N	N	N	N	N	N	N	N	N	N	N	N	R	N	N	N	N	N	N	N	N	A	N	N	N	N	N	N	N
222	BobWhite_c11478_388	[T/C]	Chr2B	215116619	+	NA	NA	NA	NA	NA	NA	N	T	T	T	T	T	T	T	T	T	T	T	T	T	T	T	T	T	T	T	T	T	T	T	T	T	T	T	T	T	T	T	T	T	T	T	T	T
223	BobWhite_c11479_157	[A/G]	Chr2A	782518956	+	NA	NA	NA	NA	NA	NA	G	A	G	A	N	A	A	A	A	R	G	N	R	R	G	A	R	R	N	N	N	R	R	G	R	N	R	A	G	A	R	R	A	N	A	N	N	N
224	BobWhite_c11480_1129	[T/C]	Chr7D	511689410	+	NA	NA	NA	NA	NA	NA	N	T	T	T	T	T	T	T	T	T	T	T	T	T	T	T	T	T	T	T	T	Y	T	T	T	T	T	T	T	T	T	T	T	N	T	T	T	T
225	BobWhite_c11480_1370	[A/G]	Chr7B	542480583	+	NA	NA	NA	NA	NA	NA	G	G	G	G	G	G	G	G	G	G	G	G	G	G	G	G	G	G	G	G	G	G	G	G	G	G	G	G	G	G	G	G	G	G	G	G	G	G
226	BobWhite_c11480_520	[A/G]	Chr7B	542478790	+	NA	NA	NA	NA	NA	NA	G	G	N	N	G	N	N	N	N	N	N	N	N	N	N	N	N	N	N	N	N	N	N	N	N	N	N	N	N	N	G	N	N	N	N	N	N	N
227	BobWhite_c1149_539	[A/G]	Chr2B	20449616	+	NA	NA	NA	NA	NA	NA	A	G	G	A	G	A	G	G	G	G	G	G	G	G	G	G	A	G	A	G	G	G	G	G	G	G	G	A	A	G	G	G	G	G	G	G	G	A
228	BobWhite_c11490_479	[T/C]	Chr7A	30351063	+	NA	NA	NA	NA	NA	NA	N	C	C	C	C	C	C	C	C	C	C	C	C	C	C	C	C	C	C	C	C	C	C	C	C	C	C	C	C	C	C	C	C	C	C	C	C	C
229	BobWhite_c11493_1202	[A/G]	Chr7D	381355117	+	NA	NA	NA	NA	NA	NA	N	A	N	N	A	N	N	N	N	N	N	N	N	N	N	N	N	N	N	N	N	A	N	N	N	N	N	N	N	N	A	N	N	N	N	N	N	N
230	BobWhite_c11495_120	[A/G]	Chr5B	587495471	+	NA	NA	NA	NA	NA	NA	R	A	R	A	A	A	A	N	N	G	A	R	A	R	G	A	A	R	R	A	A	R	R	R	A	R	A	R	A	N	R	R	A	A	G	A	G	A
231	BobWhite_c1150_1127	[T/C]	Chr6B	321420228	+	NA	NA	NA	NA	NA	NA	T	T	T	Y	T	Y	Y	Y	Y	Y	Y	Y	Y	Y	Y	N	Y	N	Y	N	Y	T	Y	Y	Y	Y	Y	Y	Y	Y	T	Y	Y	Y	Y	Y	Y	Y
232	BobWhite_c11503_296	[T/C]	Chr6B	670432598	+	NA	NA	NA	NA	NA	NA	C	C	C	C	C	C	C	C	C	C	C	C	C	C	C	C	C	C	C	C	C	C	C	C	C	C	C	C	C	C	C	C	C	C	C	C	C	C
233	BobWhite_c11512_157	[A/G]	Chr5A	514658574	+	NA	NA	NA	NA	NA	NA	R	A	N	N	A	N	N	N	N	N	N	N	N	N	N	N	N	N	N	N	N	A	N	N	N	N	N	N	N	N	A	N	N	N	N	N	N	N
234	BobWhite_c11533_363	[T/C]	Chr3D	90860177	+	NA	NA	NA	NA	NA	NA	C	C	C	C	C	C	C	C	C	C	C	C	C	C	C	C	C	C	C	C	C	C	C	C	C	C	C	C	C	C	C	C	C	C	C	C	C	C
235	BobWhite_c11539_336	[T/C]	Chr5A	709767013	+	NA	NA	NA	NA	NA	NA	Y	C	C	Y	C	Y	Y	Y	Y	Y	C	Y	Y	Y	Y	Y	Y	Y	C	N	C	C	C	C	Y	Y	Y	Y	Y	Y	C	Y	Y	N	Y	Y	Y	Y
236	BobWhite_c11540_60	[A/G]	Chr3A	483260624	+	NA	NA	NA	NA	NA	NA	G	A	G	A	G	G	A	G	G	G	G	G	A	A	A	G	A	A	G	A	G	G	A	G	G	G	A	A	G	G	A	A	A	A	G	A	A	G
237	BobWhite_c11549_468	[A/G]	Chr7D	573189618	+	NA	NA	NA	NA	NA	NA	G	G	R	R	G	R	R	R	R	R	R	R	R	R	R	R	R	R	R	N	R	R	R	R	R	R	R	R	R	R	G	R	R	R	R	R	R	R
238	BobWhite_c11562_133	[A/C]	Chr3B	597523555	+	NA	NA	NA	NA	NA	NA	C	C	C	C	C	C	C	C	C	C	C	C	C	C	C	C	C	C	C	C	C	C	C	C	C	C	C	C	C	C	C	C	C	N	C	C	C	C
239	BobWhite_c11594_152	[A/G]	Chr5D	330452647	+	NA	NA	NA	NA	NA	NA	A	A	A	A	A	A	A	A	A	A	A	A	A	A	A	A	A	A	A	N	A	A	A	A	A	A	A	A	A	A	A	A	A	A	A	A	A	A
240	BobWhite_c11608_78	[T/G]	Chr2A	20112447	+	NA	NA	NA	NA	NA	NA	N	T	K	N	T	K	K	N	N	K	K	K	K	K	N	N	K	N	K	G	K	T	K	K	K	K	N	N	K	K	T	N	K	K	K	K	K	K
241	BobWhite_c11615_191	[A/G]	Chr3D	7524467	+	NA	NA	NA	NA	NA	NA	N	A	A	A	A	A	A	A	A	A	A	A	A	A	A	A	A	A	A	A	A	A	A	A	A	A	A	A	A	A	A	A	A	A	A	A	A	A
242	BobWhite_c11615_268	[A/C]	Chr3D	7524796	+	NA	NA	NA	NA	NA	NA	N	A	M	M	A	M	C	M	C	C	C	C	M	C	M	C	C	C	M	N	M	N	N	C	C	C	M	M	N	C	A	M	C	M	C	C	M	M
243	BobWhite_c11619_255	[A/G]	Chr4D	518219468	+	NA	NA	NA	NA	NA	NA	R	R	A	A	R	A	A	A	A	A	A	A	A	A	A	A	A	A	A	A	A	R	A	A	A	A	A	A	A	A	R	A	A	A	A	A	A	A
244	BobWhite_c11619_532	[A/G]	Chr4D	518219806	+	NA	NA	NA	NA	NA	NA	R	R	N	N	R	N	N	N	N	N	N	N	N	N	N	N	N	N	N	N	N	R	N	N	N	N	N	N	N	N	R	N	N	N	N	N	N	N
245	BobWhite_c11621_123	[A/G]	Chr3B	73215498	+	NA	NA	NA	NA	NA	NA	A	A	N	A	A	A	A	A	A	A	A	A	A	A	A	A	A	A	A	A	A	A	A	A	A	A	A	A	A	A	A	A	A	N	A	A	A	A
246	BobWhite_c1163_162	[T/C]	Chr1D	162811465	+	NA	NA	NA	NA	NA	NA	C	C	Y	Y	C	Y	Y	Y	Y	Y	Y	Y	Y	Y	Y	Y	Y	Y	Y	Y	Y	C	Y	Y	Y	Y	Y	Y	Y	Y	C	Y	Y	Y	Y	Y	Y	Y
247	BobWhite_c11652_421	[A/G]	Chr6B	43984649	+	NA	NA	NA	NA	NA	NA	R	R	N	N	R	R	R	R	R	R	R	R	R	R	R	N	N	R	R	R	R	R	R	R	R	R	N	R	N	R	R	N	R	R	R	R	R	R
248	BobWhite_c11655_343	[A/G]	Chr3D	472950514	+	NA	NA	NA	NA	NA	NA	G	G	N	N	G	N	N	N	N	N	N	N	N	N	N	N	N	N	N	N	N	G	N	N	N	N	N	N	N	N	G	N	N	N	N	N	N	N
249	BobWhite_c11686_575	[A/G]	Chr2B	522031499	+	NA	NA	NA	NA	NA	NA	A	A	R	N	A	R	R	R	N	R	R	R	R	R	R	N	N	R	R	A	R	A	R	R	R	R	N	R	N	R	A	N	R	N	R	R	R	R
250	BobWhite_c11691_181	[T/C]	Chr4A	5031350	+	NA	NA	NA	NA	NA	NA	C	C	C	C	C	C	C	C	C	C	C	C	C	C	C	C	C	C	C	C	C	C	C	C	C	C	C	C	C	C	C	C	C	N	C	C	C	C
251	BobWhite_c11692_148	[A/C]	Chr1A	576804208	+	NA	NA	NA	NA	NA	NA	M	M	A	A	M	A	C	A	A	A	A	A	A	A	A	A	A	A	A	C	A	M	A	A	A	A	A	A	A	A	M	A	A	A	A	A	A	C
252	BobWhite_c11696_445	[T/C]	Chr3A	347206661	+	NA	NA	NA	NA	NA	NA	T	T	N	Y	T	N	N	N	N	N	N	N	N	N	N	Y	N	N	N	Y	N	T	N	N	C	N	N	N	N	N	T	N	N	N	N	N	N	N
253	BobWhite_c11698_167	[T/C]	Chr7A	95393261	+	NA	NA	NA	NA	NA	NA	N	C	N	N	C	N	N	N	N	N	N	N	N	N	N	N	N	N	N	N	N	C	N	N	N	N	N	N	N	N	C	N	N	N	N	N	N	N
254	BobWhite_c11698_207	[A/G]	Chr6D	284767956	+	NA	NA	NA	NA	NA	NA	N	A	A	A	A	A	A	N	A	A	A	A	N	A	A	N	A	A	A	A	N	A	A	N	A	A	A	A	N	A	A	N	A	A	A	A	R	N
255	BobWhite_c1173_367	[A/G]	Chr6A	61459576	+	NA	NA	NA	NA	NA	NA	N	G	G	G	G	G	G	N	G	G	N	N	N	G	G	G	G	G	G	G	G	G	G	G	G	G	G	G	G	G	G	N	G	G	G	G	N	G
256	BobWhite_c11739_325	[T/C]	Chr2B	74082859	+	NA	NA	NA	NA	NA	NA	N	C	C	C	C	C	C	C	C	C	C	C	C	C	C	C	C	C	C	C	C	C	C	C	C	C	C	C	C	C	C	C	C	C	C	C	C	C
257	BobWhite_c1174_127	[T/C]	Chr1B	386950177	+	NA	NA	NA	NA	NA	NA	T	T	T	T	T	T	T	T	T	T	T	T	T	T	T	T	T	T	T	T	T	T	T	T	T	T	T	T	T	T	T	T	T	T	T	T	T	T
258	BobWhite_c11756_79	[A/C]	Chr1D	488719742	+	NA	NA	NA	NA	NA	NA	N	M	M	N	M	M	M	N	M	N	M	M	M	M	M	M	N	N	M	M	M	M	M	M	M	M	N	M	N	M	M	N	M	N	M	M	M	M
259	BobWhite_c11761_295	[A/G]	Chr6B	535011135	+	NA	NA	NA	NA	NA	NA	N	G	G	G	G	G	G	G	G	G	G	G	G	G	G	G	G	G	G	G	G	G	G	G	G	G	G	G	G	G	G	G	G	G	G	G	G	G
260	BobWhite_c11800_119	[A/G]	Chr2B	416582156	+	NA	NA	NA	NA	NA	NA	A	A	A	A	A	A	A	A	A	A	A	A	A	A	A	A	N	A	A	A	A	A	A	A	A	A	A	A	A	A	A	A	A	A	A	A	A	A
261	BobWhite_c11800_96	[T/C]	Chr2B	416582133	+	NA	NA	NA	NA	NA	NA	T	T	T	T	T	T	T	T	T	T	T	T	T	T	T	T	T	T	T	T	T	T	T	T	T	T	T	T	T	T	T	T	T	T	T	T	T	T
262	BobWhite_c11808_975	[A/C]	Chr6D	7562740	+	NA	NA	NA	NA	NA	NA	M	N	N	N	M	N	N	N	N	C	N	N	N	C	C	N	N	N	N	N	N	M	N	C	C	C	N	C	N	N	N	N	C	M	N	N	N	C
263	BobWhite_c11811_327	[A/C]	Chr5D	566866377	+	NA	NA	NA	NA	NA	NA	N	C	N	C	C	C	C	C	N	N	C	C	C	C	C	N	N	N	C	M	C	C	C	C	C	C	N	C	N	C	C	N	C	M	C	C	C	C
264	BobWhite_c11817_376	[T/C]	Chr1D	114824587	+	NA	NA	NA	NA	NA	NA	N	C	N	Y	C	Y	Y	Y	Y	Y	Y	Y	Y	Y	Y	Y	N	N	Y	N	Y	C	Y	Y	Y	Y	T	Y	N	Y	C	N	Y	T	Y	Y	Y	Y
265	BobWhite_c11861_535	[A/G]	Chr5A	535681306	+	NA	NA	NA	NA	NA	NA	A	R	N	R	R	R	R	R	R	R	R	R	R	R	R	R	N	R	R	R	R	R	R	R	R	R	R	R	R	R	R	R	R	R	R	R	R	R
266	BobWhite_c11861_557	[T/C]	Chr5B	510768018	+	NA	NA	NA	NA	NA	NA	Y	Y	C	C	Y	C	C	C	C	C	C	C	N	C	C	C	C	C	C	N	C	Y	C	C	C	C	C	C	C	C	Y	C	C	C	C	C	C	C
267	BobWhite_c11861_606	[A/G]	Chr5B	510768067	+	NA	NA	NA	NA	NA	NA	G	G	G	G	G	G	G	G	G	G	G	G	G	G	G	N	N	G	G	R	G	G	G	G	G	G	G	G	G	G	G	N	G	G	G	G	G	G
268	BobWhite_c11863_720	[T/C]	Chr5B	571402686	+	NA	NA	NA	NA	NA	NA	N	C	N	N	C	C	C	C	C	N	C	C	C	C	C	N	N	N	C	C	C	C	C	C	C	C	C	C	N	C	C	N	C	Y	C	C	C	C
269	BobWhite_c11864_312	[A/G]	Chr2B	252466276	+	NA	NA	NA	NA	NA	NA	G	G	N	R	G	R	R	R	R	R	R	R	R	R	R	R	N	R	R	G	R	G	R	R	R	R	R	R	R	R	G	R	R	R	R	R	R	R
270	BobWhite_c1187_2752	[T/C]	Chr3D	361901798	+	NA	NA	NA	NA	NA	NA	C	C	C	C	C	C	C	C	C	C	C	C	C	C	C	C	C	C	C	N	C	C	C	C	C	C	C	C	C	C	C	C	C	N	C	C	C	C
271	BobWhite_c11872_122	[T/C]	Chr2B	173063220	+	NA	NA	NA	NA	NA	NA	C	C	N	C	C	C	C	C	C	C	C	C	C	C	C	N	C	C	C	C	C	C	C	C	C	C	C	C	C	C	C	N	C	C	C	C	C	C
272	BobWhite_c11895_332	[A/C]	Chr1D	210359798	+	NA	NA	NA	NA	NA	NA	C	C	N	M	C	M	M	N	M	M	M	M	M	M	M	M	N	M	M	M	M	C	M	N	M	M	N	M	M	M	C	M	M	N	N	M	N	M
273	BobWhite_c11902_88	[A/G]	Chr7D	610417696	+	NA	NA	NA	NA	NA	NA	N	G	R	R	G	R	R	R	R	R	R	R	R	R	G	R	R	R	R	N	R	N	R	R	R	R	R	R	R	R	G	R	R	R	R	R	R	R
274	BobWhite_c11917_124	[T/C]	Chr2D	629752616	+	NA	NA	NA	NA	NA	NA	Y	Y	Y	Y	Y	Y	Y	Y	Y	Y	Y	Y	Y	Y	Y	Y	Y	Y	Y	Y	Y	Y	Y	Y	Y	Y	Y	Y	Y	Y	Y	Y	Y	N	Y	Y	Y	Y
275	BobWhite_c11918_807	[A/G]	Chr7D	2622057	+	NA	NA	NA	NA	NA	NA	G	G	N	N	G	G	N	G	N	G	G	G	G	G	G	N	N	N	G	G	G	G	N	G	G	G	N	G	N	G	G	N	G	R	G	G	G	G
276	BobWhite_c11923_547	[A/G]	Chr5A	451756914	+	NA	NA	NA	NA	NA	NA	G	G	N	G	G	G	G	G	G	G	G	G	G	G	G	N	N	N	G	G	G	G	G	G	G	G	G	G	G	G	G	N	G	N	G	G	G	G
277	BobWhite_c11935_137	[T/C]	Chr3B	19297449	+	NA	NA	NA	NA	NA	NA	N	Y	C	C	C	C	C	C	N	Y	Y	Y	C	C	Y	Y	Y	Y	C	C	C	C	C	C	N	Y	Y	C	Y	N	C	C	C	N	N	Y	C	Y
278	BobWhite_c11938_64	[T/C]	Chr2D	471038833	+	NA	NA	NA	NA	NA	NA	N	T	T	T	T	T	T	T	T	T	T	T	T	T	T	T	T	T	T	N	T	T	T	T	T	T	T	T	T	T	T	T	T	T	T	T	T	T
279	BobWhite_c11946_277	[T/G]	Chr1A	518458912	+	NA	NA	NA	NA	NA	NA	T	T	T	T	T	T	N	T	T	T	T	T	T	T	T	T	T	T	T	T	T	T	T	T	T	T	T	T	T	T	T	T	T	T	T	T	T	N
280	BobWhite_c11949_788	[T/C]	Chr1D	490529496	+	NA	NA	NA	NA	NA	NA	N	Y	T	T	N	T	N	T	T	T	T	T	T	T	T	T	T	T	T	T	T	C	T	T	T	T	T	T	T	T	T	T	T	T	T	T	T	N
281	BobWhite_c1196_297	[A/G]	Chr3B	504904060	+	NA	NA	NA	NA	NA	NA	A	A	A	A	A	A	A	A	A	A	A	A	A	A	A	A	A	A	A	A	A	A	A	A	A	A	A	A	A	A	A	A	A	A	A	A	A	A
282	BobWhite_c11971_441	[A/G]	Chr7D	622941172	+	NA	NA	NA	NA	NA	NA	G	G	G	G	G	G	G	N	G	G	G	G	G	G	G	G	R	G	G	R	G	G	G	N	G	G	G	G	G	G	G	N	G	R	G	G	G	G
283	BobWhite_c11977_428	[A/G]	ChrUnknown	117411646	+	NA	NA	NA	NA	NA	NA	N	G	G	G	G	G	G	G	G	G	G	G	G	G	G	G	G	G	G	G	G	G	G	G	G	G	G	G	G	G	G	G	G	G	G	G	G	G
284	BobWhite_c11981_105	[T/C]	Chr2B	323002383	+	NA	NA	NA	NA	NA	NA	C	N	N	C	C	C	C	C	C	C	C	C	C	C	C	N	C	N	C	C	C	C	C	C	C	C	N	C	N	C	C	N	C	C	C	C	C	C
285	BobWhite_c11997_246	[A/C]	Chr3D	31452013	+	NA	NA	NA	NA	NA	NA	C	C	N	N	C	N	N	N	N	N	N	N	N	N	N	N	N	N	N	N	N	C	N	N	N	N	N	N	N	N	C	N	N	N	N	N	N	N
286	BobWhite_c1201_384	[T/C]	Chr7A	675361370	+	NA	NA	NA	NA	NA	NA	T	C	C	T	C	C	T	C	C	T	T	C	C	C	C	T	C	T	C	C	C	T	C	C	C	T	C	C	T	C	T	C	T	T	T	T	T	T
287	BobWhite_c12011_190	[T/C]	Chr2D	321095262	+	NA	NA	NA	NA	NA	NA	T	T	T	T	T	T	T	T	T	T	T	T	T	T	T	T	T	T	T	T	T	T	T	T	T	T	T	T	T	T	T	T	T	T	T	T	T	T
288	BobWhite_c12013_1151	[A/G]	Chr6B	672522450	+	NA	NA	NA	NA	NA	NA	N	G	R	R	G	R	R	R	R	R	R	R	R	R	R	R	R	R	R	N	G	G	R	R	R	R	R	R	R	R	G	R	R	R	R	R	R	R
289	BobWhite_c12013_275	[T/C]	Chr6B	672524411	+	NA	NA	NA	NA	NA	NA	T	T	N	Y	T	N	Y	N	Y	Y	N	Y	N	Y	Y	N	N	N	N	Y	T	T	Y	Y	Y	Y	N	Y	N	Y	T	N	Y	N	Y	Y	Y	Y
290	BobWhite_c12013_977	[T/C]	Chr6D	460219198	+	NA	NA	NA	NA	NA	NA	T	T	Y	Y	T	Y	Y	Y	Y	Y	Y	Y	Y	Y	Y	Y	Y	N	Y	T	T	T	Y	N	Y	Y	Y	Y	Y	Y	T	Y	Y	Y	Y	Y	Y	Y
291	BobWhite_c12016_88	[A/G]	Chr5A	1189002	+	NA	NA	NA	NA	NA	NA	R	A	N	R	G	R	R	R	R	A	A	A	R	A	R	A	A	N	A	A	R	A	R	R	R	A	A	A	R	R	G	A	A	A	A	A	R	R
292	BobWhite_c12017_125	[T/C]	ChrUnknown	195957425	+	NA	NA	NA	NA	NA	NA	N	C	C	C	C	C	C	C	C	C	C	C	C	C	C	C	C	C	C	C	C	C	C	C	C	C	C	C	C	C	C	C	C	C	C	C	C	C
293	BobWhite_c12032_371	[T/C]	Chr6A	609619692	+	NA	NA	NA	NA	NA	NA	N	Y	N	N	Y	Y	Y	Y	Y	Y	Y	Y	Y	Y	Y	N	N	N	Y	N	Y	Y	Y	Y	Y	Y	Y	Y	N	Y	Y	Y	Y	N	Y	Y	Y	Y
294	BobWhite_c12032_86	[A/C]	Chr6D	482033993	+	NA	NA	NA	NA	NA	NA	C	C	N	M	C	M	M	M	M	M	M	M	M	M	M	M	M	M	M	N	M	C	M	M	M	M	N	M	M	M	C	M	M	M	M	M	M	M
295	BobWhite_c12037_723	[A/G]	Chr1D	475161475	+	NA	NA	NA	NA	NA	NA	G	G	R	R	G	R	N	R	R	R	R	R	R	R	R	R	N	R	R	R	R	G	R	R	R	R	R	R	R	R	G	N	R	N	R	R	R	N
296	BobWhite_c12044_111	[A/G]	Chr3D	411542829	+	NA	NA	NA	NA	NA	NA	G	G	G	G	G	G	G	G	G	G	G	G	G	G	G	G	N	G	G	G	G	G	G	G	G	G	G	G	G	G	G	G	G	N	G	G	G	G
297	BobWhite_c12048_145	[A/C]	Chr7B	710468674	+	NA	NA	NA	NA	NA	NA	M	M	N	M	M	M	M	M	M	M	M	M	M	M	A	M	M	M	M	A	M	C	M	M	M	M	M	M	M	M	M	M	M	N	M	M	M	M
298	BobWhite_c12052_610	[T/C]	Chr2A	490020444	+	NA	NA	NA	NA	NA	NA	N	T	Y	Y	T	Y	Y	Y	Y	Y	Y	Y	Y	Y	Y	Y	Y	Y	Y	N	Y	T	Y	Y	Y	Y	Y	Y	Y	Y	T	Y	Y	Y	Y	Y	N	Y
299	BobWhite_c12067_311	[A/G]	Chr4B	562929668	+	NA	NA	NA	NA	NA	NA	G	G	R	R	G	R	R	R	R	R	R	R	R	R	R	R	R	R	R	N	R	G	R	R	R	R	R	R	R	R	G	R	R	R	R	R	R	R
300	BobWhite_c12072_201	[A/G]	Chr5B	492235859	+	NA	NA	NA	NA	NA	NA	N	A	A	N	A	R	R	R	R	R	R	R	R	R	R	N	R	R	R	N	R	A	R	R	R	R	N	R	R	R	A	A	R	A	R	R	R	R
301	BobWhite_c12078_316	[A/G]	Chr7D	207112244	+	NA	NA	NA	NA	NA	NA	N	A	A	A	A	A	A	A	A	A	A	A	A	A	A	A	A	A	A	A	A	A	A	A	A	A	A	A	A	A	A	A	A	N	A	A	A	A
302	BobWhite_c12088_1047	[A/C]	Chr2A	83041337	+	NA	NA	NA	NA	NA	NA	A	A	A	A	A	A	A	A	A	A	A	A	A	A	A	A	A	A	A	A	A	A	A	A	A	A	A	A	A	A	A	A	A	N	A	A	A	A
303	BobWhite_c12088_261	[A/G]	Chr2B	129290702	+	NA	NA	NA	NA	NA	NA	G	G	N	R	G	R	R	R	R	R	R	R	R	R	R	R	N	R	R	N	R	G	R	R	R	R	R	R	R	R	G	R	R	N	R	R	R	R
304	BobWhite_c12090_117	[T/C]	Chr2A	729195591	+	NA	NA	NA	NA	NA	NA	T	C	C	C	T	C	T	T	T	T	C	T	T	T	T	T	C	C	T	T	C	C	T	C	T	C	T	C	C	T	T	T	C	C	T	C	C	C
305	BobWhite_c12090_70	[T/C]	Chr2A	729195546	+	NA	NA	NA	NA	NA	NA	C	C	C	C	C	C	C	C	C	C	C	C	C	C	C	C	C	C	C	C	C	C	C	C	C	C	C	C	C	C	C	C	C	C	C	C	C	C
306	BobWhite_c12128_187	[A/G]	Chr4A	609262263	+	NA	NA	NA	NA	NA	NA	A	G	G	G	G	G	G	G	A	A	A	A	A	G	A	G	G	G	A	A	G	A	G	G	G	A	A	G	A	A	G	A	G	G	G	G	A	G
307	BobWhite_c12129_801	[A/G]	Chr2B	207109519	+	NA	NA	NA	NA	NA	NA	G	G	N	R	N	R	R	R	R	R	R	R	R	R	R	R	N	R	R	N	R	G	R	R	R	R	N	R	R	R	R	R	R	A	R	R	R	R
308	BobWhite_c12134_1068	[T/G]	Chr2B	668306557	+	NA	NA	NA	NA	NA	NA	G	G	G	G	G	G	G	G	G	G	G	G	G	G	G	G	G	G	G	G	G	G	G	G	G	G	G	G	G	G	G	G	G	G	G	G	G	G
309	BobWhite_c12134_1140	[T/C]	Chr2B	668306629	+	NA	NA	NA	NA	NA	NA	T	C	T	C	T	C	T	T	C	T	T	T	T	C	C	C	C	T	C	T	C	T	C	C	T	C	C	C	C	C	C	T	T	C	C	C	T	C
310	BobWhite_c12134_539	[A/G]	Chr2B	668306028	+	NA	NA	NA	NA	NA	NA	A	A	R	R	A	R	R	R	R	R	R	R	R	R	R	R	N	N	R	R	R	A	R	R	R	R	R	R	R	R	A	R	R	N	R	R	R	N
311	BobWhite_c12134_823	[T/C]	Chr2D	557320916	+	NA	NA	NA	NA	NA	NA	C	C	Y	N	C	C	C	C	C	N	C	C	C	C	C	N	N	N	C	C	C	C	C	C	C	C	N	C	N	C	C	N	C	N	C	C	C	C
312	BobWhite_c12134_880	[A/G]	Chr2A	698133294	+	NA	NA	NA	NA	NA	NA	A	A	N	N	A	N	N	N	N	N	N	N	N	N	N	N	N	N	N	N	N	A	N	N	N	N	N	N	N	N	A	N	N	N	N	N	N	N
313	BobWhite_c1214_171	[T/C]	Chr2D	36207118	+	NA	NA	NA	NA	NA	NA	Y	T	N	C	Y	C	C	C	C	N	N	C	C	C	C	C	C	C	C	C	C	T	C	C	N	N	C	C	C	C	Y	C	C	C	C	C	N	C
314	BobWhite_c1214_798	[T/C]	Chr2B	63367758	+	NA	NA	NA	NA	NA	NA	T	C	T	C	C	C	C	T	T	T	T	C	T	C	C	C	T	C	C	T	C	T	C	C	T	T	T	C	C	T	C	T	T	C	T	C	T	C
315	BobWhite_c12144_216	[A/G]	Chr2D	677243	+	NA	NA	NA	NA	NA	NA	A	G	A	G	A	G	G	G	G	G	A	G	A	G	A	A	G	G	A	G	G	A	A	A	A	A	A	G	G	G	A	A	A	A	A	G	G	G
316	BobWhite_c1215_240	[A/G]	Chr7A	668487009	+	NA	NA	NA	NA	NA	NA	G	G	G	G	G	G	G	G	G	G	G	G	G	G	G	G	G	G	G	G	G	G	G	G	G	G	G	G	G	G	G	G	G	G	G	G	G	G
317	BobWhite_c12154_199	[A/G]	Chr5D	381930417	+	NA	NA	NA	NA	NA	NA	N	G	N	R	G	R	R	R	R	R	R	R	R	R	R	R	R	N	R	N	R	G	R	R	R	R	N	R	R	R	G	R	R	N	R	R	R	R
318	BobWhite_c12157_747	[A/C]	Chr2D	574155504	+	NA	NA	NA	NA	NA	NA	C	M	N	C	M	C	M	M	M	M	C	M	M	M	M	M	C	C	M	N	C	C	M	C	M	C	M	C	C	M	M	M	C	C	M	C	C	C
319	BobWhite_c12159_729	[T/C]	Chr7A	94417808	+	NA	NA	NA	NA	NA	NA	N	C	Y	Y	C	Y	Y	Y	Y	Y	Y	Y	Y	Y	Y	Y	Y	Y	Y	Y	Y	C	C	Y	Y	Y	Y	Y	Y	Y	C	Y	Y	Y	Y	Y	Y	Y
320	BobWhite_c12174_290	[A/G]	Chr5D	276330631	+	NA	NA	NA	NA	NA	NA	G	G	R	R	G	R	R	R	R	R	R	R	R	R	R	R	R	R	R	N	R	G	R	R	R	R	N	R	R	R	G	R	R	R	R	R	R	R
321	BobWhite_c12202_81	[T/C]	Chr2D	292875380	+	NA	NA	NA	NA	NA	NA	T	T	Y	Y	T	Y	Y	Y	Y	Y	Y	Y	Y	Y	Y	Y	Y	Y	Y	Y	Y	T	Y	Y	Y	Y	Y	Y	Y	Y	T	N	Y	Y	Y	Y	Y	Y
322	BobWhite_c1221_367	[T/C]	Chr6A	438579068	+	NA	NA	NA	NA	NA	NA	T	Y	N	N	T	N	N	N	N	N	N	N	N	N	N	N	N	N	N	N	N	Y	N	N	N	N	N	N	N	N	Y	N	N	N	N	N	N	N
323	BobWhite_c12229_182	[T/C]	Chr5B	469168411	+	NA	NA	NA	NA	NA	NA	C	C	N	N	C	N	N	N	N	N	N	N	N	N	N	N	N	N	N	N	N	C	N	N	N	N	N	N	N	N	C	N	N	N	N	N	N	N
324	BobWhite_c12232_243	[A/G]	Chr2B	576796944	+	NA	NA	NA	NA	NA	NA	R	G	N	N	G	R	N	N	N	N	N	N	N	R	N	N	N	N	R	R	N	G	N	N	N	R	N	N	N	N	G	N	N	A	R	R	N	R
325	BobWhite_c12246_187	[T/C]	Chr2D	548481727	+	NA	NA	NA	NA	NA	NA	T	T	N	N	T	Y	Y	Y	Y	Y	Y	Y	Y	Y	Y	N	N	N	Y	Y	Y	T	Y	Y	Y	Y	N	Y	N	Y	T	N	Y	Y	Y	Y	Y	Y
326	BobWhite_c12248_442	[A/G]	Chr5B	537848308	+	NA	NA	NA	NA	NA	NA	N	A	A	A	A	A	A	A	A	A	A	A	A	A	A	A	A	A	A	A	A	A	A	A	A	A	A	A	A	A	A	A	A	A	A	A	A	A
327	BobWhite_c1225_235	[A/C]	Chr2D	438511532	+	NA	NA	NA	NA	NA	NA	A	A	A	A	A	A	A	A	A	A	A	A	A	A	A	A	A	A	A	A	A	A	A	A	A	A	A	A	A	A	A	A	A	A	A	A	A	A
328	BobWhite_c1225_376	[T/C]	Chr2D	438512114	+	NA	NA	NA	NA	NA	NA	T	T	N	N	T	N	N	N	N	N	N	N	N	N	N	N	N	N	N	N	N	T	N	N	N	N	N	N	N	N	T	N	N	N	N	N	N	N
329	BobWhite_c12252_476	[A/G]	Chr2A	89925156	+	NA	NA	NA	NA	NA	NA	G	A	G	A	G	A	A	G	A	A	G	G	G	A	A	G	A	G	G	G	A	G	G	G	A	A	A	G	A	A	G	G	A	A	G	A	G	A
330	BobWhite_c12256_96	[T/G]	Chr7B	630993681	+	NA	NA	NA	NA	NA	NA	G	T	G	T	T	T	T	G	T	G	G	G	T	G	T	T	T	T	T	T	G	T	G	G	T	T	G	G	G	T	T	G	T	T	T	G	T	T
331	BobWhite_c12261_130	[A/G]	Chr6A	617440560	+	NA	NA	NA	NA	NA	NA	G	G	G	G	G	G	G	G	G	G	G	G	G	G	G	G	G	G	G	N	G	G	G	G	G	G	G	G	G	G	G	G	G	G	G	G	G	G
332	BobWhite_c12264_248	[A/G]	Chr7B	713632556	+	NA	NA	NA	NA	NA	NA	G	G	R	N	G	G	G	R	G	N	R	R	G	R	G	N	N	G	G	N	R	N	R	G	G	G	R	G	N	G	R	R	R	R	G	G	R	G
333	BobWhite_c12281_752	[A/C]	Chr3B	620304357	+	NA	NA	NA	NA	NA	NA	C	C	C	C	C	C	C	C	C	C	C	C	C	C	C	C	C	C	C	C	C	C	C	C	C	C	C	C	C	C	C	C	C	C	C	C	C	C
334	BobWhite_c1229_846	[T/C]	Chr2D	437213040	+	NA	NA	NA	NA	NA	NA	N	C	C	C	C	C	C	C	C	C	C	C	C	C	C	C	C	C	C	C	C	C	C	C	C	C	C	C	C	C	C	C	C	C	C	C	C	C
335	BobWhite_c12302_368	[A/G]	Chr7A	675352403	+	NA	NA	NA	NA	NA	NA	G	G	G	G	G	G	G	G	G	G	G	G	G	G	G	G	G	G	G	G	G	G	G	G	G	G	G	G	G	G	G	G	G	N	G	G	G	G
336	BobWhite_c12302_389	[A/G]	Chr7A	675352211	+	NA	NA	NA	NA	NA	NA	A	A	A	A	A	A	A	A	A	A	A	A	A	A	A	A	A	A	A	A	A	A	A	A	A	A	A	A	A	A	A	A	A	A	A	A	A	A
337	BobWhite_c12305_959	[A/G]	Chr1D	486923878	+	NA	NA	NA	NA	NA	NA	G	G	G	G	G	G	G	G	G	G	G	G	G	G	G	G	G	G	G	G	G	G	G	G	G	G	G	G	G	G	G	G	G	G	G	G	G	G
338	BobWhite_c12316_383	[T/C]	Chr7D	7661972	+	NA	NA	NA	NA	NA	NA	C	T	N	N	C	T	T	C	C	T	T	C	C	T	T	C	N	T	T	C	C	C	C	C	T	T	T	C	T	C	C	N	T	N	C	T	T	T
339	BobWhite_c12334_362	[A/G]	Chr1D	88049818	+	NA	NA	NA	NA	NA	NA	G	G	R	R	G	R	R	R	R	R	R	R	R	R	R	R	R	R	R	R	R	G	R	R	R	R	R	R	R	R	G	R	R	N	R	R	R	R
340	BobWhite_c1234_238	[A/G]	Chr7A	11425710	+	NA	NA	NA	NA	NA	NA	A	R	A	A	A	R	R	A	A	A	A	A	R	A	R	N	R	R	A	A	R	A	N	A	A	R	R	A	A	A	R	A	R	A	R	A	R	A
341	BobWhite_c1234_261	[T/C]	Chr7A	11425733	+	NA	NA	NA	NA	NA	NA	T	T	T	T	T	T	T	T	T	T	T	T	T	T	T	T	T	N	T	N	T	T	N	T	T	T	T	T	T	T	T	T	T	T	T	T	T	T
342	BobWhite_c12343_253	[A/G]	Chr7A	598341410	+	NA	NA	NA	NA	NA	NA	N	G	G	G	G	G	G	G	G	G	G	G	G	G	G	G	G	G	G	G	G	G	G	G	G	G	G	G	G	G	G	G	G	G	G	G	G	G
343	BobWhite_c12355_1548	[A/G]	Chr7A	722925959	+	NA	NA	NA	NA	NA	NA	A	G	G	G	A	A	A	G	A	G	G	G	G	G	A	A	A	A	A	G	G	A	G	A	G	G	G	A	G	A	G	G	G	A	A	A	G	G
344	BobWhite_c12355_1590	[T/C]	Chr7D	624627561	+	NA	NA	NA	NA	NA	NA	N	T	T	T	T	T	T	T	T	T	T	T	T	T	T	T	T	T	T	T	T	T	T	T	T	T	T	T	T	T	Y	T	T	T	T	T	T	T
345	BobWhite_c12355_603	[T/C]	Chr7D	624629257	+	NA	NA	NA	NA	NA	NA	T	Y	T	T	Y	T	T	T	T	T	T	T	T	T	T	T	T	T	T	T	T	T	T	T	T	T	T	T	T	T	T	T	T	T	T	T	T	T
346	BobWhite_c1236_1429	[T/C]	Chr2B	185726302	+	NA	NA	NA	NA	NA	NA	C	C	N	C	C	C	C	C	C	C	C	C	C	C	C	C	N	N	C	N	C	C	C	C	C	C	N	C	C	C	C	N	C	N	C	C	C	C
347	BobWhite_c12360_139	[A/G]	Chr3B	55705416	+	NA	NA	NA	NA	NA	NA	G	G	N	G	G	G	G	G	G	G	G	G	G	G	G	G	G	G	G	G	G	G	G	G	G	G	G	G	G	G	G	G	G	N	G	G	G	G
348	BobWhite_c12360_401	[A/G]	Chr3B	55706101	+	NA	NA	NA	NA	NA	NA	N	G	R	R	G	R	R	R	R	R	R	R	R	R	R	R	R	R	R	R	R	G	R	R	R	R	R	R	R	R	G	R	R	R	R	R	R	R
349	BobWhite_c12360_988	[T/G]	Chr3D	26673546	+	NA	NA	NA	NA	NA	NA	G	G	N	N	G	N	N	N	N	N	N	N	N	N	N	N	N	N	N	N	N	G	N	N	N	N	N	N	N	N	G	N	N	N	N	N	N	N
350	BobWhite_c12363_95	[T/C]	Chr2A	141669955	+	NA	NA	NA	NA	NA	NA	Y	T	N	C	T	C	C	C	C	C	C	C	C	C	C	C	N	C	C	N	C	T	C	C	C	C	C	C	C	C	T	N	C	N	C	C	C	C
351	BobWhite_c12365_719	[T/C]	Chr2D	396799224	+	NA	NA	NA	NA	NA	NA	T	Y	N	N	T	N	N	N	N	N	N	N	N	N	N	N	N	N	N	N	N	T	N	N	N	N	N	N	N	N	T	N	N	N	N	N	N	N
352	BobWhite_c12365_743	[T/C]	Chr2B	474375480	+	NA	NA	NA	NA	NA	NA	T	T	N	N	T	N	N	N	N	N	N	N	N	N	N	N	N	N	N	N	N	T	N	N	N	N	N	N	N	N	T	N	N	N	N	N	N	N
353	BobWhite_c12379_648	[A/G]	Chr7A	226412713	+	NA	NA	NA	NA	NA	NA	G	G	N	G	G	G	G	G	N	G	N	G	G	G	G	N	G	N	G	R	G	G	N	G	G	G	R	G	G	G	G	N	G	G	G	G	G	G
354	BobWhite_c12379_952	[A/C]	Chr7A	226413085	+	NA	NA	NA	NA	NA	NA	C	C	C	C	C	C	C	C	C	C	C	C	C	C	C	C	C	C	C	C	C	C	C	C	C	C	C	C	C	C	C	N	C	N	C	C	C	C
355	BobWhite_c1238_1826	[T/C]	Chr5D	483311362	+	NA	NA	NA	NA	NA	NA	T	T	N	N	T	N	N	N	N	N	N	N	N	N	N	N	N	N	N	N	N	T	N	N	N	N	N	N	N	N	T	N	N	N	N	N	N	N
356	BobWhite_c1238_495	[T/C]	Chr5D	483308568	+	NA	NA	NA	NA	NA	NA	T	Y	T	T	T	T	T	T	T	T	T	T	T	T	T	T	T	T	T	T	T	Y	T	T	T	T	T	T	T	T	Y	T	T	T	T	T	T	T
357	BobWhite_c1238_913	[T/C]	Chr5D	483308986	+	NA	NA	NA	NA	NA	NA	T	T	Y	Y	T	Y	Y	Y	Y	Y	Y	Y	Y	Y	Y	Y	Y	Y	Y	Y	Y	T	Y	Y	Y	Y	Y	Y	Y	Y	T	Y	Y	N	Y	Y	Y	Y
358	BobWhite_c12392_149	[A/C]	Chr5D	349690230	+	NA	NA	NA	NA	NA	NA	A	A	A	A	A	A	A	A	A	A	A	A	A	A	A	A	A	A	A	N	A	A	A	A	A	A	A	A	A	A	A	A	A	N	A	A	A	A
359	BobWhite_c1240_1470	[A/G]	Chr7D	334496934	+	NA	NA	NA	NA	NA	NA	A	A	N	N	A	N	N	N	N	N	N	N	N	N	N	N	N	N	N	N	N	A	N	N	N	N	N	N	N	N	A	N	N	N	N	N	N	N
360	BobWhite_c12410_196	[T/C]	Chr5A	514273020	+	NA	NA	NA	NA	NA	NA	N	C	N	Y	C	C	C	Y	Y	C	Y	C	Y	Y	Y	Y	N	N	Y	Y	C	C	Y	Y	Y	Y	Y	C	C	Y	C	Y	C	Y	Y	C	Y	Y
361	BobWhite_c12410_396	[T/C]	Chr7B	136637721	+	NA	NA	NA	NA	NA	NA	C	C	C	C	C	C	C	C	C	C	C	C	C	C	C	C	C	C	C	C	C	C	C	C	C	C	C	C	C	C	C	C	C	C	C	C	C	C
362	BobWhite_c12412_252	[T/G]	Chr6B	157212024	+	NA	NA	NA	NA	NA	NA	G	G	G	G	G	G	G	G	G	G	G	G	G	G	G	G	N	G	G	G	G	G	G	G	G	G	G	G	G	G	G	N	G	N	G	G	G	G
363	BobWhite_c12412_324	[A/G]	Chr6A	96723985	+	NA	NA	NA	NA	NA	NA	N	G	G	G	G	G	G	G	G	G	G	G	G	G	G	G	G	G	G	G	G	G	G	G	G	G	G	G	G	G	G	G	G	G	G	G	G	G
364	BobWhite_c12424_886	[A/G]	Chr5D	392404482	+	NA	NA	NA	NA	NA	NA	A	A	R	R	A	R	R	R	R	R	R	R	R	R	R	R	R	R	R	R	R	A	R	R	R	R	R	R	R	R	A	R	R	R	R	R	R	R
365	BobWhite_c12426_84	[T/C]	Chr2B	24474975	+	NA	NA	NA	NA	NA	NA	Y	Y	Y	Y	N	Y	T	T	T	T	Y	T	Y	T	Y	T	Y	T	Y	T	T	Y	Y	Y	Y	Y	Y	Y	Y	T	Y	Y	Y	N	Y	T	T	N
366	BobWhite_c12428_371	[T/C]	Chr3A	718557249	+	NA	NA	NA	NA	NA	NA	C	T	T	C	N	T	T	C	C	C	C	T	C	T	T	T	C	T	C	T	C	T	C	T	T	T	C	T	C	C	C	T	C	T	T	C	T	C
367	BobWhite_c12434_462	[A/G]	Chr3D	150321565	+	NA	NA	NA	NA	NA	NA	G	G	N	G	G	G	G	G	G	G	G	G	G	G	G	G	G	G	G	G	G	G	G	G	G	G	G	G	G	G	G	G	G	N	G	G	G	G
368	BobWhite_c12435_393	[T/G]	Chr5D	565209496	+	NA	NA	NA	NA	NA	NA	G	G	N	K	G	K	K	K	K	K	K	K	K	G	K	K	K	K	K	K	K	G	K	K	G	K	K	K	K	K	G	K	K	K	K	K	K	K
369	BobWhite_c12447_108	[A/G]	Chr3D	33168448	+	NA	NA	NA	NA	NA	NA	G	G	G	G	G	G	G	G	G	G	G	G	G	G	G	G	G	G	G	G	G	G	G	G	G	G	G	G	G	G	G	G	G	G	G	G	G	G
370	BobWhite_c12457_433	[A/G]	Chr3D	361663160	+	NA	NA	NA	NA	NA	NA	R	R	R	R	R	R	R	R	R	R	R	R	R	R	R	N	N	R	R	R	R	R	R	R	R	R	R	R	R	R	R	R	R	A	R	R	R	R
371	BobWhite_c12469_173	[A/G]	Chr7D	618545820	+	NA	NA	NA	NA	NA	NA	G	G	N	N	N	G	G	G	G	G	G	G	G	G	G	G	G	G	G	G	G	R	G	G	G	G	G	G	G	G	G	G	G	N	G	G	N	G
372	BobWhite_c12486_101	[T/C]	Chr5D	330981620	+	NA	NA	NA	NA	NA	NA	C	C	N	Y	C	Y	Y	Y	Y	Y	Y	Y	Y	Y	Y	Y	Y	Y	Y	C	Y	C	Y	Y	Y	Y	Y	Y	Y	Y	C	Y	Y	Y	Y	Y	Y	Y
373	BobWhite_c12490_106	[T/G]	Chr6D	434289975	+	NA	NA	NA	NA	NA	NA	G	G	G	G	G	G	G	G	G	G	G	G	G	G	G	G	G	G	G	G	G	G	G	G	G	G	G	G	G	G	G	G	G	G	G	G	G	G
374	BobWhite_c12527_342	[A/G]	Chr2D	461032919	+	NA	NA	NA	NA	NA	NA	A	A	R	R	A	R	R	N	R	R	R	R	R	R	N	N	R	N	R	A	R	A	R	R	R	R	R	R	R	R	A	N	R	A	R	R	R	R
375	BobWhite_c12527_378	[T/C]	Chr2B	547642974	+	NA	NA	NA	NA	NA	NA	Y	C	C	C	C	C	C	C	C	C	C	C	C	Y	Y	Y	N	C	C	C	Y	C	Y	C	C	C	Y	C	C	C	Y	C	C	N	C	Y	C	C
376	BobWhite_c12541_117	[A/G]	Chr3D	329959102	+	NA	NA	NA	NA	NA	NA	G	G	N	G	G	G	G	G	G	G	G	G	G	G	G	G	N	G	G	G	G	G	G	G	G	G	G	G	G	G	G	G	G	R	G	G	G	G
377	BobWhite_c12541_168	[A/G]	Chr3D	329959051	+	NA	NA	NA	NA	NA	NA	G	G	N	N	G	G	N	N	N	N	N	G	N	N	N	N	N	N	N	G	N	G	N	N	G	G	N	N	R	N	G	N	N	A	G	G	N	G
378	BobWhite_c12562_256	[A/G]	Chr5D	212128836	+	NA	NA	NA	NA	NA	NA	N	G	R	R	G	R	R	R	R	R	R	R	R	R	R	N	R	R	R	G	R	G	R	R	R	R	R	R	R	R	G	N	R	R	R	R	R	R
379	BobWhite_c12568_428	[A/G]	Chr1D	395657946	+	NA	NA	NA	NA	NA	NA	G	G	R	R	G	R	R	R	R	R	R	R	R	R	R	R	R	R	R	N	R	G	R	R	R	R	R	R	R	R	G	R	R	N	R	R	R	R
380	BobWhite_c12568_900	[A/G]	Chr1A	492683389	+	NA	NA	NA	NA	NA	NA	G	G	N	N	G	N	N	N	N	N	N	N	N	N	N	N	N	N	N	N	N	G	N	N	N	N	N	N	N	N	G	N	N	N	N	N	N	N
381	BobWhite_c12573_827	[T/C]	Chr5D	533817781	+	NA	NA	NA	NA	NA	NA	Y	C	Y	N	C	N	N	N	N	N	N	N	N	N	N	C	Y	C	N	Y	Y	C	N	N	C	N	N	N	N	N	C	N	N	Y	N	N	N	N
382	BobWhite_c12593_361	[T/C]	Chr4B	645242545	+	NA	NA	NA	NA	NA	NA	C	C	N	N	C	N	N	N	N	N	N	N	N	N	N	N	N	N	N	N	N	C	N	N	N	N	N	N	N	N	C	N	N	N	N	N	N	N
383	BobWhite_c12593_529	[A/G]	Chr5A	686458954	+	NA	NA	NA	NA	NA	NA	A	A	N	R	A	R	R	R	N	N	R	R	R	R	R	R	N	R	R	N	R	A	R	R	R	R	R	R	R	R	A	R	R	N	R	R	R	R
384	BobWhite_c12605_222	[T/C]	Chr2B	162269984	+	NA	NA	NA	NA	NA	NA	T	T	T	T	T	T	T	T	T	T	T	T	T	T	T	T	T	T	T	T	T	T	T	T	T	T	T	T	T	T	T	T	T	T	T	T	T	T
385	BobWhite_c12649_113	[T/G]	Chr2B	546892651	+	NA	NA	NA	NA	NA	NA	N	G	G	G	G	G	G	G	G	G	G	G	G	T	T	N	G	G	G	G	T	G	T	G	G	G	N	G	G	G	K	G	G	N	G	T	G	G
386	BobWhite_c1265_247	[T/C]	Chr1A	15302318	+	NA	NA	NA	NA	NA	NA	N	C	C	C	C	C	C	C	C	C	C	C	C	C	C	C	C	C	C	C	C	C	C	C	C	C	C	C	C	C	C	C	C	C	C	C	C	C
387	BobWhite_c1265_607	[T/C]	Chr1D	12019743	+	NA	NA	NA	NA	NA	NA	T	T	N	N	T	N	N	N	N	N	N	N	N	N	N	N	N	N	N	N	N	T	N	N	N	N	N	N	N	N	T	N	N	N	N	N	N	N
388	BobWhite_c12655_541	[T/C]	Chr5A	463577163	+	NA	NA	NA	NA	NA	NA	T	C	T	T	T	T	T	C	T	T	C	T	C	C	C	T	T	T	C	C	T	T	C	C	T	C	C	T	T	T	T	T	T	T	C	C	T	C
389	BobWhite_c12656_180	[A/G]	Chr7D	6827847	+	NA	NA	NA	NA	NA	NA	A	A	R	R	A	R	R	R	R	R	R	R	R	R	R	R	R	R	R	R	R	A	A	R	R	R	R	R	R	R	A	R	R	R	R	R	R	R
390	BobWhite_c12658_649	[A/G]	Chr2A	31923628	+	NA	NA	NA	NA	NA	NA	A	A	N	N	A	N	N	N	N	N	N	N	N	N	N	N	N	N	N	N	N	A	N	N	N	N	N	N	N	N	A	N	N	N	N	N	N	N
391	BobWhite_c1266_424	[A/G]	Chr4B	453870678	+	NA	NA	NA	NA	NA	NA	A	A	N	N	A	A	A	A	A	A	A	A	A	A	A	A	A	A	A	N	A	A	A	A	A	A	A	A	A	A	A	A	A	N	A	A	A	A
392	BobWhite_c12674_1191	[T/C]	Chr7D	166203630	+	NA	NA	NA	NA	NA	NA	C	C	N	Y	C	Y	Y	Y	Y	Y	Y	Y	Y	Y	Y	Y	Y	Y	Y	N	Y	C	Y	Y	Y	Y	Y	Y	Y	Y	C	Y	Y	N	Y	Y	Y	Y
393	BobWhite_c12687_131	[A/G]	Chr2B	107348423	+	NA	NA	NA	NA	NA	NA	A	A	N	N	A	N	N	N	N	N	N	N	N	N	N	N	N	N	N	N	N	A	N	N	N	N	N	N	N	N	A	N	N	N	N	N	N	N
394	BobWhite_c12695_394	[T/C]	Chr1B	167754641	+	NA	NA	NA	NA	NA	NA	C	C	Y	Y	C	T	T	N	T	T	T	T	T	T	T	T	T	T	T	T	T	C	T	T	T	T	T	T	T	T	C	T	T	N	T	T	T	T
395	BobWhite_c12695_427	[T/G]	Chr1D	109363884	+	NA	NA	NA	NA	NA	NA	T	T	K	K	T	K	K	K	K	K	K	K	K	K	K	N	K	K	K	T	K	T	K	K	K	K	N	K	K	K	T	K	K	T	K	K	K	K
396	BobWhite_c12732_205	[T/C]	Chr2D	375610724	+	NA	NA	NA	NA	NA	NA	T	T	N	T	T	T	T	T	T	T	T	T	T	T	T	T	T	T	T	T	T	T	T	T	T	T	T	T	T	T	T	T	T	T	T	T	T	T
397	BobWhite_c12733_215	[A/G]	Chr6A	110947060	+	NA	NA	NA	NA	NA	NA	G	G	G	G	G	G	G	G	G	G	G	G	G	G	G	G	G	G	G	N	G	G	G	G	G	G	G	G	G	G	G	G	G	N	G	G	G	G
398	BobWhite_c1274_465	[T/C]	Chr4D	91446608	+	NA	NA	NA	NA	NA	NA	N	T	N	T	T	T	T	T	T	T	T	T	T	T	T	T	N	N	T	T	T	T	T	T	T	T	T	T	T	T	T	T	T	N	T	T	T	T
399	BobWhite_c1275_304	[T/C]	Chr2D	617580720	+	NA	NA	NA	NA	NA	NA	T	C	Y	Y	C	Y	C	C	C	C	Y	C	C	C	C	C	Y	Y	C	C	Y	Y	C	Y	C	Y	C	Y	N	C	C	C	Y	Y	C	Y	Y	Y
400	BobWhite_c1275_359	[A/G]	Chr2D	617580665	+	NA	NA	NA	NA	NA	NA	N	R	G	R	R	G	A	N	N	A	R	A	A	N	N	A	N	R	N	N	G	G	N	G	A	G	N	G	G	N	G	A	G	N	N	R	R	G
401	BobWhite_c12752_410	[T/C]	Chr3A	12961675	+	NA	NA	NA	NA	NA	NA	T	C	N	N	Y	N	N	N	N	N	N	N	N	N	N	N	N	N	N	N	N	Y	N	N	N	N	N	N	N	N	Y	N	N	N	N	N	N	N
402	BobWhite_c12757_841	[A/G]	Chr5B	555572802	+	NA	NA	NA	NA	NA	NA	G	G	N	N	G	N	N	N	N	N	N	N	N	N	N	N	N	N	N	N	N	G	N	N	N	N	N	N	N	N	G	N	N	N	N	N	N	N
403	BobWhite_c12767_148	[A/C]	Chr2A	738313218	+	NA	NA	NA	NA	NA	NA	A	C	C	C	A	C	A	A	A	A	C	A	A	A	A	A	C	C	A	A	C	C	A	C	A	C	A	C	C	A	A	A	C	A	A	C	C	C
404	BobWhite_c12770_158	[A/C]	Chr6B	536764426	+	NA	NA	NA	NA	NA	NA	C	A	N	A	A	C	C	A	C	C	C	A	C	C	C	N	A	N	A	N	A	C	C	C	A	C	N	A	A	C	C	C	C	N	A	C	A	C
405	BobWhite_c12772_134	[A/G]	Chr5D	486442782	+	NA	NA	NA	NA	NA	NA	G	G	G	G	G	G	G	G	G	G	G	G	G	G	G	G	G	N	G	G	G	G	G	G	G	G	G	G	G	G	G	N	G	G	G	G	G	G
406	BobWhite_c12775_188	[T/C]	Chr2B	658631095	+	NA	NA	NA	NA	NA	NA	Y	T	N	N	T	N	N	N	N	N	N	N	N	N	N	N	N	N	N	N	N	T	N	N	N	N	N	N	N	N	T	N	N	N	N	N	N	N
407	BobWhite_c12775_299	[T/C]	Chr2B	658631305	+	NA	NA	NA	NA	NA	NA	C	C	N	N	C	N	N	N	N	N	N	N	N	N	N	N	N	N	N	N	N	C	N	N	N	N	N	N	N	N	C	N	N	N	N	N	N	N
408	BobWhite_c12775_326	[T/C]	Chr2B	658631464	+	NA	NA	NA	NA	NA	NA	N	C	N	Y	C	Y	Y	Y	Y	Y	Y	Y	Y	Y	Y	Y	Y	Y	Y	N	Y	C	Y	Y	Y	Y	Y	Y	Y	Y	C	Y	Y	N	Y	Y	Y	N
409	BobWhite_c12775_437	[T/C]	Chr2A	692521150	+	NA	NA	NA	NA	NA	NA	C	C	N	Y	C	Y	Y	Y	Y	Y	Y	Y	Y	Y	Y	N	Y	N	Y	N	Y	N	Y	Y	Y	Y	Y	Y	Y	Y	C	N	Y	N	Y	Y	Y	Y
410	BobWhite_c12775_523	[A/G]	Chr2D	547331220	+	NA	NA	NA	NA	NA	NA	A	A	A	N	A	R	N	R	R	N	R	R	R	R	R	N	N	N	R	N	R	A	R	R	R	R	N	R	N	R	A	N	R	N	R	R	R	R
411	BobWhite_c12814_493	[A/G]	Chr6A	126236184	+	NA	NA	NA	NA	NA	NA	N	R	N	N	A	N	N	N	R	N	N	R	R	N	R	R	N	N	N	G	N	R	N	N	N	N	N	N	R	N	N	R	N	N	N	N	R	N
412	BobWhite_c12823_247	[A/C]	Chr4B	440621986	+	NA	NA	NA	NA	NA	NA	C	C	N	A	C	A	A	A	A	A	A	A	A	A	A	A	A	A	A	A	A	C	A	A	A	A	A	A	A	A	C	A	A	A	A	A	A	A
413	BobWhite_c12832_302	[A/C]	Chr6A	454656486	+	NA	NA	NA	NA	NA	NA	C	C	M	M	C	M	M	M	M	M	M	M	M	M	M	M	M	M	M	M	M	C	M	M	M	M	M	M	M	M	C	M	M	M	M	M	M	M
414	BobWhite_c12841_56	[T/C]	Chr1D	307966649	+	NA	NA	NA	NA	NA	NA	Y	Y	Y	Y	Y	Y	Y	Y	Y	Y	Y	Y	Y	Y	Y	N	N	Y	Y	Y	Y	Y	Y	Y	Y	Y	Y	Y	N	Y	Y	N	Y	N	Y	Y	Y	Y
415	BobWhite_c12846_196	[T/C]	Chr6B	10909748	+	NA	NA	NA	NA	NA	NA	Y	Y	N	N	Y	N	N	N	N	N	N	N	N	N	N	N	N	N	N	N	N	Y	N	N	N	N	N	N	N	N	Y	N	N	N	N	N	N	N
416	BobWhite_c12846_389	[T/C]	Chr6B	10909555	+	NA	NA	NA	NA	NA	NA	T	T	T	T	T	T	T	T	T	T	T	T	T	T	T	T	T	T	T	T	T	T	T	T	T	T	T	T	T	T	T	T	T	T	T	T	T	T
417	BobWhite_c12853_660	[T/G]	Chr2B	624194865	+	NA	NA	NA	NA	NA	NA	G	G	K	K	G	K	K	K	K	K	K	K	K	K	K	K	K	N	K	K	K	G	K	K	K	K	K	K	K	K	G	K	K	K	K	K	K	K
418	BobWhite_c12859_257	[A/G]	Chr7A	661586244	+	NA	NA	NA	NA	NA	NA	G	G	N	R	G	R	R	R	R	R	R	R	R	R	R	N	R	R	R	N	R	R	R	R	R	R	R	R	R	R	G	R	R	N	R	R	R	R
419	BobWhite_c12860_202	[A/G]	Chr7D	264717757	+	NA	NA	NA	NA	NA	NA	A	A	A	N	A	R	R	R	N	R	N	R	R	R	R	N	N	R	R	A	R	A	R	R	R	R	N	R	N	R	A	N	R	N	R	R	R	R
420	BobWhite_c12861_652	[A/G]	Chr7D	22564361	+	NA	NA	NA	NA	NA	NA	G	G	R	R	G	R	R	R	R	R	R	R	R	R	R	R	N	R	R	R	R	G	R	R	R	R	R	R	R	R	G	R	R	R	R	R	R	R
421	BobWhite_c12861_857	[A/G]	Chr7D	110390680	+	NA	NA	NA	NA	NA	NA	G	G	N	N	G	G	G	G	G	G	G	G	G	G	G	G	N	N	G	N	G	G	G	G	G	G	N	G	G	G	G	G	G	N	G	G	G	G
422	BobWhite_c12873_605	[T/G]	Chr7D	418046577	+	NA	NA	NA	NA	NA	NA	G	G	N	G	G	G	G	G	G	G	G	G	G	G	G	G	N	N	G	G	G	G	G	G	G	G	G	G	G	G	G	G	G	K	G	G	G	G
423	BobWhite_c12883_272	[A/G]	Chr5B	648148139	+	NA	NA	NA	NA	NA	NA	G	G	N	N	G	N	N	N	N	N	N	N	N	N	N	N	N	N	N	N	N	G	N	N	N	N	N	N	N	N	G	N	N	N	N	N	N	N
424	BobWhite_c12889_390	[T/C]	Chr7B	251473694	+	NA	NA	NA	NA	NA	NA	C	C	Y	Y	C	Y	Y	Y	Y	Y	Y	Y	Y	Y	Y	Y	Y	Y	Y	N	Y	C	Y	Y	Y	Y	Y	Y	Y	Y	C	Y	Y	Y	Y	Y	Y	Y
425	BobWhite_c12889_926	[T/C]	Chr7D	260225214	+	NA	NA	NA	NA	NA	NA	N	C	N	Y	C	Y	Y	Y	Y	Y	Y	Y	Y	Y	Y	Y	N	N	Y	Y	Y	C	Y	Y	Y	Y	N	Y	Y	Y	C	Y	Y	Y	Y	Y	Y	Y
426	BobWhite_c12892_140	[A/G]	Chr2D	447727566	+	NA	NA	NA	NA	NA	NA	G	G	N	G	G	G	G	G	G	G	G	G	G	G	G	N	N	N	G	N	G	G	G	G	G	G	N	G	G	G	G	N	G	R	G	G	G	G
427	BobWhite_c12908_381	[T/C]	Chr3B	26746705	+	NA	NA	NA	NA	NA	NA	T	T	N	N	T	T	N	T	N	N	T	T	T	T	T	N	Y	N	T	T	T	T	T	T	T	T	N	T	T	T	T	T	T	Y	T	N	T	T
428	BobWhite_c12911_649	[A/G]	Chr2B	790448516	+	NA	NA	NA	NA	NA	NA	G	G	N	N	G	N	N	N	N	N	N	N	N	N	N	N	N	N	N	N	N	G	N	N	N	N	N	N	N	N	G	N	N	N	N	N	N	N
429	BobWhite_c12911_788	[A/G]	Chr2D	639666000	+	NA	NA	NA	NA	NA	NA	R	R	N	N	R	N	N	N	N	N	N	N	N	N	N	N	N	N	N	N	N	R	N	N	N	N	N	N	N	N	R	N	N	N	N	N	N	N
430	BobWhite_c12933_1043	[T/G]	Chr7D	445375058	+	NA	NA	NA	NA	NA	NA	G	G	N	K	G	K	K	K	K	K	K	K	K	K	K	K	K	K	K	N	K	K	K	K	K	K	K	K	K	K	G	K	K	K	K	K	K	K
431	BobWhite_c12938_141	[T/C]	Chr7A	273821519	+	NA	NA	NA	NA	NA	NA	N	C	N	N	C	N	N	N	N	N	N	N	N	N	N	N	N	N	N	N	N	C	N	N	N	N	N	N	N	N	C	N	N	N	N	N	N	N
432	BobWhite_c1294_197	[T/C]	Chr5A	16212749	+	NA	NA	NA	NA	NA	NA	C	C	N	Y	C	Y	Y	Y	Y	Y	Y	Y	Y	Y	Y	N	N	Y	Y	T	Y	C	Y	Y	Y	Y	N	Y	N	Y	C	N	Y	Y	Y	Y	Y	Y
433	BobWhite_c1295_470	[T/C]	Chr4B	566296029	+	NA	NA	NA	NA	NA	NA	C	C	N	N	C	N	N	N	N	N	N	N	N	N	N	N	N	N	N	N	N	C	N	N	N	N	N	N	N	N	C	N	N	N	N	N	N	N
434	BobWhite_c12960_138	[A/G]	Chr1A	588990399	+	NA	NA	NA	NA	NA	NA	R	G	R	R	G	R	G	N	R	R	R	R	R	R	R	R	R	R	R	R	R	G	R	R	R	R	R	R	R	R	G	R	R	N	R	R	R	G
435	BobWhite_c12960_168	[A/G]	Chr1A	588990429	+	NA	NA	NA	NA	NA	NA	N	R	N	N	R	N	N	N	N	N	N	N	N	N	N	N	N	N	N	N	N	R	N	N	N	N	N	N	N	N	R	N	N	N	N	N	N	N
436	BobWhite_c12963_193	[T/C]	Chr6B	617773857	+	NA	NA	NA	NA	NA	NA	T	T	Y	Y	T	Y	Y	Y	Y	Y	Y	Y	Y	Y	Y	Y	Y	Y	Y	Y	Y	T	Y	Y	Y	Y	Y	Y	Y	Y	T	Y	Y	N	Y	Y	Y	Y
437	BobWhite_c12967_378	[A/G]	Chr6D	192543054	+	NA	NA	NA	NA	NA	NA	A	A	A	A	A	A	A	A	A	A	A	A	A	A	A	A	A	A	A	A	A	A	A	A	A	A	A	A	A	A	A	A	A	N	A	A	A	A
438	BobWhite_c12968_317	[A/G]	Chr5A	633468237	+	NA	NA	NA	NA	NA	NA	A	A	A	A	A	A	A	A	A	A	A	A	A	A	A	A	A	A	A	A	A	A	A	A	A	A	A	A	A	A	A	A	A	A	A	A	A	A
439	BobWhite_c12977_65	[A/C]	Chr1A	522292283	+	NA	NA	NA	NA	NA	NA	C	A	A	C	C	A	C	C	C	A	C	C	C	C	C	A	C	C	C	A	A	C	A	A	C	C	C	C	A	C	A	A	A	C	C	A	C	C
440	BobWhite_c12978_388	[A/G]	Chr5A	353443928	+	NA	NA	NA	NA	NA	NA	G	G	G	G	G	G	G	G	G	G	G	G	G	G	G	G	N	G	G	G	G	G	G	G	G	G	G	G	G	G	G	G	G	N	G	G	G	G
441	BobWhite_c12980_151	[T/C]	Chr5D	409440577	+	NA	NA	NA	NA	NA	NA	T	T	N	N	T	N	N	N	N	N	N	N	N	N	N	N	N	N	N	N	N	T	N	N	N	N	N	N	N	N	T	N	N	N	N	N	N	N
442	BobWhite_c13013_81	[T/C]	Chr6A	110556761	+	NA	NA	NA	NA	NA	NA	N	T	T	N	T	T	N	N	T	N	T	N	N	N	T	N	T	T	N	T	N	T	N	N	T	T	T	T	N	T	T	N	N	T	T	T	N	N
443	BobWhite_c13030_406	[A/G]	Chr5D	549670217	+	NA	NA	NA	NA	NA	NA	G	A	A	G	A	G	G	A	A	A	A	A	G	G	G	A	G	A	G	A	A	G	A	A	G	A	A	G	G	A	G	A	A	A	G	A	A	G
444	BobWhite_c13039_184	[T/C]	Chr1D	438215749	+	NA	NA	NA	NA	NA	NA	C	C	N	C	C	C	N	C	N	C	C	C	C	C	C	C	N	N	C	C	C	C	C	C	C	C	N	C	C	C	C	C	C	N	C	C	C	T
445	BobWhite_c13054_100	[T/C]	Chr4A	48913006	+	NA	NA	NA	NA	NA	NA	C	C	C	C	C	C	C	C	C	C	C	C	C	C	C	C	C	C	C	C	C	C	C	C	C	C	C	C	C	C	C	C	C	C	C	C	C	C
446	BobWhite_c13063_111	[T/C]	Chr2D	461587615	+	NA	NA	NA	NA	NA	NA	C	C	N	N	C	N	N	N	N	N	N	N	N	N	N	N	N	N	N	N	N	C	N	N	N	N	N	N	N	N	C	N	N	N	N	N	N	N
447	BobWhite_c13063_381	[A/G]	Chr2B	548363351	+	NA	NA	NA	NA	NA	NA	G	G	R	R	G	R	R	R	R	R	R	R	R	R	R	R	R	R	R	N	R	G	R	R	R	R	R	R	R	R	G	R	R	N	R	R	R	R
448	BobWhite_c13066_776	[A/G]	Chr2D	358462171	+	NA	NA	NA	NA	NA	NA	A	A	N	N	A	N	N	N	N	N	N	N	N	N	N	N	N	N	N	N	N	A	N	N	N	N	N	N	N	N	A	N	N	N	N	N	N	N
449	BobWhite_c13085_820	[A/C]	Chr7D	389371994	+	NA	NA	NA	NA	NA	NA	N	C	C	C	C	C	C	C	C	C	C	C	C	C	C	C	C	C	C	C	C	C	C	C	C	C	C	C	C	C	C	C	C	C	C	C	C	C
450	BobWhite_c13091_385	[A/G]	Chr6B	570683784	+	NA	NA	NA	NA	NA	NA	N	G	N	N	G	N	N	N	N	N	N	N	N	N	N	N	N	N	N	N	N	G	N	N	N	N	N	N	N	N	G	N	N	N	N	N	N	N
451	BobWhite_c13098_526	[A/G]	Chr7A	538441266	+	NA	NA	NA	NA	NA	NA	G	A	G	A	A	A	A	G	A	G	A	G	A	G	A	A	A	A	A	A	G	G	G	G	A	A	A	G	G	A	A	G	A	A	A	G	A	A
452	BobWhite_c13098_670	[T/C]	Chr7B	494180055	+	NA	NA	NA	NA	NA	NA	C	C	C	C	C	C	C	C	C	C	C	C	C	C	C	C	C	C	C	C	C	C	C	C	C	C	C	C	C	C	C	C	C	C	C	C	C	C
453	BobWhite_c13099_755	[T/C]	Chr3D	434672083	+	NA	NA	NA	NA	NA	NA	T	C	C	T	C	C	T	C	C	C	C	C	C	T	T	C	T	T	C	T	C	C	T	C	C	C	T	T	C	C	T	T	T	T	C	T	T	C
454	BobWhite_c13103_388	[A/G]	Chr7B	383715902	+	NA	NA	NA	NA	NA	NA	G	G	N	G	G	G	G	G	G	G	G	G	G	G	G	N	N	N	G	G	G	G	G	G	G	G	N	G	G	G	G	N	G	G	G	G	G	G
455	BobWhite_c13107_217	[A/C]	Chr1A	123278063	+	NA	NA	NA	NA	NA	NA	C	C	N	C	C	C	C	C	C	C	C	C	C	C	C	C	C	C	C	C	C	C	C	C	C	C	C	C	C	C	C	N	C	N	C	C	C	C
456	BobWhite_c13124_430	[T/C]	Chr1B	639066213	+	NA	NA	NA	NA	NA	NA	T	T	T	T	T	T	T	T	T	T	T	T	T	T	T	T	T	T	T	T	T	T	T	T	T	T	T	T	T	T	T	T	T	T	T	T	T	T
457	BobWhite_c13137_111	[A/G]	Chr6A	487179558	+	NA	NA	NA	NA	NA	NA	A	A	N	R	A	R	R	R	R	R	R	R	R	R	R	R	N	N	R	R	R	A	R	R	R	R	N	R	R	R	A	N	R	N	R	R	R	R
458	BobWhite_c13147_152	[A/C]	Chr3D	559012278	+	NA	NA	NA	NA	NA	NA	N	A	A	A	A	A	A	A	A	A	A	A	A	A	A	A	A	A	A	A	A	A	A	A	A	A	A	A	A	A	A	A	A	A	A	A	A	A
459	BobWhite_c13152_342	[A/G]	#N/A	#N/A	+	NA	NA	NA	NA	NA	NA	N	G	N	G	G	G	G	G	N	G	G	G	G	G	G	N	N	N	G	N	G	G	G	G	G	G	N	G	N	G	G	N	G	N	G	G	G	G
460	BobWhite_c13156_773	[T/G]	Chr7B	568355096	+	NA	NA	NA	NA	NA	NA	K	K	K	K	K	K	K	K	K	K	K	K	K	K	K	K	K	K	K	G	K	G	K	K	K	K	K	K	K	K	K	K	K	N	K	K	K	K
461	BobWhite_c1318_691	[T/C]	Chr1D	296016321	+	NA	NA	NA	NA	NA	NA	T	C	C	T	C	C	C	T	T	T	T	C	C	C	C	T	C	C	C	T	C	C	C	C	C	T	T	T	C	T	T	T	C	C	C	T	C	C
462	BobWhite_c13198_118	[A/G]	Chr5D	420896752	+	NA	NA	NA	NA	NA	NA	G	G	N	G	G	G	G	G	G	G	G	G	G	G	G	G	G	G	G	G	G	G	G	G	G	G	G	G	G	G	G	G	G	G	G	G	G	G
463	BobWhite_c13202_312	[A/G]	Chr6D	492183128	+	NA	NA	NA	NA	NA	NA	N	A	A	A	N	A	A	A	A	A	A	A	A	A	A	A	A	A	A	A	A	N	A	A	A	A	A	A	A	A	A	A	A	A	A	A	A	A
464	BobWhite_c13202_399	[A/G]	Chr6D	492182675	+	NA	NA	NA	NA	NA	NA	A	A	A	A	A	A	A	A	A	A	A	A	A	A	A	A	N	A	A	A	A	A	A	A	A	A	A	A	A	A	A	A	A	A	A	A	A	A
465	BobWhite_c13202_462	[A/G]	Chr6B	726375731	+	NA	NA	NA	NA	NA	NA	A	A	A	A	A	A	A	A	A	A	A	A	A	A	A	A	N	A	A	A	A	A	A	A	A	A	A	A	A	A	A	A	A	N	A	A	A	A
466	BobWhite_c13210_115	[A/G]	Chr3A	47471130	+	NA	NA	NA	NA	NA	NA	G	G	G	G	G	G	G	G	G	G	G	G	G	G	G	G	G	G	G	G	G	G	G	G	G	G	G	G	G	G	G	G	G	G	G	G	G	G
467	BobWhite_c13233_578	[T/C]	Chr5B	344243408	+	NA	NA	NA	NA	NA	NA	T	T	T	T	T	T	T	T	T	T	T	T	T	T	T	T	T	T	T	N	T	T	T	T	T	T	T	T	T	T	T	T	T	T	T	T	T	T
468	BobWhite_c13238_386	[T/C]	Chr5A	478500098	+	NA	NA	NA	NA	NA	NA	Y	Y	N	N	Y	N	N	N	N	N	N	N	N	N	N	N	N	N	N	N	N	Y	N	N	N	N	N	N	N	N	Y	N	N	N	N	N	N	N
469	BobWhite_c13238_502	[A/C]	Chr5D	380335158	+	NA	NA	NA	NA	NA	NA	A	A	A	A	A	A	A	A	A	A	A	A	A	A	A	A	A	A	A	N	A	A	A	A	A	A	A	A	A	A	A	A	A	A	A	A	A	A
470	BobWhite_c13247_795	[A/G]	Chr4D	460880645	+	NA	NA	NA	NA	NA	NA	R	A	A	R	A	R	A	A	A	A	A	R	R	R	R	A	A	A	A	A	R	A	A	R	A	A	A	A	A	A	A	R	A	A	A	A	A	A
471	BobWhite_c13248_519	[T/C]	Chr3A	29332424	+	NA	NA	NA	NA	NA	NA	N	Y	N	N	Y	N	N	N	N	N	N	N	N	N	N	N	N	N	N	N	N	Y	N	N	N	N	N	N	N	N	Y	N	N	N	N	N	N	N
472	BobWhite_c1325_102	[A/C]	Chr3D	153782301	+	NA	NA	NA	NA	NA	NA	C	C	C	C	C	C	C	C	C	C	C	C	C	C	C	C	C	C	C	C	C	C	C	C	C	C	C	C	C	C	C	C	C	N	C	C	C	C
473	BobWhite_c13263_97	[A/G]	Chr3B	412975196	+	NA	NA	NA	NA	NA	NA	G	G	N	N	G	N	N	N	N	N	N	N	N	N	N	N	N	N	N	N	N	G	N	N	N	N	N	N	N	N	G	N	N	N	N	N	N	N
474	BobWhite_c13269_917	[A/G]	Chr7D	85133211	+	NA	NA	NA	NA	NA	NA	N	G	G	G	G	G	G	G	G	G	G	G	G	G	G	G	G	G	G	G	G	G	G	G	G	G	G	G	G	G	G	G	G	G	G	G	G	G
475	BobWhite_c13285_245	[T/C]	Chr2B	555836903	+	NA	NA	NA	NA	NA	NA	T	T	N	N	T	N	N	N	N	N	N	N	N	N	N	N	N	N	N	N	N	T	N	N	N	N	N	N	N	N	T	N	N	N	N	N	N	N
476	BobWhite_c13289_364	[A/G]	Chr3B	542495834	+	NA	NA	NA	NA	NA	NA	A	A	A	A	A	A	A	A	A	A	A	A	A	A	A	A	A	A	A	A	A	A	A	A	A	A	A	A	A	A	A	A	A	N	A	A	A	A
477	BobWhite_c13289_404	[A/G]	Chr3B	542495794	+	NA	NA	NA	NA	NA	NA	N	A	A	A	A	A	A	A	A	A	A	A	A	A	A	A	A	A	A	A	A	A	A	A	A	A	A	A	A	A	A	A	A	A	A	A	A	A
478	BobWhite_c13293_107	[A/G]	Chr3A	735284288	+	NA	NA	NA	NA	NA	NA	A	A	N	N	A	N	N	N	N	N	N	N	N	N	N	N	N	N	N	N	N	A	N	N	N	N	N	N	N	N	A	N	N	N	N	N	N	N
479	BobWhite_c13295_407	[T/C]	Chr2B	750162820	+	NA	NA	NA	NA	NA	NA	T	N	T	C	Y	T	C	T	T	C	C	C	N	T	T	C	C	C	T	N	T	C	T	T	C	T	T	T	T	T	T	C	T	T	T	N	C	T
480	BobWhite_c13295_69	[T/C]	Chr2B	750162482	+	NA	NA	NA	NA	NA	NA	Y	Y	Y	N	Y	Y	T	T	T	T	Y	T	T	T	T	T	Y	Y	T	T	Y	Y	T	Y	T	Y	T	Y	T	T	Y	T	Y	T	T	N	Y	N
481	BobWhite_c133_1077	[A/C]	Chr7A	87346503	+	NA	NA	NA	NA	NA	NA	C	C	N	N	C	C	N	N	C	N	N	N	C	C	N	N	N	N	C	C	N	C	C	N	C	C	N	N	N	C	C	N	C	N	N	N	C	C
482	BobWhite_c13300_105	[A/G]	Chr2B	539453836	+	NA	NA	NA	NA	NA	NA	N	G	G	G	G	G	G	G	G	G	G	G	G	G	G	G	G	G	G	G	G	G	G	G	G	G	G	G	G	G	G	G	G	G	G	G	G	G
483	BobWhite_c13300_75	[A/G]	Chr2B	539453866	+	NA	NA	NA	NA	NA	NA	A	A	N	A	A	A	A	A	A	A	A	A	A	A	A	A	A	N	A	A	A	A	A	A	A	A	A	A	A	A	A	A	A	R	A	A	A	A
484	BobWhite_c13315_651	[A/G]	Chr2D	535532090	+	NA	NA	NA	NA	NA	NA	A	A	N	N	A	N	N	N	N	N	N	N	N	N	N	N	N	N	N	N	N	A	N	N	N	N	N	N	N	N	A	N	N	N	N	N	N	N
485	BobWhite_c13322_215	[A/G]	Chr4A	572809544	+	NA	NA	NA	NA	NA	NA	G	G	N	N	G	N	N	N	N	N	N	N	N	N	N	N	N	N	N	N	N	G	N	N	N	N	N	N	N	N	G	N	N	N	N	N	N	N
486	BobWhite_c13340_412	[T/C]	Chr5B	609298717	+	NA	NA	NA	NA	NA	NA	C	C	N	N	C	N	N	N	N	N	N	N	N	N	N	N	N	N	N	N	N	C	N	N	N	N	N	N	N	N	C	N	N	N	N	N	N	N
487	BobWhite_c13358_203	[T/C]	Chr6A	596250696	+	NA	NA	NA	NA	NA	NA	C	C	Y	Y	C	Y	Y	Y	Y	Y	Y	Y	Y	Y	Y	Y	Y	Y	Y	Y	Y	C	Y	Y	Y	Y	Y	Y	Y	Y	C	Y	Y	Y	Y	Y	Y	Y
488	BobWhite_c13368_386	[T/C]	Chr7B	31350507	+	NA	NA	NA	NA	NA	NA	T	T	T	T	T	T	T	T	T	T	T	T	T	T	T	T	T	T	T	T	T	T	T	T	T	T	T	N	T	T	T	T	T	T	T	T	T	T
489	BobWhite_c1337_294	[T/C]	Chr5A	540590542	+	NA	NA	NA	NA	NA	NA	N	C	N	C	C	C	N	C	C	C	C	C	C	C	C	N	C	N	C	C	C	C	C	C	C	C	N	C	C	C	C	C	C	N	C	C	C	C
490	BobWhite_c13373_250	[T/C]	Chr2A	5811735	+	NA	NA	NA	NA	NA	NA	Y	Y	Y	Y	Y	Y	Y	Y	Y	Y	Y	Y	Y	Y	Y	N	N	Y	Y	T	Y	Y	Y	Y	Y	Y	N	Y	N	Y	Y	N	Y	N	Y	Y	Y	Y
491	BobWhite_c13376_359	[A/G]	Chr4B	109057988	+	NA	NA	NA	NA	NA	NA	A	A	N	N	A	N	N	N	N	N	N	N	N	N	N	N	N	N	N	N	N	A	N	N	N	N	N	N	N	N	A	N	N	N	N	N	N	N
492	BobWhite_c13378_662	[T/C]	Chr1A	62091699	+	NA	NA	NA	NA	NA	NA	T	T	N	N	T	N	N	N	N	N	N	N	N	N	N	N	N	N	N	N	N	T	N	N	N	N	N	N	N	N	T	N	N	N	N	N	N	N
493	BobWhite_c13381_101	[T/C]	Chr3B	780701540	+	NA	NA	NA	NA	NA	NA	C	C	C	C	C	C	C	C	C	C	C	C	C	C	C	C	C	N	C	C	C	C	C	C	C	C	C	C	C	C	C	C	C	N	C	C	C	C
494	BobWhite_c13384_247	[A/G]	Chr1B	319582215	+	NA	NA	NA	NA	NA	NA	G	G	G	G	G	G	G	G	G	G	G	G	G	G	G	G	G	G	G	G	G	G	G	G	G	G	G	G	G	G	G	G	G	G	G	G	G	G
495	BobWhite_c13384_303	[A/C]	Chr1B	319582159	+	NA	NA	NA	NA	NA	NA	A	A	A	A	A	A	A	A	A	A	A	A	A	A	A	A	A	A	A	A	A	A	A	A	A	A	A	A	A	A	A	A	A	A	A	A	A	A
496	BobWhite_c13386_244	[T/C]	Chr4D	65007564	+	NA	NA	NA	NA	NA	NA	C	C	C	C	C	C	C	C	C	C	N	C	N	C	C	N	C	N	C	N	C	C	C	C	C	C	C	C	C	C	C	N	C	C	C	C	C	C
497	BobWhite_c13386_598	[A/G]	Chr4D	65007210	+	NA	NA	NA	NA	NA	NA	R	A	G	G	N	G	G	G	G	G	G	G	G	G	G	G	G	G	G	G	G	A	N	N	N	G	G	G	G	G	A	G	G	G	N	G	G	G
498	BobWhite_c1339_944	[A/G]	Chr4A	481216526	+	NA	NA	NA	NA	NA	NA	N	A	N	N	A	N	N	N	N	N	N	N	N	N	N	N	N	N	N	N	N	A	N	N	N	N	N	N	N	N	A	N	N	N	N	N	N	N
499	BobWhite_c13400_229	[T/C]	Chr7A	710532165	+	NA	NA	NA	NA	NA	NA	N	C	C	C	C	C	C	C	C	C	C	C	C	C	C	C	C	C	C	C	C	C	C	C	C	C	C	C	C	C	C	C	C	C	C	C	C	C
500	BobWhite_c13400_608	[T/C]	Chr7A	710530452	+	NA	NA	NA	NA	NA	NA	T	T	N	T	T	T	T	Y	T	Y	Y	Y	T	Y	N	T	Y	T	T	T	Y	N	Y	T	T	T	Y	T	T	T	Y	Y	Y	T	T	T	Y	T
501	BobWhite_c13407_242	[T/C]	Chr2B	789542061	+	NA	NA	NA	NA	NA	NA	T	T	T	T	T	T	T	T	T	T	T	T	T	T	T	T	T	T	T	T	T	T	T	T	T	T	T	T	T	T	T	T	T	T	T	T	T	T
502	BobWhite_c13424_430	[T/C]	Chr5D	274903633	+	NA	NA	NA	NA	NA	NA	T	C	T	C	T	C	T	C	T	T	T	T	C	C	T	C	T	C	T	T	T	T	C	T	T	C	C	T	T	T	C	C	T	T	C	T	C	T
503	BobWhite_c13428_455	[A/G]	Chr5B	499255177	+	NA	NA	NA	NA	NA	NA	A	A	A	A	A	A	A	A	A	A	A	A	A	A	A	A	A	A	A	A	A	A	A	A	A	A	A	A	A	A	A	A	A	A	A	A	A	A
504	BobWhite_c13431_1372	[T/C]	Chr7D	619669112	+	NA	NA	NA	NA	NA	NA	Y	Y	N	C	T	C	C	C	C	C	C	C	C	C	C	C	C	C	C	C	C	T	C	C	C	C	C	C	C	C	Y	C	C	C	C	C	C	C
505	BobWhite_c13435_700	[T/C]	Chr6D	492558565	+	NA	NA	NA	NA	NA	NA	T	C	T	C	C	T	C	T	T	T	C	T	T	T	C	T	C	T	T	C	C	T	T	C	T	C	C	C	C	T	T	C	T	T	T	T	C	T
506	BobWhite_c13450_1872	[T/C]	Chr1A	301372374	+	NA	NA	NA	NA	NA	NA	C	C	N	Y	C	C	C	C	C	C	C	C	C	C	C	C	C	C	C	C	C	C	C	C	C	C	C	C	N	C	C	N	C	N	C	C	C	C
507	BobWhite_c13450_2100	[A/C]	Chr1B	336454285	+	NA	NA	NA	NA	NA	NA	C	C	N	N	C	N	N	N	N	N	N	N	N	N	N	N	N	N	N	N	N	C	N	N	N	N	N	N	N	N	C	N	N	N	N	N	N	N
508	BobWhite_c13450_712	[T/C]	Chr1A	301384453	+	NA	NA	NA	NA	NA	NA	C	C	C	C	C	C	C	C	C	C	C	C	C	C	C	C	C	C	C	C	C	C	C	C	C	C	C	C	C	C	C	C	C	N	C	C	C	C
509	BobWhite_c13455_112	[A/G]	Chr2B	395722806	+	NA	NA	NA	NA	NA	NA	G	G	R	R	G	R	R	R	R	R	R	R	R	R	R	R	R	R	R	R	R	G	R	R	R	R	R	R	R	R	G	R	R	R	R	R	R	R
510	BobWhite_c13455_93	[T/C]	Chr2B	395722825	+	NA	NA	NA	NA	NA	NA	C	C	Y	Y	C	Y	Y	Y	Y	Y	Y	Y	Y	Y	Y	Y	Y	Y	Y	Y	Y	C	Y	Y	Y	Y	Y	Y	Y	Y	C	Y	Y	Y	Y	Y	Y	Y
511	BobWhite_c13485_226	[T/C]	Chr4A	37278063	+	NA	NA	NA	NA	NA	NA	C	C	Y	N	C	C	N	C	N	C	C	C	C	C	C	N	N	C	C	C	C	C	C	N	C	C	N	C	N	C	C	N	C	N	C	C	C	C
512	BobWhite_c13503_87	[T/C]	Chr7D	326105615	+	NA	NA	NA	NA	NA	NA	C	C	C	C	C	C	C	C	C	C	C	C	C	C	C	C	C	C	C	C	C	C	C	C	C	C	C	C	C	C	C	C	C	C	C	C	C	C
513	BobWhite_c13504_378	[A/G]	Chr6D	482037779	+	NA	NA	NA	NA	NA	NA	G	G	N	G	G	G	G	G	G	G	G	G	G	G	G	G	N	G	G	G	G	G	G	G	G	G	G	G	G	G	G	G	G	R	G	G	G	G
514	BobWhite_c13510_631	[T/C]	Chr7D	15094036	+	NA	NA	NA	NA	NA	NA	C	C	Y	Y	C	Y	Y	Y	Y	Y	Y	Y	Y	Y	Y	Y	Y	Y	Y	Y	Y	C	Y	Y	Y	Y	Y	Y	Y	Y	C	Y	Y	Y	Y	Y	Y	Y
515	BobWhite_c13514_340	[T/C]	Chr7A	8080305	+	NA	NA	NA	NA	NA	NA	C	Y	C	C	C	N	T	C	C	C	C	C	T	C	Y	T	N	N	C	N	T	C	T	C	C	T	T	C	C	C	Y	N	T	Y	N	C	T	C
516	BobWhite_c13525_262	[T/C]	Chr2A	739853236	+	NA	NA	NA	NA	NA	NA	Y	C	Y	C	C	Y	C	Y	Y	C	C	C	C	Y	Y	C	Y	C	Y	C	Y	C	Y	Y	C	Y	Y	Y	Y	Y	Y	C	Y	Y	Y	Y	C	Y
517	BobWhite_c1354_386	[T/C]	Chr7D	6494726	+	NA	NA	NA	NA	NA	NA	Y	C	Y	Y	Y	C	C	Y	Y	C	C	Y	Y	C	C	Y	N	C	C	Y	Y	Y	Y	Y	C	C	C	Y	N	Y	Y	Y	C	Y	Y	C	C	C
518	BobWhite_c1354_429	[A/C]	Chr7D	6494683	+	NA	NA	NA	NA	NA	NA	C	C	C	N	C	C	C	N	C	C	N	C	N	C	N	N	N	C	N	C	C	C	C	C	C	C	C	C	N	C	C	C	C	C	C	C	N	C
519	BobWhite_c1354_462	[A/G]	Chr7D	6494651	+	NA	NA	NA	NA	NA	NA	A	A	R	R	A	R	R	R	R	R	R	R	R	R	R	N	N	R	R	R	R	A	R	R	R	R	R	R	R	R	A	R	R	A	R	R	R	R
520	BobWhite_c13543_142	[A/G]	Chr6D	89203712	+	NA	NA	NA	NA	NA	NA	N	G	N	G	G	G	G	G	G	G	G	G	G	G	G	G	G	G	G	G	G	G	G	G	G	G	G	G	G	G	G	N	G	G	G	G	G	G
521	BobWhite_c13560_341	[T/C]	Chr5D	201842179	+	NA	NA	NA	NA	NA	NA	N	C	N	C	C	C	C	C	C	C	C	C	C	C	C	N	C	C	C	C	C	C	C	C	C	C	C	C	N	C	C	N	C	N	C	C	C	C
522	BobWhite_c13582_194	[A/G]	Chr5D	455358594	+	NA	NA	NA	NA	NA	NA	N	A	A	A	A	A	A	A	A	A	A	A	A	A	A	A	A	A	A	A	A	A	A	A	A	A	A	A	A	A	A	A	A	A	A	A	A	A
523	BobWhite_c13582_252	[T/C]	Chr5D	455358652	+	NA	NA	NA	NA	NA	NA	T	T	T	T	T	T	T	T	T	T	T	T	T	T	T	T	T	T	T	T	T	T	T	T	T	T	T	T	T	T	T	T	T	T	T	T	T	T
524	BobWhite_c13600_52	[T/C]	Chr2D	220485138	+	NA	NA	NA	NA	NA	NA	T	T	N	T	T	T	T	T	T	T	T	T	T	T	T	T	T	T	T	N	T	T	T	T	T	T	N	T	T	T	T	T	T	N	T	T	T	T
525	BobWhite_c1361_1187	[T/C]	Chr1A	1337613	+	NA	NA	NA	NA	NA	NA	Y	Y	N	N	Y	N	N	N	N	N	N	N	N	N	N	N	N	N	N	N	N	Y	N	N	N	N	N	N	N	N	Y	N	N	N	N	N	N	N
526	BobWhite_c13610_397	[A/G]	Chr1B	415586198	+	NA	NA	NA	NA	NA	NA	G	G	G	G	G	G	G	G	G	G	G	G	G	G	G	G	G	G	G	G	G	G	G	G	G	G	G	G	G	G	G	G	G	N	G	G	G	G
527	BobWhite_c13628_622	[A/G]	Chr4D	58782713	+	NA	NA	NA	NA	NA	NA	A	A	A	A	A	A	A	A	A	A	A	A	A	A	A	A	A	A	A	N	A	A	A	A	A	A	A	A	A	A	A	A	A	N	A	A	A	A
528	BobWhite_c1364_182	[T/G]	ChrUnknown	208735573	+	NA	NA	NA	NA	NA	NA	G	G	K	K	G	K	K	K	K	K	K	K	K	K	K	K	K	K	K	K	K	G	K	K	K	K	K	K	K	K	G	K	K	N	K	K	K	K
529	BobWhite_c13640_103	[A/G]	Chr4A	41911477	+	NA	NA	NA	NA	NA	NA	G	G	N	G	G	G	G	G	G	N	G	N	G	G	N	N	N	G	N	R	G	G	N	G	G	G	N	N	N	G	G	G	N	N	G	G	G	G
530	BobWhite_c13643_337	[A/G]	Chr7B	74866708	+	NA	NA	NA	NA	NA	NA	N	A	A	A	A	A	A	A	A	A	A	A	A	A	A	A	A	A	A	A	A	A	A	A	A	A	A	A	A	A	A	A	A	A	A	A	A	A
531	BobWhite_c13649_390	[A/G]	Chr1A	478518602	+	NA	NA	NA	NA	NA	NA	G	G	G	G	G	G	G	G	G	G	G	G	N	G	G	G	N	G	G	G	G	G	G	G	G	G	G	G	G	G	G	G	G	R	G	G	G	G
532	BobWhite_c13649_579	[A/G]	Chr1B	509424746	+	NA	NA	NA	NA	NA	NA	A	A	R	R	A	R	R	R	R	R	R	R	R	R	R	R	R	R	R	R	R	A	R	R	R	R	R	R	R	R	A	R	R	R	R	R	R	R
533	BobWhite_c13654_447	[T/C]	Chr1A	165398174	+	NA	NA	NA	NA	NA	NA	C	C	C	C	C	C	C	N	C	C	C	C	C	C	C	C	C	C	C	T	C	C	C	C	C	C	C	C	C	C	C	C	C	N	C	C	C	C
534	BobWhite_c13661_275	[A/G]	Chr3B	829209489	+	NA	NA	NA	NA	NA	NA	A	A	N	N	A	N	N	N	N	N	N	N	N	N	N	N	N	N	N	N	N	A	N	N	N	N	N	N	N	N	A	N	N	N	N	N	N	N
535	BobWhite_c13680_512	[A/G]	#N/A	#N/A	+	NA	NA	NA	NA	NA	NA	N	A	N	N	A	N	N	N	N	N	N	N	N	N	N	N	N	N	N	A	A	A	N	N	N	N	N	N	N	N	A	N	N	N	N	N	R	N
536	BobWhite_c137_203	[T/C]	Chr5B	14443069	+	NA	NA	NA	NA	NA	NA	T	C	Y	C	C	C	C	N	N	N	C	C	T	C	C	Y	T	N	T	C	C	C	C	N	C	T	C	T	N	C	C	Y	C	N	C	C	C	C
537	BobWhite_c13704_244	[T/G]	Chr3B	447443026	+	NA	NA	NA	NA	NA	NA	T	T	T	T	T	T	T	T	T	T	T	T	T	T	T	T	T	T	T	T	T	T	T	T	T	T	T	T	T	T	T	T	T	T	T	T	T	T
538	BobWhite_c13718_682	[A/G]	Chr5D	546496402	+	NA	NA	NA	NA	NA	NA	G	G	G	G	G	G	G	G	G	G	G	G	G	G	G	G	G	G	G	G	G	G	G	G	G	G	G	G	G	G	G	G	G	G	G	G	G	G
539	BobWhite_c13719_365	[T/C]	Chr2D	309111412	+	NA	NA	NA	NA	NA	NA	T	T	C	C	T	C	C	C	C	C	C	C	C	C	C	C	C	C	C	C	C	T	C	C	C	C	C	C	C	C	T	C	C	C	C	C	C	C
540	BobWhite_c13719_460	[T/G]	Chr2D	309111508	+	NA	NA	NA	NA	NA	NA	G	G	G	G	G	G	G	G	G	G	G	G	G	G	G	G	G	G	G	G	G	G	G	G	G	G	G	G	G	G	G	G	G	N	G	G	G	G
541	BobWhite_c1372_133	[A/G]	Chr5B	85839344	+	NA	NA	NA	NA	NA	NA	G	G	G	G	G	G	G	G	G	G	G	G	G	G	G	G	G	G	G	R	G	G	G	G	G	G	G	G	G	G	G	G	G	G	G	G	G	G
542	BobWhite_c13736_59	[A/C]	Chr2B	18895917	+	NA	NA	NA	NA	NA	NA	A	M	A	A	C	A	A	A	A	A	A	A	A	A	A	A	A	A	A	A	A	M	A	A	A	A	A	A	A	A	M	A	A	A	A	A	A	A
543	BobWhite_c13752_400	[T/C]	Chr3A	663354379	+	NA	NA	NA	NA	NA	NA	T	C	C	T	T	T	T	T	T	C	C	C	C	C	C	T	C	C	T	C	T	C	C	C	C	T	C	T	C	T	C	C	T	C	T	T	T	T
544	BobWhite_c13761_242	[A/G]	Chr1B	319581576	+	NA	NA	NA	NA	NA	NA	A	G	A	G	G	A	G	G	A	G	G	G	G	G	G	G	G	G	A	G	A	A	A	A	G	G	G	G	G	A	G	A	A	A	G	A	A	G
545	BobWhite_c13766_161	[T/G]	Chr4A	468383507	+	NA	NA	NA	NA	NA	NA	G	G	N	N	G	N	N	N	N	N	N	N	N	N	N	N	N	N	N	N	N	G	N	N	N	N	N	N	N	N	G	N	N	N	N	N	N	N
546	BobWhite_c13774_405	[A/G]	Chr4A	536953088	+	NA	NA	NA	NA	NA	NA	G	G	N	G	G	G	G	G	G	G	G	G	G	G	G	G	G	G	G	G	G	G	G	G	G	G	G	G	G	G	G	G	G	N	G	G	G	G
547	BobWhite_c13779_636	[A/G]	Chr6A	11715916	+	NA	NA	NA	NA	NA	NA	G	A	G	A	G	G	A	G	A	A	G	G	G	G	G	G	A	A	G	A	A	A	A	A	A	G	G	A	A	A	A	A	A	A	A	G	G	G
548	BobWhite_c13818_362	[A/C]	Chr3D	96507675	+	NA	NA	NA	NA	NA	NA	N	C	C	C	C	C	C	C	C	C	C	C	C	C	C	C	C	C	C	N	C	C	C	C	C	C	C	C	C	C	C	C	C	C	C	C	C	C
549	BobWhite_c1382_325	[A/G]	Chr4D	340626730	+	NA	NA	NA	NA	NA	NA	N	A	N	A	A	A	A	A	A	A	A	A	A	A	A	A	A	N	A	R	A	A	A	A	A	A	A	A	A	A	A	A	A	A	A	A	A	A
550	BobWhite_c13835_185	[A/C]	Chr4B	425799561	+	NA	NA	NA	NA	NA	NA	N	A	A	A	A	A	A	A	A	A	A	A	A	A	A	A	A	A	A	A	A	A	A	A	A	A	A	A	A	A	A	A	A	A	A	A	A	A
551	BobWhite_c13839_111	[A/C]	Chr6D	25209069	+	NA	NA	NA	NA	NA	NA	N	A	M	M	A	M	M	M	M	M	M	M	M	M	M	M	M	M	M	M	M	A	M	M	M	M	M	M	M	M	A	M	M	M	M	M	M	M
552	BobWhite_c13839_135	[A/G]	Chr6D	25209093	+	NA	NA	NA	NA	NA	NA	R	R	N	R	R	R	R	R	R	R	R	R	R	R	R	N	R	R	R	N	R	R	R	R	R	R	R	R	R	R	R	N	R	R	R	R	R	R
553	BobWhite_c13839_78	[T/C]	Chr6D	25209036	+	NA	NA	NA	NA	NA	NA	Y	Y	Y	Y	Y	Y	Y	Y	Y	Y	Y	Y	Y	Y	Y	Y	Y	Y	Y	Y	Y	Y	Y	Y	Y	Y	Y	Y	Y	Y	Y	Y	Y	Y	Y	Y	Y	Y
554	BobWhite_c13844_873	[T/C]	Chr5D	52069399	+	NA	NA	NA	NA	NA	NA	N	Y	N	N	Y	N	N	N	N	N	N	N	N	N	N	N	N	N	N	N	N	Y	N	N	N	N	N	N	N	N	Y	N	N	N	N	N	N	N
555	BobWhite_c13845_195	[T/G]	Chr6A	570681187	+	NA	NA	NA	NA	NA	NA	K	G	T	G	K	G	T	T	G	G	G	T	G	G	T	G	G	G	G	G	T	G	G	G	G	G	G	T	G	G	G	G	G	G	G	G	T	G
556	BobWhite_c13845_714	[T/C]	Chr6A	570681902	+	NA	NA	NA	NA	NA	NA	T	T	N	N	T	T	T	T	T	N	T	T	T	T	T	N	N	N	T	N	T	T	T	T	T	T	N	T	T	T	T	N	T	N	T	T	T	T
557	BobWhite_c13858_897	[A/G]	Chr4A	663730463	+	NA	NA	NA	NA	NA	NA	G	G	R	R	G	R	R	R	R	R	R	R	R	R	R	R	R	R	R	R	R	G	R	R	R	R	R	R	R	R	G	R	R	R	R	R	R	R
558	BobWhite_c13867_217	[A/G]	Chr1A	266848785	+	NA	NA	NA	NA	NA	NA	G	A	A	A	G	A	G	G	G	G	G	G	G	A	G	G	G	G	G	A	A	A	G	A	G	A	A	G	A	G	A	A	A	G	G	A	G	A
559	BobWhite_c1387_798	[T/G]	Chr5A	528814373	+	NA	NA	NA	NA	NA	NA	T	K	N	T	K	K	K	T	T	N	T	K	T	T	T	N	N	K	T	T	K	K	T	T	T	T	T	K	K	T	K	T	K	K	T	K	T	T
560	BobWhite_c13871_881	[T/G]	Chr5B	344230076	+	NA	NA	NA	NA	NA	NA	G	G	N	N	G	G	G	G	G	G	G	G	G	G	G	N	N	G	G	G	G	G	G	G	G	G	G	G	G	G	G	G	G	N	G	G	G	G
561	BobWhite_c13874_167	[T/C]	Chr1B	569201572	+	NA	NA	NA	NA	NA	NA	Y	Y	N	N	C	N	N	N	N	N	N	N	N	N	N	N	N	N	N	N	N	N	N	N	N	N	N	N	N	N	Y	N	N	N	N	N	N	N
562	BobWhite_c13878_193	[A/G]	Chr2D	448219490	+	NA	NA	NA	NA	NA	NA	G	G	N	G	G	G	G	G	G	G	G	G	G	G	G	G	G	G	G	G	G	G	G	G	G	G	G	G	G	G	G	G	G	R	G	G	G	G
563	BobWhite_c13900_53	[A/C]	Chr5A	475960243	+	NA	NA	NA	NA	NA	NA	A	C	A	A	A	A	A	C	A	A	C	A	C	C	C	A	A	A	C	C	A	A	C	C	A	C	C	A	A	A	A	A	A	A	C	C	A	C
564	BobWhite_c13924_707	[A/G]	Chr2D	610375751	+	NA	NA	NA	NA	NA	NA	G	A	G	G	A	G	A	A	A	A	G	A	A	A	A	A	G	G	A	A	G	G	A	G	A	G	A	G	G	A	A	A	G	G	A	G	G	G
565	BobWhite_c13933_285	[A/G]	Chr6D	346055696	+	NA	NA	NA	NA	NA	NA	N	G	G	G	G	G	G	G	G	G	G	G	G	G	G	G	G	G	G	G	G	G	G	G	G	G	G	G	G	G	G	G	G	G	G	G	G	G
566	BobWhite_c13933_317	[T/G]	Chr6A	464219182	+	NA	NA	NA	NA	NA	NA	N	G	N	G	G	G	G	G	G	G	G	G	G	G	G	G	N	G	G	G	G	G	G	G	G	G	N	G	N	G	G	G	G	N	G	G	G	G
567	BobWhite_c13947_173	[T/C]	Chr3D	313887226	+	NA	NA	NA	NA	NA	NA	N	T	T	T	T	T	T	T	T	T	T	T	T	T	T	N	N	N	T	N	T	T	T	T	T	T	N	T	T	T	T	N	T	N	T	T	T	T
568	BobWhite_c13949_53	[T/C]	Chr6A	606081301	+	NA	NA	NA	NA	NA	NA	N	C	N	C	C	N	C	C	C	C	C	C	C	C	C	N	N	N	C	N	N	C	C	C	C	C	N	C	N	C	C	N	C	N	N	C	C	C
569	BobWhite_c13949_98	[T/C]	Chr6D	478095374	+	NA	NA	NA	NA	NA	NA	Y	T	Y	Y	T	Y	Y	Y	Y	Y	Y	Y	Y	Y	Y	Y	Y	Y	Y	Y	Y	T	Y	Y	Y	Y	Y	Y	Y	Y	T	Y	Y	Y	Y	Y	Y	Y
570	BobWhite_c13975_80	[T/C]	Chr4D	439004608	+	NA	NA	NA	NA	NA	NA	T	T	T	T	T	T	T	T	T	T	T	T	T	T	T	T	T	T	T	T	T	T	T	T	T	T	T	T	T	T	T	T	T	T	T	T	T	T
571	BobWhite_c13977_91	[A/G]	Chr6B	479144453	+	NA	NA	NA	NA	NA	NA	G	G	G	G	G	G	G	G	G	G	G	G	G	G	G	G	G	G	G	G	G	G	G	G	G	G	G	G	G	G	G	G	G	G	G	G	G	G
572	BobWhite_c13981_285	[A/G]	Chr5A	677339817	+	NA	NA	NA	NA	NA	NA	N	G	N	N	G	G	G	G	G	G	G	G	G	G	G	G	G	G	G	N	G	G	G	G	G	G	G	G	N	G	G	G	G	G	G	G	G	G
573	BobWhite_c13983_901	[A/G]	Chr7D	23455769	+	NA	NA	NA	NA	NA	NA	G	G	R	R	G	R	R	R	R	R	R	R	R	R	R	R	R	R	R	N	R	G	R	R	R	R	R	R	R	R	G	R	R	R	R	R	R	R
574	BobWhite_c14011_463	[A/G]	Chr7A	1391482	+	NA	NA	NA	NA	NA	NA	N	A	N	A	A	A	A	A	A	A	A	A	A	A	A	A	A	A	A	G	A	A	A	A	A	A	A	A	A	A	A	A	A	N	A	A	A	A
575	BobWhite_c14028_182	[A/C]	Chr5D	455724542	+	NA	NA	NA	NA	NA	NA	A	A	N	N	A	N	N	N	N	N	N	N	N	N	N	N	N	N	N	N	N	A	N	N	N	N	N	N	N	N	A	N	N	N	N	N	N	N
576	BobWhite_c14032_133	[T/G]	Chr1D	10666847	+	NA	NA	NA	NA	NA	NA	G	G	K	K	G	K	K	K	K	K	K	K	K	K	K	K	K	K	K	N	K	G	K	K	K	K	K	K	K	K	G	K	K	K	K	K	K	K
577	BobWhite_c14032_277	[T/C]	Chr1D	10666991	+	NA	NA	NA	NA	NA	NA	T	T	T	T	T	T	T	T	T	T	T	T	T	T	T	T	T	T	T	T	T	T	T	T	T	T	T	T	T	T	T	T	T	T	T	T	T	T
578	BobWhite_c14044_562	[A/G]	Chr3B	504753731	+	NA	NA	NA	NA	NA	NA	G	G	G	G	G	G	G	N	G	G	G	G	G	G	G	G	N	G	G	R	G	G	G	G	G	G	G	G	G	G	G	G	G	G	G	G	G	G
579	BobWhite_c14066_403	[A/G]	Chr6D	419562082	+	NA	NA	NA	NA	NA	NA	G	G	G	G	G	G	G	G	G	G	G	G	G	G	G	G	G	G	G	G	G	G	G	G	G	G	G	G	G	G	G	G	G	G	G	G	G	G
580	BobWhite_c14076_98	[T/G]	Chr3D	393269655	+	NA	NA	NA	NA	NA	NA	G	G	G	G	G	G	G	G	G	G	G	G	G	G	G	G	G	G	G	G	G	G	G	G	G	G	G	G	G	G	G	G	G	G	G	G	G	G
581	BobWhite_c14078_219	[A/G]	#N/A	#N/A	+	NA	NA	NA	NA	NA	NA	A	A	N	N	A	N	N	N	N	N	N	N	N	N	N	N	N	N	N	N	N	A	N	N	N	N	N	N	N	N	A	N	N	N	N	N	N	N
582	BobWhite_c14078_249	[T/C]	#N/A	#N/A	+	NA	NA	NA	NA	NA	NA	N	T	T	T	T	T	T	T	T	T	T	T	T	T	T	T	T	T	T	T	T	T	T	T	T	T	T	T	T	T	T	T	T	T	T	T	T	T
583	BobWhite_c14078_87	[T/C]	Chr7B	163448510	+	NA	NA	NA	NA	NA	NA	N	C	Y	Y	C	Y	Y	Y	Y	Y	Y	Y	Y	Y	Y	Y	Y	Y	Y	N	Y	C	Y	Y	Y	Y	Y	Y	Y	Y	C	Y	Y	Y	Y	Y	Y	Y
584	BobWhite_c14080_654	[T/C]	Chr5D	491702103	+	NA	NA	NA	NA	NA	NA	C	C	N	N	C	C	C	C	C	C	C	C	C	C	C	C	N	N	C	C	C	C	C	C	C	C	C	C	C	C	C	N	C	Y	C	C	C	C
585	BobWhite_c14085_196	[A/G]	Chr5B	200508685	+	NA	NA	NA	NA	NA	NA	G	G	G	G	G	G	G	G	G	G	G	G	G	G	G	G	G	G	G	G	G	G	G	G	G	G	G	G	G	G	G	G	G	G	G	G	G	G
586	BobWhite_c14085_585	[A/G]	Chr5A	231259591	+	NA	NA	NA	NA	NA	NA	N	G	N	G	G	G	G	G	G	G	G	G	G	G	G	G	N	G	G	G	G	G	G	G	G	G	G	G	G	G	G	N	G	N	G	G	G	G
587	BobWhite_c14092_485	[T/C]	Chr5B	57625522	+	NA	NA	NA	NA	NA	NA	Y	C	C	Y	Y	Y	C	C	C	Y	C	C	Y	Y	Y	C	Y	C	C	C	C	Y	Y	Y	C	C	Y	Y	Y	C	Y	Y	Y	C	Y	C	Y	Y
588	BobWhite_c14099_437	[A/G]	Chr5D	276330821	+	NA	NA	NA	NA	NA	NA	A	A	A	A	A	A	A	A	A	A	A	A	A	A	A	A	A	A	A	R	A	A	A	A	A	A	A	A	A	A	A	A	A	A	A	A	A	A
589	BobWhite_c14113_153	[T/C]	ChrUnknown	52298636	+	NA	NA	NA	NA	NA	NA	N	T	T	T	T	T	T	N	T	T	T	T	T	T	T	T	T	T	T	T	N	T	T	N	T	T	T	T	N	T	T	N	T	T	T	T	N	T
590	BobWhite_c14113_96	[A/G]	ChrUnknown	320894768	+	NA	NA	NA	NA	NA	NA	N	A	A	A	A	A	A	A	A	A	A	A	A	A	A	A	A	A	A	A	A	A	A	N	A	A	A	A	A	A	A	A	A	A	A	A	N	A
591	BobWhite_c14115_378	[A/C]	Chr2B	219194116	+	NA	NA	NA	NA	NA	NA	A	A	N	N	A	M	N	N	M	M	M	M	M	M	M	N	N	N	M	N	N	A	M	N	M	M	N	M	N	M	A	N	M	N	M	M	M	M
592	BobWhite_c14115_401	[T/C]	Chr2B	219194093	+	NA	NA	NA	NA	NA	NA	C	C	Y	Y	C	Y	Y	Y	Y	Y	Y	Y	Y	Y	Y	Y	Y	Y	Y	Y	Y	C	Y	Y	Y	Y	Y	Y	Y	Y	C	Y	Y	Y	Y	Y	Y	Y
593	BobWhite_c1412_1469	[A/G]	Chr2A	696406549	+	NA	NA	NA	NA	NA	NA	A	A	N	N	A	N	N	N	N	N	N	N	N	N	N	N	N	N	N	N	N	A	N	N	N	N	N	N	N	N	A	N	N	N	N	N	N	N
594	BobWhite_c1412_76	[A/G]	Chr2D	555089433	+	NA	NA	NA	NA	NA	NA	A	A	A	A	A	A	A	A	A	A	A	A	A	A	A	A	A	A	A	A	A	A	A	A	A	A	A	A	A	A	A	A	A	A	A	A	A	A
595	BobWhite_c14138_623	[A/G]	Chr7D	618225293	+	NA	NA	NA	NA	NA	NA	N	G	A	A	G	A	A	A	A	A	A	A	A	A	A	A	A	A	A	A	A	G	A	A	A	A	A	A	A	A	G	A	A	A	A	A	N	A
596	BobWhite_c14141_197	[T/C]	Chr1B	588264136	+	NA	NA	NA	NA	NA	NA	Y	Y	N	Y	Y	Y	T	Y	Y	Y	Y	Y	Y	Y	Y	N	N	Y	Y	N	Y	Y	Y	Y	Y	Y	N	Y	Y	Y	Y	N	Y	T	Y	Y	Y	N
597	BobWhite_c14143_565	[A/G]	Chr3A	178430850	+	NA	NA	NA	NA	NA	NA	A	A	A	A	A	A	A	A	A	A	A	A	A	A	A	A	A	A	A	A	A	A	A	A	A	A	A	A	A	A	A	A	A	A	A	A	A	A
598	BobWhite_c14148_123	[A/G]	Chr2A	643993855	+	NA	NA	NA	NA	NA	NA	G	G	N	N	G	G	G	G	G	G	G	G	G	G	G	G	N	N	G	G	G	G	G	G	G	G	G	G	G	G	G	G	G	N	G	G	G	G
599	BobWhite_c14158_112	[T/G]	Chr1A	523033409	+	NA	NA	NA	NA	NA	NA	G	T	T	G	G	T	G	G	G	T	G	G	G	G	G	T	G	G	G	T	T	G	T	T	G	G	G	G	T	G	T	T	T	G	G	T	G	G
600	BobWhite_c14159_528	[T/C]	Chr5B	457912357	+	NA	NA	NA	NA	NA	NA	T	T	T	T	T	T	T	T	T	T	T	T	T	T	T	T	T	T	T	T	T	T	T	T	T	T	T	T	T	T	T	T	T	T	T	T	T	N
601	BobWhite_c14161_457	[T/C]	Chr2D	31454605	+	NA	NA	NA	NA	NA	NA	T	T	N	N	T	N	N	N	N	N	N	N	N	N	N	N	N	N	N	N	N	T	N	N	N	N	N	N	N	N	T	N	N	N	N	N	N	N
602	BobWhite_c14172_113	[A/G]	Chr5A	30603016	+	NA	NA	NA	NA	NA	NA	G	R	N	G	R	R	G	G	R	R	R	R	G	R	G	G	N	R	G	G	R	R	R	R	G	G	G	R	R	R	R	G	G	G	G	R	R	R
603	BobWhite_c14176_156	[T/C]	Chr2D	540639410	+	NA	NA	NA	NA	NA	NA	T	T	N	N	T	N	N	N	N	N	N	N	N	N	N	N	N	N	N	N	N	T	N	N	N	N	N	N	N	N	T	N	N	N	N	N	N	N
604	BobWhite_c14176_916	[A/G]	Chr2B	648803235	+	NA	NA	NA	NA	NA	NA	N	A	R	R	A	R	R	R	R	R	R	R	R	R	R	R	R	R	R	A	R	A	R	R	R	R	R	R	R	R	A	R	R	N	R	R	R	R
605	BobWhite_c14183_699	[A/G]	Chr6B	440658840	+	NA	NA	NA	NA	NA	NA	N	R	G	R	R	G	G	R	G	G	G	R	G	G	G	G	R	G	R	G	R	G	G	G	R	G	G	G	R	G	G	G	G	G	R	G	R	G
606	BobWhite_c14206_339	[T/C]	Chr6D	359882866	+	NA	NA	NA	NA	NA	NA	Y	T	N	N	T	N	N	N	N	N	N	N	N	N	N	N	N	N	N	N	N	Y	N	N	N	N	N	N	N	N	Y	N	N	N	N	N	N	N
607	BobWhite_c14209_478	[T/C]	Chr2B	369999766	+	NA	NA	NA	NA	NA	NA	N	C	Y	Y	C	Y	Y	Y	Y	Y	Y	Y	Y	Y	Y	Y	Y	Y	Y	T	Y	C	Y	Y	Y	Y	Y	Y	Y	Y	C	Y	Y	N	Y	Y	Y	Y
608	BobWhite_c14209_871	[A/C]	Chr2B	369998923	+	NA	NA	NA	NA	NA	NA	C	C	M	N	C	C	C	C	C	C	C	C	C	C	C	N	M	N	C	C	C	C	C	C	C	C	N	C	N	C	C	N	C	N	C	C	C	C
609	BobWhite_c14221_243	[A/G]	Chr5B	313239907	+	NA	NA	NA	NA	NA	NA	G	G	A	N	G	A	A	A	A	A	A	A	A	A	A	A	A	A	A	A	A	G	A	A	A	A	N	A	A	A	G	A	A	N	A	A	A	A
610	BobWhite_c14222_571	[T/C]	Chr2B	104978261	+	NA	NA	NA	NA	NA	NA	Y	Y	N	N	Y	C	N	C	N	N	N	C	N	C	C	Y	Y	Y	C	N	C	Y	C	N	C	C	Y	N	Y	C	Y	Y	C	Y	C	C	N	C
611	BobWhite_c14222_605	[A/G]	Chr2D	64506842	+	NA	NA	NA	NA	NA	NA	R	R	N	A	R	N	A	A	A	A	A	A	A	A	A	N	N	A	A	N	A	R	A	A	A	A	A	A	A	A	R	N	A	N	A	A	A	A
612	BobWhite_c14223_602	[A/G]	Chr5B	434656185	+	NA	NA	NA	NA	NA	NA	A	G	A	A	A	A	A	G	A	A	G	A	G	G	G	A	A	A	G	G	A	A	G	G	A	G	G	A	A	A	A	A	A	A	G	G	A	G
613	BobWhite_c14258_383	[T/C]	Chr1D	162016783	+	NA	NA	NA	NA	NA	NA	C	C	C	C	C	C	C	C	C	C	C	C	C	C	C	C	C	C	C	N	C	C	C	C	C	C	C	C	C	C	C	C	C	N	C	C	C	C
614	BobWhite_c14258_434	[A/C]	Chr1D	162016738	+	NA	NA	NA	NA	NA	NA	C	C	M	M	C	C	N	C	N	N	C	C	C	C	C	M	M	M	C	N	C	C	N	C	C	C	M	C	N	C	C	M	C	N	C	C	C	C
615	BobWhite_c14263_302	[T/C]	Chr5D	230673005	+	NA	NA	NA	NA	NA	NA	T	Y	T	N	T	T	N	N	N	N	Y	T	T	T	N	T	T	Y	N	N	T	Y	T	T	N	T	N	N	T	N	T	N	N	T	T	T	T	T
616	BobWhite_c14271_1379	[A/G]	Chr5B	81015668	+	NA	NA	NA	NA	NA	NA	R	R	R	R	R	R	R	N	R	R	R	R	R	R	R	R	R	R	R	A	R	R	N	R	R	R	R	R	R	R	R	R	R	R	R	N	R	N
617	BobWhite_c14280_245	[A/G]	Chr7A	20469012	+	NA	NA	NA	NA	NA	NA	A	G	G	A	G	A	G	A	G	A	A	G	G	A	A	A	G	A	A	G	G	A	G	A	G	G	G	G	A	G	A	G	G	G	A	G	G	G
618	BobWhite_c14291_385	[T/G]	Chr5A	549301628	+	NA	NA	NA	NA	NA	NA	G	G	G	G	G	G	G	G	G	G	G	G	G	G	G	G	G	G	G	G	G	G	G	G	G	G	G	G	G	G	G	G	G	G	G	G	G	G
619	BobWhite_c14291_666	[T/G]	Chr5A	549300675	+	NA	NA	NA	NA	NA	NA	T	G	T	G	T	T	T	G	T	T	G	T	G	G	G	T	T	T	T	G	T	T	G	G	G	G	G	T	T	T	T	G	T	T	G	T	T	G
620	BobWhite_c14292_162	[T/C]	Chr3D	178062236	+	NA	NA	NA	NA	NA	NA	C	N	T	T	C	T	T	T	T	T	T	T	T	T	T	T	T	T	T	T	T	C	T	T	T	T	T	T	T	T	C	T	T	T	T	T	T	T
621	BobWhite_c14292_246	[T/G]	Chr3D	178062152	+	NA	NA	NA	NA	NA	NA	N	G	G	G	G	G	G	G	G	G	G	G	G	G	G	N	G	G	G	G	G	G	G	G	G	G	G	G	N	G	G	N	G	N	G	G	G	G
622	BobWhite_c14292_436	[T/C]	Chr3A	229983494	+	NA	NA	NA	NA	NA	NA	N	T	N	N	T	N	N	N	N	N	N	N	N	N	N	N	N	N	N	N	N	T	N	N	N	N	N	N	N	N	T	N	N	N	N	N	N	N
623	BobWhite_c14297_266	[T/C]	Chr7D	252634335	+	NA	NA	NA	NA	NA	NA	N	Y	Y	Y	Y	Y	Y	Y	Y	Y	Y	Y	Y	Y	Y	Y	Y	Y	Y	Y	Y	Y	C	Y	Y	Y	Y	Y	Y	Y	Y	Y	Y	Y	Y	Y	Y	Y
624	BobWhite_c14303_240	[A/G]	Chr7D	13408178	+	NA	NA	NA	NA	NA	NA	A	A	N	N	A	N	N	N	N	N	N	N	N	N	N	N	N	N	N	N	N	A	N	N	N	N	N	N	N	N	A	N	N	N	N	N	N	N
625	BobWhite_c14304_687	[A/G]	Chr4D	487741114	+	NA	NA	NA	NA	NA	NA	R	A	R	R	A	R	R	R	R	R	R	R	R	R	R	R	R	R	R	R	R	A	R	R	R	R	R	R	R	R	A	R	R	N	R	R	R	R
626	BobWhite_c14323_288	[T/C]	Chr5D	411611093	+	NA	NA	NA	NA	NA	NA	C	C	Y	Y	C	Y	Y	Y	Y	Y	Y	Y	Y	Y	Y	Y	Y	Y	Y	N	Y	C	Y	Y	Y	Y	Y	Y	Y	Y	C	Y	Y	Y	Y	Y	Y	Y
627	BobWhite_c14350_378	[A/G]	Chr7A	578546021	+	NA	NA	NA	NA	NA	NA	N	G	G	G	G	G	G	G	G	G	G	G	G	G	G	G	G	G	G	G	G	G	G	G	G	G	G	G	G	G	G	G	G	G	G	G	G	G
628	BobWhite_c14350_426	[A/G]	Chr7B	539765536	+	NA	NA	NA	NA	NA	NA	G	G	G	G	G	G	G	G	G	G	G	G	G	G	G	G	G	G	G	N	G	N	G	G	G	G	G	G	G	G	G	G	G	G	G	G	G	G
629	BobWhite_c14352_90	[T/C]	Chr3D	340665137	+	NA	NA	NA	NA	NA	NA	T	T	T	T	T	T	T	T	T	T	T	T	T	T	T	T	T	T	T	C	T	T	T	T	T	T	T	T	T	T	T	T	T	T	T	T	T	T
630	BobWhite_c14360_420	[A/G]	Chr5A	650937882	+	NA	NA	NA	NA	NA	NA	N	R	N	R	R	R	R	N	R	R	N	R	R	R	R	N	N	N	R	R	R	R	R	N	R	R	R	R	R	R	R	N	R	N	R	R	R	R
631	BobWhite_c14362_86	[T/C]	Chr1B	661222450	+	NA	NA	NA	NA	NA	NA	T	T	T	T	T	T	T	T	T	T	T	T	T	T	T	T	T	T	T	T	T	T	T	T	T	T	T	T	T	T	T	T	T	T	T	T	T	T
632	BobWhite_c14363_480	[A/G]	Chr1B	690581418	+	NA	NA	NA	NA	NA	NA	R	A	A	A	A	A	A	A	A	A	A	A	A	A	A	A	A	A	A	A	A	A	A	A	A	A	A	A	A	A	R	A	A	A	A	A	A	A
633	BobWhite_c14365_59	[T/G]	Chr3B	655090989	+	NA	NA	NA	NA	NA	NA	T	T	T	T	T	T	T	T	T	T	T	T	T	T	T	T	T	T	T	T	T	T	T	T	T	T	T	T	T	T	T	T	T	T	T	T	T	T
634	BobWhite_c14367_167	[A/G]	Chr4A	605933921	+	NA	NA	NA	NA	NA	NA	G	G	G	N	G	G	G	N	G	G	G	G	G	G	G	G	G	G	G	N	G	G	G	G	N	G	G	G	G	G	G	G	G	N	G	G	G	G
635	BobWhite_c14378_729	[T/G]	Chr5D	283547983	+	NA	NA	NA	NA	NA	NA	G	G	G	G	G	G	G	G	G	G	G	G	G	G	G	G	G	G	G	G	G	G	G	G	G	G	G	G	G	G	G	G	G	G	G	G	G	G
636	BobWhite_c14388_227	[A/G]	Chr2B	125830562	+	NA	NA	NA	NA	NA	NA	A	A	A	A	A	A	A	A	A	A	A	A	A	A	A	A	A	A	A	A	A	A	A	A	A	A	A	A	A	A	A	A	A	A	A	A	A	A
637	BobWhite_c14388_80	[T/C]	Chr2D	79040117	+	NA	NA	NA	NA	NA	NA	T	T	T	T	T	T	T	T	T	T	T	T	T	T	T	T	T	N	T	N	T	T	T	T	T	T	T	T	T	T	T	T	T	N	T	T	T	T
638	BobWhite_c14409_206	[T/C]	Chr5B	695457698	+	NA	NA	NA	NA	NA	NA	N	Y	N	N	Y	C	N	Y	Y	Y	Y	Y	N	C	C	Y	C	N	C	Y	Y	C	Y	Y	C	Y	Y	C	N	Y	C	N	Y	N	C	Y	C	N
639	BobWhite_c1441_1078	[A/G]	Chr7A	636823027	+	NA	NA	NA	NA	NA	NA	A	A	A	A	A	A	A	A	A	A	A	A	A	A	A	A	A	A	A	A	A	N	A	A	A	A	A	A	A	A	A	A	A	A	A	A	A	A
640	BobWhite_c1441_1123	[A/G]	Chr7A	636822982	+	NA	NA	NA	NA	NA	NA	G	G	N	G	G	G	G	G	G	G	G	G	G	G	G	G	G	G	G	G	G	G	G	G	G	G	G	G	G	G	G	G	G	G	G	G	G	G
641	BobWhite_c1441_128	[A/G]	Chr7A	636826074	+	NA	NA	NA	NA	NA	NA	N	G	G	G	G	G	G	G	G	G	G	G	G	G	G	G	G	G	G	G	G	G	G	G	G	G	G	G	G	G	G	G	G	G	G	G	G	G
642	BobWhite_c1441_1440	[T/C]	Chr7A	636822665	+	NA	NA	NA	NA	NA	NA	C	C	N	Y	C	Y	Y	Y	Y	Y	Y	Y	Y	Y	Y	Y	Y	Y	Y	Y	Y	C	Y	Y	Y	Y	Y	Y	Y	Y	C	Y	Y	Y	Y	Y	Y	Y
643	BobWhite_c14421_78	[T/G]	Chr4A	695927976	+	NA	NA	NA	NA	NA	NA	G	G	G	G	G	G	G	G	G	G	G	G	G	G	G	G	G	G	G	G	G	G	N	G	G	G	G	G	G	G	G	G	G	G	G	G	G	G
644	BobWhite_c14422_282	[A/G]	Chr1B	683213226	+	NA	NA	NA	NA	NA	NA	A	G	A	A	A	G	A	G	G	A	A	A	A	A	A	A	G	G	G	A	G	A	G	G	A	A	G	A	A	G	G	A	A	G	G	A	G	A
645	BobWhite_c14424_227	[T/C]	Chr5B	681669240	+	NA	NA	NA	NA	NA	NA	C	C	N	N	C	N	N	N	N	N	N	N	N	N	N	N	N	N	N	N	N	C	N	N	N	N	N	N	N	N	C	N	N	N	N	N	N	N
646	BobWhite_c14425_216	[A/C]	Chr2D	230526355	+	NA	NA	NA	NA	NA	NA	M	C	N	N	C	N	N	N	N	N	N	N	N	N	N	N	N	N	N	N	N	C	N	N	N	N	N	N	N	N	C	N	N	N	N	N	N	N
647	BobWhite_c14432_224	[T/C]	Chr4B	559177455	+	NA	NA	NA	NA	NA	NA	T	T	T	T	T	T	T	T	T	T	T	T	T	T	T	T	N	T	T	T	T	T	T	T	T	T	T	T	T	T	T	T	T	T	T	T	T	T
648	BobWhite_c14457_167	[T/G]	Chr6D	338576853	+	NA	NA	NA	NA	NA	NA	N	G	N	N	G	N	N	N	N	N	N	N	N	N	N	N	N	N	N	N	N	G	N	N	N	N	N	N	N	N	G	N	N	N	N	N	N	N
649	BobWhite_c14461_104	[T/C]	Chr6A	336419934	+	NA	NA	NA	NA	NA	NA	C	C	N	N	C	Y	Y	Y	Y	Y	Y	Y	Y	Y	Y	N	N	Y	Y	C	Y	C	Y	Y	Y	Y	Y	Y	Y	Y	C	Y	Y	N	Y	Y	Y	Y
650	BobWhite_c14461_80	[T/G]	Chr6D	264683412	+	NA	NA	NA	NA	NA	NA	G	G	N	N	G	K	K	K	K	K	K	K	N	K	K	N	N	N	K	N	K	G	K	K	K	K	N	K	N	K	G	N	K	N	K	K	K	K
651	BobWhite_c14471_411	[T/C]	Chr7A	272112965	+	NA	NA	NA	NA	NA	NA	T	T	T	T	T	T	T	T	T	T	T	T	T	T	T	T	T	T	T	T	T	T	N	T	T	T	T	T	T	T	T	T	T	T	T	T	T	T
652	BobWhite_c14471_69	[T/C]	Chr7B	243849107	+	NA	NA	NA	NA	NA	NA	C	C	N	N	C	Y	Y	Y	Y	Y	Y	Y	Y	Y	Y	N	N	Y	Y	Y	Y	C	N	Y	Y	Y	Y	Y	N	Y	C	N	Y	N	Y	Y	Y	Y
653	BobWhite_c14476_80	[A/G]	Chr2B	147189731	+	NA	NA	NA	NA	NA	NA	A	G	G	A	G	A	A	G	A	A	G	G	G	A	A	G	A	G	G	G	A	G	G	G	A	A	A	G	A	A	G	G	A	A	G	A	G	A
654	BobWhite_c14480_99	[T/C]	Chr2D	547205407	+	NA	NA	NA	NA	NA	NA	C	C	N	N	C	N	N	N	N	N	N	N	N	N	N	N	N	N	N	N	N	C	N	N	N	N	N	N	N	N	C	N	N	N	N	N	N	N
655	BobWhite_c14486_122	[A/G]	Chr5A	617641603	+	NA	NA	NA	NA	NA	NA	N	G	G	G	G	G	G	G	G	G	G	G	G	G	G	G	G	G	G	G	G	G	G	G	G	G	N	G	G	G	G	G	G	G	G	G	G	G
656	BobWhite_c14494_304	[A/C]	Chr1D	460463742	+	NA	NA	NA	NA	NA	NA	N	C	N	M	C	M	M	M	N	N	M	M	M	M	M	M	N	N	M	M	M	C	M	M	M	M	N	M	M	M	C	N	M	N	M	M	M	M
657	BobWhite_c14495_230	[A/G]	Chr7A	14879941	+	NA	NA	NA	NA	NA	NA	R	R	N	N	R	N	N	N	N	N	N	N	N	N	N	N	N	N	N	N	N	R	N	N	N	N	N	N	N	N	R	N	N	N	N	N	N	N
658	BobWhite_c145_179	[A/G]	Chr4D	113440950	+	NA	NA	NA	NA	NA	NA	G	G	N	R	G	R	R	R	R	R	R	R	R	R	R	N	R	R	R	R	R	G	R	R	R	R	N	R	N	R	G	N	R	N	R	R	R	R
659	BobWhite_c14507_276	[T/C]	Chr7D	141900848	+	NA	NA	NA	NA	NA	NA	T	T	T	T	T	T	T	T	T	T	T	T	T	T	T	T	T	T	T	T	T	T	T	T	T	T	T	T	T	T	T	T	T	T	T	T	T	T
660	BobWhite_c14508_181	[T/C]	Chr4A	677911841	+	NA	NA	NA	NA	NA	NA	N	Y	Y	Y	Y	Y	Y	Y	Y	Y	Y	Y	Y	Y	Y	Y	Y	Y	Y	N	Y	Y	C	Y	Y	Y	Y	Y	Y	Y	Y	Y	Y	Y	Y	Y	Y	Y
661	BobWhite_c14508_375	[T/C]	Chr7D	60602348	+	NA	NA	NA	NA	NA	NA	C	C	Y	Y	C	Y	Y	Y	Y	Y	Y	Y	Y	Y	Y	Y	Y	Y	Y	Y	Y	C	Y	Y	Y	Y	Y	Y	Y	Y	C	Y	Y	N	Y	Y	Y	Y
662	BobWhite_c1452_859	[T/C]	Chr5A	141182771	+	NA	NA	NA	NA	NA	NA	C	C	Y	Y	C	Y	Y	Y	Y	Y	Y	Y	Y	Y	Y	Y	N	N	Y	Y	Y	C	Y	Y	Y	Y	Y	Y	Y	Y	C	Y	Y	N	Y	Y	Y	Y
663	BobWhite_c14526_271	[T/C]	Chr1D	103486441	+	NA	NA	NA	NA	NA	NA	T	T	T	T	T	T	T	T	T	T	T	T	T	T	T	T	T	T	T	T	T	T	T	T	T	T	T	T	T	T	T	T	T	T	T	T	T	T
664	BobWhite_c14530_51	[T/C]	Chr2A	102832731	+	NA	NA	NA	NA	NA	NA	C	T	C	T	C	T	T	C	T	T	C	C	C	T	T	C	T	C	C	C	T	C	C	C	T	T	T	C	T	T	C	C	T	T	T	T	C	T
665	BobWhite_c14536_201	[A/G]	Chr4D	23396179	+	NA	NA	NA	NA	NA	NA	A	A	A	A	A	A	A	A	A	A	A	A	A	A	A	A	A	A	A	A	A	A	A	A	A	A	A	A	A	A	A	A	A	A	A	A	A	A
666	BobWhite_c14549_269	[T/C]	Chr5B	684329575	+	NA	NA	NA	NA	NA	NA	T	T	T	T	T	T	T	T	T	T	T	T	T	T	T	T	T	T	T	N	T	T	T	T	T	T	N	T	T	T	T	T	T	N	T	T	T	T
667	BobWhite_c14550_148	[T/C]	Chr2B	734316824	+	NA	NA	NA	NA	NA	NA	C	C	C	C	C	C	C	C	C	C	C	C	C	C	C	C	N	C	C	C	C	C	C	C	C	C	C	C	C	C	C	C	C	N	C	C	C	C
668	BobWhite_c14554_277	[T/C]	Chr2A	784659035	+	NA	NA	NA	NA	NA	NA	T	T	N	N	T	N	N	N	N	N	N	N	N	N	N	N	N	N	N	N	N	T	N	N	N	N	N	N	N	N	T	N	N	N	N	N	N	N
669	BobWhite_c1456_615	[T/C]	Chr1B	334898863	+	NA	NA	NA	NA	NA	NA	T	T	T	T	T	T	T	N	T	T	T	T	T	T	T	T	T	T	T	T	T	T	T	T	T	T	T	T	T	T	T	T	T	T	T	T	T	T
670	BobWhite_c14570_161	[T/C]	Chr4D	385930216	+	NA	NA	NA	NA	NA	NA	T	T	N	N	T	N	N	N	N	N	N	N	N	N	N	N	N	N	N	N	N	T	N	N	N	N	N	N	N	N	T	N	N	N	N	N	N	N
671	BobWhite_c14570_263	[T/C]	Chr4B	471733507	+	NA	NA	NA	NA	NA	NA	C	C	C	C	C	C	C	C	C	C	C	C	C	C	C	C	C	C	C	C	C	C	C	C	C	C	C	C	C	C	C	C	C	C	C	C	C	C
672	BobWhite_c14575_323	[T/C]	Chr6B	199618709	+	NA	NA	NA	NA	NA	NA	N	C	N	N	C	N	N	N	N	N	N	N	N	N	N	N	N	N	N	N	N	C	N	N	N	N	N	N	N	N	C	N	N	N	N	N	N	N
673	BobWhite_c14576_497	[A/G]	Chr3B	536949733	+	NA	NA	NA	NA	NA	NA	G	G	N	N	G	N	N	N	N	N	N	N	N	N	N	N	N	N	N	N	N	G	N	N	N	N	N	N	N	N	G	N	N	N	N	N	N	N
674	BobWhite_c14576_660	[A/G]	Chr3B	536947387	+	NA	NA	NA	NA	NA	NA	G	G	N	N	G	G	N	G	N	G	G	G	N	G	G	N	N	N	G	R	N	G	G	N	G	G	N	G	N	G	G	N	G	R	G	G	G	G
675	BobWhite_c14587_51	[A/G]	Chr1D	420587675	+	NA	NA	NA	NA	NA	NA	N	A	N	N	A	N	N	N	N	N	N	N	N	N	N	N	N	N	N	N	N	A	N	N	N	N	N	N	N	N	A	N	N	N	N	N	N	N
676	BobWhite_c14588_84	[A/C]	Chr7D	169555926	+	NA	NA	NA	NA	NA	NA	A	A	N	A	A	A	A	A	A	A	A	A	A	A	A	A	N	A	A	N	A	A	A	A	A	A	A	A	A	A	A	A	A	N	A	A	A	A
677	BobWhite_c14606_452	[A/G]	Chr3B	493863120	+	NA	NA	NA	NA	NA	NA	G	G	G	G	G	G	G	G	G	G	G	G	G	G	G	G	G	G	G	G	G	G	G	G	G	G	G	G	G	G	G	G	G	G	G	G	G	G
678	BobWhite_c14618_272	[T/C]	Chr4B	326982655	+	NA	NA	NA	NA	NA	NA	N	C	N	Y	C	Y	C	C	C	C	Y	Y	Y	Y	Y	C	C	C	C	C	Y	C	C	Y	C	C	C	C	C	C	C	Y	C	Y	C	C	C	C
679	BobWhite_c14619_562	[T/C]	Chr4A	631626426	+	NA	NA	NA	NA	NA	NA	T	T	N	C	T	C	C	C	C	C	C	C	C	C	C	N	C	C	C	N	C	T	C	C	C	C	C	C	C	C	T	C	C	N	C	C	C	C
680	BobWhite_c14640_462	[A/G]	Chr1D	30860707	+	NA	NA	NA	NA	NA	NA	A	A	A	A	A	A	A	A	A	A	A	A	A	A	A	A	A	A	A	A	A	A	A	A	A	A	A	A	A	A	A	A	A	A	A	A	A	A
681	BobWhite_c14650_564	[A/G]	Chr6D	85307264	+	NA	NA	NA	NA	NA	NA	N	A	A	A	A	A	A	A	A	A	A	A	A	A	A	A	A	A	A	A	A	A	A	A	A	A	A	A	A	A	A	A	A	A	A	A	A	A
682	BobWhite_c1467_1916	[A/G]	Chr3A	546287753	+	NA	NA	NA	NA	NA	NA	A	A	A	A	A	A	A	A	A	A	A	A	A	A	A	A	A	A	A	N	A	A	A	A	A	A	A	A	A	A	A	A	A	A	A	A	A	A
683	BobWhite_c14672_935	[A/G]	Chr7A	470085405	+	NA	NA	NA	NA	NA	NA	G	G	N	A	G	A	A	A	A	A	A	A	A	A	A	A	N	N	A	A	A	G	A	A	A	A	N	A	A	A	G	A	A	N	A	A	A	A
684	BobWhite_c14681_198	[A/G]	Chr3B	389631261	+	NA	NA	NA	NA	NA	NA	N	R	N	N	R	R	R	R	R	R	R	R	R	R	R	R	R	R	R	G	R	R	R	R	R	R	R	R	R	R	R	R	R	R	R	R	R	R
685	BobWhite_c14686_86	[A/C]	Chr2B	471965918	+	NA	NA	NA	NA	NA	NA	C	A	A	C	C	C	A	A	A	A	A	A	A	C	C	C	A	A	C	A	C	A	C	C	A	C	C	C	C	A	C	A	A	C	A	C	A	C
686	BobWhite_c14689_172	[A/G]	Chr5A	618650276	+	NA	NA	NA	NA	NA	NA	G	A	A	G	G	G	A	A	A	G	A	A	G	G	G	G	G	A	G	G	A	G	G	G	G	G	G	A	A	A	A	A	A	A	G	G	G	G
687	BobWhite_c1469_112	[A/G]	Chr7A	519098895	+	NA	NA	NA	NA	NA	NA	G	G	N	N	G	G	N	G	G	G	G	G	G	G	N	N	N	N	G	N	G	G	G	G	G	G	N	G	G	G	G	N	G	N	G	G	G	G
688	BobWhite_c14705_487	[T/C]	Chr5A	444765882	+	NA	NA	NA	NA	NA	NA	C	C	Y	Y	C	Y	Y	Y	Y	Y	Y	Y	Y	Y	Y	Y	N	Y	Y	C	Y	C	Y	Y	Y	Y	Y	Y	Y	Y	C	Y	Y	N	Y	Y	Y	Y
689	BobWhite_c14717_512	[A/G]	Chr3A	612269990	+	NA	NA	NA	NA	NA	NA	G	G	G	G	G	G	G	G	G	G	G	G	G	G	G	N	G	G	G	N	G	G	G	N	G	G	G	G	G	G	G	N	G	N	G	G	G	G
690	BobWhite_c14717_800	[A/G]	Chr3D	470136222	+	NA	NA	NA	NA	NA	NA	G	G	G	G	G	G	G	G	G	G	G	G	G	G	G	G	G	G	G	N	G	G	G	G	G	G	G	G	G	G	G	G	G	G	G	G	G	G
691	BobWhite_c1472_528	[A/G]	Chr2B	724358128	+	NA	NA	NA	NA	NA	NA	G	G	N	N	G	N	N	N	N	N	N	N	N	N	N	N	N	N	N	N	N	G	N	N	N	N	N	N	N	N	G	N	N	N	N	N	N	N
692	BobWhite_c1472_59	[A/G]	Chr2B	724358597	+	NA	NA	NA	NA	NA	NA	A	A	N	N	A	N	N	N	N	N	N	N	N	N	N	N	N	N	N	N	N	A	N	N	N	N	N	N	N	N	A	N	N	N	N	N	N	N
693	BobWhite_c14727_390	[T/C]	Chr1D	196115484	+	NA	NA	NA	NA	NA	NA	C	C	C	C	C	C	C	C	C	C	C	C	C	C	C	C	C	C	C	C	C	C	C	C	C	C	C	C	C	C	C	C	C	C	C	C	C	C
694	BobWhite_c14736_188	[A/G]	Chr7B	708681551	+	NA	NA	NA	NA	NA	NA	N	G	G	G	G	G	G	G	G	G	G	G	G	G	G	G	G	G	G	N	G	G	G	G	G	G	G	G	G	G	G	G	G	G	G	G	G	G
695	BobWhite_c14758_214	[A/C]	Chr3D	429187455	+	NA	NA	NA	NA	NA	NA	N	C	N	C	C	C	C	C	C	C	C	C	C	C	C	C	C	C	C	C	C	C	C	C	C	C	C	C	C	C	C	C	C	C	C	C	C	C
696	BobWhite_c14758_530	[T/C]	Chr3A	567181810	+	NA	NA	NA	NA	NA	NA	C	C	C	C	C	C	C	C	C	C	C	C	C	C	C	C	C	C	C	N	C	C	C	C	C	C	C	C	C	C	C	C	C	N	C	C	C	C
697	BobWhite_c14760_245	[T/C]	Chr6A	20332520	+	NA	NA	NA	NA	NA	NA	N	C	N	C	C	C	C	C	C	N	C	C	C	C	C	N	N	N	C	N	C	C	C	C	C	C	N	C	N	C	C	N	C	C	C	C	C	C
698	BobWhite_c14760_277	[A/G]	Chr2A	715387959	+	NA	NA	NA	NA	NA	NA	N	G	G	G	G	G	G	G	G	G	G	G	G	G	G	G	G	G	G	G	G	G	G	G	G	G	G	G	G	G	G	G	G	G	G	G	G	G
699	BobWhite_c14763_85	[T/C]	Chr7D	275758157	+	NA	NA	NA	NA	NA	NA	T	T	T	T	T	T	T	T	T	T	T	T	T	T	T	T	T	T	T	N	T	T	T	T	T	T	T	T	T	T	T	T	T	T	T	T	T	T
700	BobWhite_c1477_315	[A/G]	Chr2A	785925127	+	NA	NA	NA	NA	NA	NA	N	R	A	N	A	N	N	N	N	N	A	A	N	N	A	R	G	G	A	G	A	R	N	A	N	A	G	N	A	N	R	N	N	A	N	A	A	A
701	BobWhite_c14799_321	[A/G]	Chr5A	329341554	+	NA	NA	NA	NA	NA	NA	N	G	N	G	G	G	G	G	G	G	G	G	G	G	G	N	N	N	G	G	G	G	G	G	G	G	N	G	G	G	G	N	G	N	G	G	G	G
702	BobWhite_c14799_457	[A/C]	ChrUnknown	52317110	+	NA	NA	NA	NA	NA	NA	N	C	C	C	C	C	C	C	C	C	C	C	C	C	C	C	C	C	C	C	C	C	C	C	C	C	C	C	C	C	C	C	C	C	C	C	C	C
703	BobWhite_c14811_336	[A/G]	Chr3A	11637228	+	NA	NA	NA	NA	NA	NA	N	R	N	N	A	N	N	N	N	N	N	N	N	N	N	N	N	N	N	N	N	A	N	N	N	N	N	N	N	N	A	N	N	N	N	N	N	N
704	BobWhite_c14812_828	[A/G]	Chr7B	109101945	+	NA	NA	NA	NA	NA	NA	G	G	G	G	G	G	G	G	G	G	G	G	G	G	G	G	G	G	G	G	G	G	G	G	G	G	G	G	G	G	G	G	G	G	G	G	G	G
705	BobWhite_c1488_1274	[T/C]	Chr1D	293073660	+	NA	NA	NA	NA	NA	NA	N	T	T	T	T	T	T	T	T	T	T	T	T	T	T	T	T	T	T	T	T	T	T	T	T	T	T	T	T	T	T	T	T	T	T	T	T	T
706	BobWhite_c1488_1370	[T/C]	Chr1D	293073756	+	NA	NA	NA	NA	NA	NA	N	C	Y	Y	C	Y	Y	Y	Y	Y	Y	Y	Y	Y	Y	Y	N	Y	Y	Y	Y	C	Y	Y	Y	Y	Y	Y	Y	Y	C	Y	Y	N	Y	Y	Y	Y
707	BobWhite_c1488_1394	[T/C]	Chr1D	293073780	+	NA	NA	NA	NA	NA	NA	T	T	T	T	T	T	T	T	T	T	T	T	T	T	T	T	T	T	T	N	T	T	T	T	T	T	T	T	T	T	T	T	T	T	T	T	T	T
708	BobWhite_c1488_299	[A/G]	Chr1A	364311617	+	NA	NA	NA	NA	NA	NA	G	A	A	A	G	G	G	A	A	G	A	A	G	G	G	A	A	G	G	A	G	A	A	A	A	G	G	G	G	A	G	A	G	A	A	A	A	G
709	BobWhite_c1488_504	[T/C]	Chr1D	293072806	+	NA	NA	NA	NA	NA	NA	N	Y	N	N	Y	N	N	N	N	N	N	N	N	N	N	N	N	N	N	N	N	Y	N	N	N	N	N	N	N	N	Y	N	N	N	N	N	N	N
710	BobWhite_c14882_143	[T/C]	Chr6D	470172999	+	NA	NA	NA	NA	NA	NA	Y	Y	N	N	Y	N	N	N	N	N	N	N	N	N	N	N	N	N	N	N	N	Y	N	N	N	N	N	N	N	N	Y	N	N	N	N	N	N	N
711	BobWhite_c149_120	[A/G]	Chr7A	675350841	+	NA	NA	NA	NA	NA	NA	N	N	A	A	N	A	A	A	A	A	A	A	A	A	A	A	A	A	A	A	A	N	A	A	A	A	A	A	A	A	N	A	A	A	A	A	A	A
712	BobWhite_c149_1839	[A/G]	Chr7A	675395670	+	NA	NA	NA	NA	NA	NA	A	A	A	A	A	A	A	A	A	A	A	A	A	A	A	A	A	A	A	A	A	A	A	A	A	A	A	A	A	A	A	A	A	A	A	A	A	A
713	BobWhite_c149_3064	[T/C]	Chr7A	675347897	+	NA	NA	NA	NA	NA	NA	T	T	T	T	T	T	T	T	T	T	T	T	T	T	T	T	T	T	T	T	T	T	T	T	T	T	T	T	T	T	T	T	T	T	T	T	T	T
714	BobWhite_c149_4419	[A/C]	Chr7B	599477791	+	NA	NA	NA	NA	NA	NA	C	C	C	C	C	C	C	C	C	C	C	C	C	C	C	C	C	C	C	C	C	C	C	C	C	C	C	C	C	C	C	C	C	C	C	C	C	C
715	BobWhite_c14907_296	[T/C]	Chr3A	109463179	+	NA	NA	NA	NA	NA	NA	C	C	C	C	C	C	C	C	C	C	C	C	C	C	C	N	N	C	C	C	C	C	C	C	C	C	N	C	C	C	C	N	C	Y	C	C	C	C
716	BobWhite_c1491_1075	[T/C]	Chr5B	554944637	+	NA	NA	NA	NA	NA	NA	N	C	C	C	C	C	C	C	C	C	C	C	C	C	C	C	C	C	C	C	C	C	C	C	C	C	C	C	C	C	C	C	C	C	C	C	C	C
717	BobWhite_c14915_156	[A/G]	Chr6A	523056452	+	NA	NA	NA	NA	NA	NA	N	R	R	R	R	R	R	R	R	R	R	R	R	R	R	R	R	R	R	N	R	R	R	R	R	R	R	R	R	R	R	R	R	R	R	R	R	R
718	BobWhite_c14915_515	[A/G]	Chr6A	523054733	+	NA	NA	NA	NA	NA	NA	G	G	R	R	G	R	R	R	R	R	R	R	R	R	R	R	R	R	R	R	R	G	R	R	R	R	R	R	R	R	G	R	R	N	R	R	R	R
719	BobWhite_c14916_627	[A/G]	Chr1D	327043517	+	NA	NA	NA	NA	NA	NA	A	A	A	R	A	R	R	R	R	R	R	R	R	R	R	N	A	N	R	N	R	A	R	R	R	R	R	R	N	R	A	R	R	R	R	R	R	R
720	BobWhite_c14926_201	[T/G]	Chr3A	603240154	+	NA	NA	NA	NA	NA	NA	N	T	N	N	T	N	N	N	N	N	N	N	N	N	N	N	N	N	N	N	N	T	N	N	N	N	N	N	N	N	T	N	N	N	N	N	N	N
721	BobWhite_c14928_843	[T/C]	Chr7D	9493293	+	NA	NA	NA	NA	NA	NA	N	C	C	C	C	C	C	C	C	C	C	C	C	C	C	C	C	C	C	C	C	C	C	C	C	C	C	C	C	C	C	C	C	C	C	C	C	C
722	BobWhite_c14938_411	[A/G]	Chr3D	509854264	+	NA	NA	NA	NA	NA	NA	G	G	N	G	G	G	G	G	N	G	G	G	G	G	G	G	G	G	G	R	G	G	G	N	G	G	G	G	G	G	G	G	G	N	G	G	G	G
723	BobWhite_c1494_101	[T/C]	Chr4A	111013214	+	NA	NA	NA	NA	NA	NA	C	C	N	N	C	N	N	N	N	N	N	N	N	N	N	N	N	N	N	N	N	C	N	N	N	N	N	N	N	N	C	N	N	N	N	N	N	N
724	BobWhite_c14948_295	[A/G]	Chr6B	585770255	+	NA	NA	NA	NA	NA	NA	N	A	A	A	A	A	A	A	A	A	A	A	A	A	A	A	A	A	A	A	R	A	A	A	A	A	A	A	A	A	A	A	A	A	A	A	A	A
725	BobWhite_c14950_299	[T/C]	Chr7D	77055790	+	NA	NA	NA	NA	NA	NA	T	T	T	T	T	T	T	T	T	T	T	T	T	T	T	T	T	N	T	T	T	T	T	T	T	T	T	T	T	T	T	T	T	N	T	T	T	T
726	BobWhite_c14966_231	[A/C]	Chr7B	700707844	+	NA	NA	NA	NA	NA	NA	M	M	N	N	M	M	M	N	N	M	N	N	M	M	A	M	M	N	M	N	M	C	N	N	M	M	M	N	M	M	M	M	M	N	M	M	M	M
727	BobWhite_c14968_1195	[A/G]	Chr5B	105004373	+	NA	NA	NA	NA	NA	NA	A	A	A	A	A	A	A	A	A	A	A	A	A	A	A	A	N	A	A	A	A	A	A	A	A	A	A	A	A	A	A	A	A	A	A	A	A	A
728	BobWhite_c14968_538	[A/G]	Chr5D	97383175	+	NA	NA	NA	NA	NA	NA	A	A	R	R	A	R	R	R	N	R	R	R	R	R	R	R	R	R	R	R	R	A	R	R	R	R	N	R	R	R	A	R	R	A	R	R	R	R
729	BobWhite_c1499_59	[T/G]	Chr3D	361898416	+	NA	NA	NA	NA	NA	NA	K	K	K	K	K	K	K	K	K	K	K	K	K	K	K	K	K	K	K	K	K	K	K	K	K	K	K	K	K	K	K	K	K	K	K	K	K	K
730	BobWhite_c14991_512	[A/G]	Chr5B	164961040	+	NA	NA	NA	NA	NA	NA	N	G	R	R	G	R	R	R	R	R	R	R	R	R	R	R	R	R	R	R	R	G	R	R	R	R	R	R	R	R	G	R	R	R	R	R	R	R
731	BobWhite_c14996_670	[A/G]	Chr5D	437285790	+	NA	NA	NA	NA	NA	NA	G	G	G	G	G	G	G	G	G	G	G	G	G	G	G	N	G	G	G	R	G	G	G	G	G	G	G	G	G	G	G	G	G	N	G	G	G	G
732	BobWhite_c14999_397	[T/G]	Chr6A	20733853	+	NA	NA	NA	NA	NA	NA	G	G	G	G	G	G	G	G	G	G	G	G	G	G	G	G	G	G	G	G	G	G	G	G	G	G	G	G	G	G	G	G	G	G	G	G	G	G
733	BobWhite_c14999_479	[A/G]	Chr6A	20733935	+	NA	NA	NA	NA	NA	NA	A	A	A	A	A	A	A	A	A	A	A	A	A	A	A	A	A	A	A	A	A	A	A	A	A	A	A	A	A	A	A	A	A	A	A	A	A	A
734	BobWhite_c1500_73	[T/C]	Chr2D	189761338	+	NA	NA	NA	NA	NA	NA	C	C	C	C	C	C	C	C	C	C	C	C	C	C	C	C	C	C	C	C	C	C	C	C	C	C	C	C	C	C	C	C	C	C	C	C	C	C
735	BobWhite_c15021_357	[A/G]	Chr2B	432906316	+	NA	NA	NA	NA	NA	NA	G	G	G	G	G	G	G	G	G	G	G	G	G	G	G	G	N	N	G	G	G	G	G	G	G	G	G	G	G	G	G	N	G	N	G	G	G	G
736	BobWhite_c15035_469	[T/C]	Chr2D	11111978	+	NA	NA	NA	NA	NA	NA	C	T	N	C	Y	C	Y	T	T	Y	T	T	Y	T	Y	T	C	T	C	T	T	T	T	Y	T	Y	Y	C	C	T	T	Y	Y	T	T	T	T	C
737	BobWhite_c15047_376	[A/C]	Chr2D	93153522	+	NA	NA	NA	NA	NA	NA	A	C	A	C	A	C	A	A	A	A	C	A	C	A	A	A	A	C	A	C	C	C	C	A	A	A	C	C	A	A	A	C	C	A	A	A	C	C
738	BobWhite_c15052_119	[A/G]	Chr7D	211784582	+	NA	NA	NA	NA	NA	NA	G	G	N	N	G	N	N	N	N	N	N	N	N	N	N	N	N	N	N	N	N	G	N	N	N	N	N	N	N	N	G	N	N	N	N	N	N	N
739	BobWhite_c15059_241	[T/C]	Chr6B	238231720	+	NA	NA	NA	NA	NA	NA	C	C	N	N	C	C	C	N	C	C	C	N	C	C	C	C	N	N	N	C	N	C	C	C	N	C	N	C	Y	C	C	C	C	N	C	C	N	C
740	BobWhite_c15073_502	[T/C]	Chr2D	14602000	+	NA	NA	NA	NA	NA	NA	Y	Y	N	Y	Y	Y	Y	Y	Y	Y	Y	Y	Y	Y	Y	Y	N	N	Y	T	Y	Y	Y	Y	Y	Y	N	Y	Y	Y	Y	Y	Y	Y	Y	Y	Y	Y
741	BobWhite_c15075_708	[A/G]	Chr3B	826374827	+	NA	NA	NA	NA	NA	NA	A	A	G	A	G	G	A	A	A	A	G	G	A	A	A	G	N	A	G	N	G	A	A	A	A	G	A	A	G	A	A	N	G	N	A	A	G	A
742	BobWhite_c15082_683	[A/G]	Chr4A	199760747	+	NA	NA	NA	NA	NA	NA	N	A	A	A	A	A	A	A	A	A	A	A	A	A	A	A	A	A	A	A	A	A	A	A	A	A	A	A	A	A	A	A	A	A	A	A	A	A
743	BobWhite_c1509_622	[A/G]	Chr7B	333776094	+	NA	NA	NA	NA	NA	NA	N	R	R	R	R	R	R	R	R	R	R	R	R	R	R	R	R	R	R	R	R	R	R	R	R	R	R	R	R	R	R	R	R	R	R	R	R	R
744	BobWhite_c15097_341	[T/C]	Chr3A	205803625	+	NA	NA	NA	NA	NA	NA	N	C	N	N	C	N	N	N	N	N	N	N	N	N	N	N	N	N	N	N	N	C	N	N	N	N	N	N	N	N	C	N	N	N	N	N	N	N
745	BobWhite_c15097_602	[A/G]	Chr3A	205617411	+	NA	NA	NA	NA	NA	NA	N	G	N	G	G	G	G	G	G	G	G	G	G	G	G	G	G	G	G	N	G	G	G	G	G	G	G	G	N	G	N	G	G	N	G	G	G	G
746	BobWhite_c15098_161	[A/G]	Chr6D	67106060	+	NA	NA	NA	NA	NA	NA	N	G	G	G	G	G	G	G	G	G	G	G	G	G	G	G	G	G	G	G	G	G	G	G	G	G	G	G	G	G	G	G	G	G	G	G	G	G
747	BobWhite_c15109_230	[T/G]	Chr7A	744212691	+	NA	NA	NA	NA	NA	NA	K	K	N	K	T	K	K	K	K	K	K	K	K	K	K	K	K	K	K	N	K	K	K	K	K	K	K	K	K	K	K	K	K	K	K	K	K	K
748	BobWhite_c15121_95	[A/G]	Chr3A	101236070	+	NA	NA	NA	NA	NA	NA	G	G	R	R	G	R	R	R	R	R	R	R	R	R	R	R	R	R	R	R	R	G	R	R	R	R	R	R	R	R	G	R	R	N	R	R	R	R
749	BobWhite_c1514_523	[A/G]	Chr3A	47118221	+	NA	NA	NA	NA	NA	NA	G	G	R	R	G	R	R	R	R	R	R	R	R	R	R	R	R	R	R	R	R	G	R	R	R	R	R	R	R	R	G	R	R	N	R	R	R	R
750	BobWhite_c15146_985	[A/G]	Chr7B	185572950	+	NA	NA	NA	NA	NA	NA	N	R	A	A	R	A	A	A	A	A	A	A	A	A	A	A	A	A	A	N	A	R	A	A	A	A	A	A	A	A	R	A	A	A	A	A	A	A
751	BobWhite_c15152_341	[T/C]	Chr1B	596050095	+	NA	NA	NA	NA	NA	NA	N	C	C	C	C	C	C	C	C	C	C	C	C	C	C	C	C	C	C	C	C	C	C	C	C	C	C	C	C	C	C	C	C	C	C	C	C	C
752	BobWhite_c15153_337	[T/C]	Chr1A	61232379	+	NA	NA	NA	NA	NA	NA	C	C	Y	Y	C	Y	Y	Y	Y	Y	Y	Y	Y	Y	Y	Y	N	Y	Y	N	Y	C	Y	Y	Y	Y	Y	Y	Y	Y	C	Y	Y	Y	Y	Y	Y	Y
753	BobWhite_c1518_375	[A/C]	Chr4A	541486419	+	NA	NA	NA	NA	NA	NA	C	C	C	C	C	C	C	C	C	C	C	C	C	C	C	C	C	C	C	C	C	C	C	C	C	C	C	C	C	C	C	C	C	C	C	C	C	C
754	BobWhite_c15186_96	[T/G]	Chr7B	399374777	+	NA	NA	NA	NA	NA	NA	G	G	G	N	G	K	N	K	N	N	K	K	K	K	K	N	N	N	K	N	K	G	K	K	K	K	N	K	K	K	G	N	K	N	K	K	K	K
755	BobWhite_c1520_455	[A/G]	Chr1D	7207921	+	NA	NA	NA	NA	NA	NA	N	A	N	N	A	R	N	R	R	R	N	R	R	R	R	N	N	N	R	N	R	A	R	N	R	R	N	R	R	R	A	N	R	N	R	R	R	R
756	BobWhite_c15206_166	[A/G]	Chr5A	702649240	+	NA	NA	NA	NA	NA	NA	A	A	N	A	A	A	A	A	A	A	A	A	A	A	A	A	N	N	A	A	A	A	A	A	A	A	A	A	A	A	A	A	A	N	A	A	A	A
757	BobWhite_c15215_550	[A/G]	Chr2D	572936113	+	NA	NA	NA	NA	NA	NA	N	G	N	N	A	G	A	G	A	G	G	A	A	G	G	A	A	N	G	A	A	G	A	G	A	A	A	A	G	A	G	A	A	A	G	A	A	A
758	BobWhite_c1523_269	[A/G]	Chr2A	780104855	+	NA	NA	NA	NA	NA	NA	A	R	A	R	A	R	R	R	R	R	A	A	R	R	A	R	R	R	A	R	A	R	R	A	R	A	R	R	A	R	R	R	R	A	R	A	A	A
759	BobWhite_c15233_525	[T/C]	Chr3A	20121378	+	NA	NA	NA	NA	NA	NA	C	C	C	C	C	C	C	C	C	C	C	C	C	C	C	C	C	C	C	C	C	C	C	C	C	C	C	C	C	C	C	C	C	C	C	C	C	C
760	BobWhite_c15235_107	[A/G]	Chr6D	305315986	+	NA	NA	NA	NA	NA	NA	N	G	N	N	G	N	N	N	N	N	N	N	N	N	N	N	N	N	N	N	N	G	N	N	N	N	N	N	N	N	G	N	N	N	N	N	N	N
761	BobWhite_c15236_450	[A/G]	Chr6A	1668271	+	NA	NA	NA	NA	NA	NA	R	R	R	R	R	R	R	R	R	R	R	R	R	R	R	N	R	R	R	R	R	R	R	R	R	R	R	R	R	R	R	R	R	R	R	R	R	R
762	BobWhite_c1524_500	[A/G]	Chr7B	413621492	+	NA	NA	NA	NA	NA	NA	N	A	A	A	A	A	A	A	A	A	A	A	A	A	A	A	A	A	A	A	A	A	A	A	A	A	A	A	A	A	A	A	A	A	A	A	A	A
763	BobWhite_c15240_126	[A/G]	Chr1B	557730398	+	NA	NA	NA	NA	NA	NA	N	A	A	A	A	A	A	A	A	A	A	A	A	A	A	A	A	A	A	A	A	A	A	A	A	A	A	A	A	A	A	A	A	A	A	A	A	A
764	BobWhite_c15241_604	[T/C]	Chr5B	683757740	+	NA	NA	NA	NA	NA	NA	T	C	C	T	C	T	C	C	T	C	T	T	T	T	T	T	T	C	C	T	T	C	T	C	T	C	T	C	T	T	C	C	T	T	T	C	C	T
765	BobWhite_c15252_1167	[T/C]	Chr4D	9608453	+	NA	NA	NA	NA	NA	NA	C	C	N	Y	C	Y	Y	Y	Y	Y	Y	Y	Y	Y	Y	Y	Y	Y	Y	N	Y	C	Y	Y	Y	Y	Y	Y	Y	Y	C	Y	Y	Y	Y	Y	Y	Y
766	BobWhite_c15256_225	[T/C]	Chr1A	569651062	+	NA	NA	NA	NA	NA	NA	N	T	T	N	Y	T	T	N	T	N	N	N	N	Y	N	N	N	N	T	T	T	T	T	T	Y	Y	N	T	N	T	Y	T	T	N	N	T	T	T
767	BobWhite_c15256_249	[T/G]	Chr1A	569651086	+	NA	NA	NA	NA	NA	NA	G	G	K	K	G	K	G	K	K	K	K	K	K	K	K	K	K	K	K	N	K	G	K	K	K	K	K	K	K	K	G	K	K	K	K	K	K	G
768	BobWhite_c15258_451	[A/G]	Chr1B	543210486	+	NA	NA	NA	NA	NA	NA	A	A	N	R	A	R	R	R	R	R	R	R	R	R	R	R	N	R	R	N	R	A	R	R	R	R	R	R	R	R	A	R	R	N	R	R	R	R
769	BobWhite_c15258_769	[T/C]	Chr1D	401944582	+	NA	NA	NA	NA	NA	NA	C	C	C	C	C	C	C	C	C	C	C	C	C	C	C	C	C	C	C	C	C	C	C	C	C	C	C	C	C	C	C	C	C	N	C	C	C	T
770	BobWhite_c15262_95	[A/G]	Chr2D	363845297	+	NA	NA	NA	NA	NA	NA	G	G	N	N	G	N	N	N	N	N	N	N	N	N	N	N	N	N	N	N	N	G	N	N	N	N	N	N	N	N	G	N	N	N	N	N	N	N
771	BobWhite_c1527_257	[A/G]	Chr3B	4895464	+	NA	NA	NA	NA	NA	NA	A	R	A	R	R	R	G	R	A	G	G	A	A	G	R	G	G	G	R	R	R	A	A	G	A	A	R	R	R	A	A	R	G	G	A	A	R	R
772	BobWhite_c15271_52	[T/C]	Chr5D	542925404	+	NA	NA	NA	NA	NA	NA	N	T	N	C	T	C	C	C	C	C	C	C	C	C	C	N	C	N	C	C	C	T	C	C	C	C	C	C	C	C	T	N	C	N	C	C	C	C
773	BobWhite_c153_1585	[T/G]	Chr2D	583204584	+	NA	NA	NA	NA	NA	NA	N	T	G	G	T	G	G	G	G	G	G	G	G	G	G	G	G	G	G	G	G	T	G	G	G	G	G	G	G	G	T	G	G	G	G	G	G	G
774	BobWhite_c15309_466	[A/G]	Chr1A	554060506	+	NA	NA	NA	NA	NA	NA	A	A	N	R	A	R	R	R	R	R	R	R	R	R	R	R	R	N	R	R	R	A	R	R	R	R	R	R	N	R	A	R	R	N	R	R	R	R
775	BobWhite_c15312_405	[A/G]	Chr1B	519597875	+	NA	NA	NA	NA	NA	NA	G	G	G	G	G	G	G	G	G	G	G	G	G	G	G	G	G	G	G	G	G	G	G	G	G	G	G	G	G	G	G	G	G	N	G	G	G	G
776	BobWhite_c1533_477	[T/G]	Chr7D	467129099	+	NA	NA	NA	NA	NA	NA	N	T	N	T	T	T	T	T	T	T	T	T	T	T	T	T	T	T	T	T	T	T	N	T	T	T	T	T	T	T	T	T	T	T	T	T	T	T
777	BobWhite_c15330_162	[T/C]	Chr1B	384040584	+	NA	NA	NA	NA	NA	NA	C	C	C	C	C	C	C	C	C	C	C	C	C	C	C	C	C	N	C	C	C	C	C	C	C	C	N	C	N	C	C	N	C	C	C	C	C	C
778	BobWhite_c15352_394	[A/G]	Chr7A	671207526	+	NA	NA	NA	NA	NA	NA	G	G	N	N	G	N	N	N	N	N	N	N	N	N	N	N	N	N	N	N	N	N	N	N	N	N	N	N	N	N	G	N	N	N	N	N	N	N
779	BobWhite_c15379_90	[T/C]	Chr5D	481990677	+	NA	NA	NA	NA	NA	NA	C	C	C	C	C	C	C	C	C	C	C	C	C	C	C	C	C	C	C	C	C	C	C	C	C	C	C	C	C	C	C	C	C	C	C	C	C	C
780	BobWhite_c15390_95	[A/G]	Chr5D	3646151	+	NA	NA	NA	NA	NA	NA	R	G	N	N	N	N	N	N	N	N	G	G	N	G	N	N	R	N	R	N	R	G	R	N	R	N	G	N	R	N	R	N	G	N	G	N	G	N
781	BobWhite_c15406_457	[T/C]	Chr5B	698075455	+	NA	NA	NA	NA	NA	NA	T	T	T	T	T	T	T	T	T	T	T	T	T	T	T	T	T	T	T	T	T	T	T	T	T	T	T	T	T	T	T	T	T	T	T	T	T	T
782	BobWhite_c15406_510	[T/C]	Chr5D	555888943	+	NA	NA	NA	NA	NA	NA	C	C	C	C	C	C	C	C	C	C	C	C	C	C	C	C	C	C	C	C	C	C	C	C	C	C	C	C	C	C	C	C	C	N	C	C	C	C
783	BobWhite_c1543_216	[T/G]	Chr3B	205948285	+	NA	NA	NA	NA	NA	NA	G	G	N	K	G	G	K	G	G	N	G	G	G	G	G	K	K	K	G	K	G	G	G	G	G	G	K	G	N	G	G	K	G	K	G	G	G	G
784	BobWhite_c15435_121	[T/C]	Chr7D	497991946	+	NA	NA	NA	NA	NA	NA	C	C	C	C	C	C	C	C	C	C	C	C	C	C	C	C	C	C	C	C	C	N	C	C	C	C	C	C	C	C	C	N	C	C	C	C	C	C
785	BobWhite_c15453_1010	[A/C]	Chr2B	749113303	+	NA	NA	NA	NA	NA	NA	N	C	C	C	C	C	C	C	C	C	C	C	C	C	C	C	C	C	C	C	C	C	C	C	C	C	C	C	C	C	C	C	C	C	C	C	C	C
786	BobWhite_c15453_678	[T/G]	Chr2B	749113731	+	NA	NA	NA	NA	NA	NA	T	T	K	N	T	T	T	T	T	T	T	T	T	T	T	T	T	N	T	T	T	T	T	T	T	T	T	T	T	T	T	T	T	T	T	T	T	T
787	BobWhite_c15454_63	[A/G]	Chr5D	323287304	+	NA	NA	NA	NA	NA	NA	N	G	N	N	G	N	N	N	N	N	N	N	N	N	N	N	N	N	N	N	N	G	N	N	N	N	N	N	N	N	G	N	N	N	N	N	N	N
788	BobWhite_c15455_389	[T/G]	Chr5D	485112798	+	NA	NA	NA	NA	NA	NA	T	T	K	N	T	K	K	K	K	K	N	K	K	K	N	K	K	K	K	T	K	T	K	K	K	K	K	K	N	K	T	N	K	T	K	K	K	K
789	BobWhite_c15476_88	[T/G]	Chr5A	627573051	+	NA	NA	NA	NA	NA	NA	T	T	T	T	T	T	T	T	T	T	T	T	T	T	T	T	T	T	T	T	T	T	T	T	T	T	T	T	T	T	T	T	T	T	T	T	T	T
790	BobWhite_c15479_100	[T/C]	Chr7D	568821982	+	NA	NA	NA	NA	NA	NA	N	C	N	N	C	N	N	N	N	N	N	N	N	N	N	N	N	N	N	N	N	C	N	N	N	N	N	N	N	N	C	N	N	N	N	N	N	N
791	BobWhite_c1548_65	[T/C]	Chr7D	7309077	+	NA	NA	NA	NA	NA	NA	N	C	C	C	C	C	C	C	C	C	C	C	C	C	C	C	C	C	C	C	C	C	C	C	C	C	C	C	C	C	C	C	C	C	C	C	C	C
792	BobWhite_c15485_590	[T/C]	Chr2B	24829419	+	NA	NA	NA	NA	NA	NA	Y	Y	N	C	N	N	T	T	T	T	Y	T	Y	T	Y	T	C	T	Y	T	T	Y	Y	Y	Y	Y	Y	Y	N	T	Y	N	Y	C	Y	T	T	N
793	BobWhite_c15489_142	[A/G]	Chr7D	570616429	+	NA	NA	NA	NA	NA	NA	G	G	R	R	G	R	R	R	R	R	R	R	R	R	R	R	R	R	R	N	R	G	R	R	R	R	N	R	R	R	G	R	R	R	R	R	R	R
794	BobWhite_c15497_199	[T/G]	Chr7A	639726997	+	NA	NA	NA	NA	NA	NA	G	G	G	G	G	G	G	G	G	G	G	G	G	G	G	G	G	G	G	G	G	G	G	G	G	G	G	G	G	G	G	G	G	G	G	G	G	G
795	BobWhite_c15497_609	[T/C]	Chr7A	639724911	+	NA	NA	NA	NA	NA	NA	T	T	T	T	T	T	T	T	T	T	T	T	T	T	T	T	T	T	T	T	T	T	T	T	T	T	T	T	T	T	T	T	T	T	T	T	T	T
796	BobWhite_c15497_73	[A/G]	Chr7D	551895035	+	NA	NA	NA	NA	NA	NA	R	A	N	A	A	A	A	N	A	N	A	R	A	R	A	A	A	A	A	A	N	G	N	N	A	A	N	R	N	A	A	N	A	A	A	N	A	A
797	BobWhite_c15497_788	[T/C]	Chr7D	551892592	+	NA	NA	NA	NA	NA	NA	T	T	Y	Y	T	Y	Y	Y	Y	Y	Y	Y	Y	Y	Y	Y	Y	Y	Y	Y	Y	Y	Y	Y	Y	Y	Y	Y	Y	Y	T	Y	Y	Y	Y	Y	Y	Y
798	BobWhite_c15503_297	[T/C]	Chr2D	555082084	+	NA	NA	NA	NA	NA	NA	C	C	Y	Y	C	Y	Y	Y	Y	Y	Y	Y	Y	Y	Y	Y	Y	N	Y	Y	Y	C	Y	Y	Y	Y	Y	Y	Y	Y	C	Y	Y	Y	Y	Y	Y	Y
799	BobWhite_c15521_122	[T/G]	Chr4A	125345875	+	NA	NA	NA	NA	NA	NA	G	G	G	G	G	G	G	G	G	G	G	G	G	G	G	G	G	G	G	G	G	G	G	G	G	G	G	G	G	G	G	G	G	G	G	G	G	G
800	BobWhite_c15521_143	[A/G]	Chr2A	660803380	+	NA	NA	NA	NA	NA	NA	G	G	G	G	G	G	G	G	G	G	G	G	G	G	G	N	N	G	G	G	G	G	G	G	G	G	G	G	G	G	G	N	G	N	G	G	G	G
801	BobWhite_c15522_250	[T/C]	Chr1A	67119399	+	NA	NA	NA	NA	NA	NA	T	T	N	N	T	N	N	N	N	N	N	N	N	N	N	N	N	N	N	N	N	T	N	N	N	N	N	N	N	N	T	N	N	N	N	N	N	N
802	BobWhite_c15522_625	[A/G]	Chr1D	69392022	+	NA	NA	NA	NA	NA	NA	N	A	A	A	A	A	A	A	A	A	A	A	A	A	A	A	A	A	A	A	A	A	A	A	A	A	A	A	A	A	A	A	A	A	A	A	A	A
803	BobWhite_c15526_58	[A/G]	Chr7D	559682042	+	NA	NA	NA	NA	NA	NA	G	G	N	G	G	G	G	N	G	G	G	G	G	G	G	N	G	G	G	G	G	G	G	G	G	G	G	G	G	G	G	N	G	G	G	G	G	G
804	BobWhite_c15529_288	[T/C]	Chr7B	16392832	+	NA	NA	NA	NA	NA	NA	C	C	C	C	C	C	C	C	C	C	C	C	C	C	C	C	C	C	C	C	C	C	C	C	C	C	C	C	C	C	C	C	C	N	C	C	C	C
805	BobWhite_c15548_338	[T/C]	Chr1A	554106909	+	NA	NA	NA	NA	NA	NA	C	C	N	N	C	N	N	N	N	N	N	N	N	N	N	N	N	N	N	N	N	C	N	N	N	N	N	N	N	N	C	N	N	N	N	N	N	N
806	BobWhite_c15550_941	[T/C]	Chr5D	405917430	+	NA	NA	NA	NA	NA	NA	Y	C	N	C	Y	C	C	C	C	C	C	C	C	C	C	C	C	C	C	C	C	C	C	C	C	C	N	C	C	C	Y	C	C	C	C	C	C	C
807	BobWhite_c15556_220	[T/C]	Chr5B	56254398	+	NA	NA	NA	NA	NA	NA	C	C	N	Y	C	Y	Y	Y	Y	N	Y	Y	Y	Y	Y	N	Y	Y	Y	Y	Y	C	Y	Y	Y	Y	Y	Y	Y	Y	C	Y	Y	Y	Y	Y	Y	Y
808	BobWhite_c15557_395	[T/C]	Chr1A	32325431	+	NA	NA	NA	NA	NA	NA	Y	Y	Y	Y	Y	Y	N	Y	N	Y	Y	Y	N	Y	Y	N	N	N	Y	T	Y	N	Y	Y	Y	Y	Y	Y	Y	Y	N	Y	Y	Y	Y	Y	N	Y
809	BobWhite_c1557_598	[A/C]	Chr2B	378157059	+	NA	NA	NA	NA	NA	NA	N	C	C	C	C	C	C	C	C	C	C	C	C	C	C	C	C	C	C	C	C	C	C	C	C	C	C	C	C	C	C	C	C	C	C	C	C	C
810	BobWhite_c1557_734	[A/G]	Chr2B	378157720	+	NA	NA	NA	NA	NA	NA	A	A	A	A	A	A	A	A	A	A	A	A	A	A	A	A	A	A	A	A	A	A	A	A	A	A	A	A	A	A	A	A	A	A	A	A	A	A
811	BobWhite_c1557_816	[A/G]	Chr2B	378157802	+	NA	NA	NA	NA	NA	NA	N	A	R	R	A	R	N	N	R	N	R	R	N	N	R	N	N	N	R	R	N	A	N	N	R	R	N	R	N	R	A	N	R	R	R	R	N	N
812	BobWhite_c1558_312	[T/C]	Chr2D	353557535	+	NA	NA	NA	NA	NA	NA	N	C	C	C	C	C	C	C	C	C	C	C	C	C	C	N	Y	C	C	N	C	N	C	C	C	C	N	C	C	C	C	N	C	N	C	C	C	C
813	BobWhite_c15580_562	[T/C]	Chr2D	181924004	+	NA	NA	NA	NA	NA	NA	C	T	C	T	C	T	T	C	T	T	C	C	C	T	T	C	T	C	C	C	T	C	C	C	T	T	T	C	T	T	C	C	T	C	T	T	C	T
814	BobWhite_c15582_253	[T/C]	Chr3A	731255681	+	NA	NA	NA	NA	NA	NA	T	T	T	T	T	T	T	T	T	T	T	T	T	T	T	T	T	T	T	T	T	T	T	T	T	T	T	T	T	T	T	T	T	T	T	T	T	T
815	BobWhite_c15583_187	[T/G]	Chr6D	74133983	+	NA	NA	NA	NA	NA	NA	G	G	N	G	G	G	G	G	G	G	G	G	G	G	G	N	N	N	G	N	G	G	G	G	G	G	N	G	G	G	G	N	G	K	G	G	G	G
816	BobWhite_c15585_87	[T/C]	Chr5B	69855290	+	NA	NA	NA	NA	NA	NA	C	N	N	C	N	C	N	Y	N	C	Y	N	C	C	C	Y	C	N	Y	N	N	C	C	C	N	Y	C	C	C	N	C	C	C	N	C	Y	C	C
817	BobWhite_c15590_367	[T/G]	Chr5B	283684668	+	NA	NA	NA	NA	NA	NA	G	G	N	N	G	G	N	N	G	G	N	N	G	G	G	N	K	N	G	K	G	G	N	N	G	N	N	G	N	G	G	K	G	K	N	G	G	G
818	BobWhite_c15590_439	[T/G]	Chr5B	283684740	+	NA	NA	NA	NA	NA	NA	G	G	N	G	G	G	G	G	G	G	G	G	G	G	G	N	N	G	G	K	G	G	G	G	G	G	N	G	N	G	G	N	G	N	G	G	G	G
819	BobWhite_c156_381	[T/C]	Chr7A	580387309	+	NA	NA	NA	NA	NA	NA	C	C	N	N	C	N	N	N	N	N	N	N	N	N	N	N	N	N	N	N	N	C	N	N	N	N	N	N	N	N	C	N	N	N	N	N	N	N
820	BobWhite_c15603_69	[A/G]	Chr1B	339727021	+	NA	NA	NA	NA	NA	NA	G	G	G	G	G	G	G	G	G	G	G	G	G	G	G	G	G	G	G	G	G	G	G	G	G	G	G	G	G	G	G	G	G	N	G	G	G	G
821	BobWhite_c1562_246	[T/C]	Chr5D	516794129	+	NA	NA	NA	NA	NA	NA	Y	Y	N	N	Y	N	N	N	N	N	N	N	N	N	N	N	N	N	N	N	N	Y	N	N	N	N	N	N	N	N	Y	N	N	N	N	N	N	N
822	BobWhite_c1562_369	[T/C]	Chr5D	516803740	+	NA	NA	NA	NA	NA	NA	C	T	C	T	C	T	C	C	T	C	T	C	T	C	C	T	T	C	C	T	T	C	C	C	T	C	T	C	T	T	C	C	T	T	C	T	C	T
823	BobWhite_c15644_236	[T/G]	Chr5D	50560652	+	NA	NA	NA	NA	NA	NA	N	T	N	N	T	N	N	N	N	N	N	N	N	N	N	N	N	N	N	N	N	T	N	N	N	N	N	N	N	N	T	N	N	N	N	N	N	N
824	BobWhite_c15644_285	[A/G]	Chr5D	50560603	+	NA	NA	NA	NA	NA	NA	N	R	N	N	R	N	N	N	N	N	N	N	N	N	N	N	N	N	N	N	N	R	N	N	N	N	N	N	N	N	R	N	N	N	N	N	N	N
825	BobWhite_c15647_606	[T/G]	Chr5D	45629732	+	NA	NA	NA	NA	NA	NA	N	G	G	G	G	G	G	G	G	G	G	G	G	G	G	G	G	N	G	G	G	G	G	G	G	G	G	G	G	G	G	G	G	G	G	G	G	G
826	BobWhite_c15653_484	[T/C]	Chr6B	185599126	+	NA	NA	NA	NA	NA	NA	Y	Y	N	N	Y	N	N	N	N	N	N	N	N	N	N	N	N	N	N	N	N	Y	N	N	N	N	N	N	N	N	Y	N	N	N	N	N	N	N
827	BobWhite_c1568_1167	[A/C]	Chr3A	113586718	+	NA	NA	NA	NA	NA	NA	N	C	N	N	C	N	N	N	N	N	N	N	N	N	N	N	N	N	N	N	N	C	N	N	N	N	N	N	N	N	C	N	N	N	N	N	N	N
828	BobWhite_c15694_605	[T/C]	Chr7D	485818137	+	NA	NA	NA	NA	NA	NA	N	T	Y	N	T	T	T	T	N	T	T	T	T	T	T	N	N	N	T	T	T	T	T	T	T	T	N	T	T	T	T	T	T	N	T	T	T	T
829	BobWhite_c15697_456	[T/C]	Chr4D	4867222	+	NA	NA	NA	NA	NA	NA	T	T	T	T	T	T	T	T	T	T	T	T	T	T	T	T	T	T	T	N	T	T	T	T	T	T	T	T	T	T	T	T	T	T	T	T	T	T
830	BobWhite_c15697_675	[A/G]	Chr4A	597387784	+	NA	NA	NA	NA	NA	NA	A	A	A	A	A	A	A	A	A	A	A	A	A	A	A	A	A	A	A	A	A	A	A	A	A	A	A	A	A	A	A	A	A	A	A	A	A	A
831	BobWhite_c15706_859	[T/C]	Chr1D	348965922	+	NA	NA	NA	NA	NA	NA	C	C	Y	N	C	C	N	C	N	C	C	C	N	C	N	N	N	Y	N	N	C	C	N	N	C	C	N	N	N	N	C	Y	C	N	C	C	C	C
832	BobWhite_c15758_79	[A/G]	Chr5A	597200936	+	NA	NA	NA	NA	NA	NA	G	A	A	G	A	A	A	A	A	G	G	A	G	G	G	G	G	A	G	G	G	G	G	G	G	G	A	A	A	A	A	A	A	A	G	G	G	G
833	BobWhite_c15763_205	[A/G]	Chr3A	724793714	+	NA	NA	NA	NA	NA	NA	N	A	A	A	A	A	A	A	A	A	A	A	A	A	A	A	A	A	A	A	A	A	A	A	A	A	A	A	A	A	A	A	A	N	A	A	A	A
834	BobWhite_c15765_325	[A/G]	Chr2A	628220158	+	NA	NA	NA	NA	NA	NA	N	G	N	G	G	G	N	N	G	G	G	G	G	G	G	G	G	N	G	G	G	N	G	N	G	G	G	G	G	G	N	N	G	G	G	G	G	G
835	BobWhite_c15766_562	[A/G]	Chr2A	744061937	+	NA	NA	NA	NA	NA	NA	G	G	G	G	G	G	G	G	G	G	G	G	G	G	G	G	G	G	G	G	G	G	G	G	G	G	G	G	G	G	G	G	G	R	G	G	G	G
836	BobWhite_c15773_166	[A/G]	Chr2A	756222980	+	NA	NA	NA	NA	NA	NA	R	G	G	G	G	G	G	G	G	G	G	G	G	G	G	G	G	G	G	G	G	G	G	G	G	G	G	G	G	G	G	G	G	N	G	G	G	G
837	BobWhite_c1578_64	[A/G]	Chr5B	347469283	+	NA	NA	NA	NA	NA	NA	G	G	N	G	G	G	G	G	G	G	G	G	G	G	G	G	N	G	G	N	G	G	G	G	G	G	G	G	G	G	G	G	G	R	G	G	N	G
838	BobWhite_c15790_372	[T/C]	Chr1D	67148649	+	NA	NA	NA	NA	NA	NA	C	C	C	C	C	C	C	C	C	C	C	C	C	C	C	C	C	C	C	C	C	C	C	C	C	C	C	C	C	C	C	C	C	C	C	C	C	C
839	BobWhite_c15796_315	[T/C]	Chr7B	209173413	+	NA	NA	NA	NA	NA	NA	N	T	T	T	T	T	T	T	T	T	T	T	T	T	T	T	T	T	T	T	T	T	T	T	T	T	T	T	T	T	T	T	T	T	T	T	T	T
840	BobWhite_c15799_768	[A/G]	Chr4D	339307552	+	NA	NA	NA	NA	NA	NA	N	G	R	R	G	R	R	R	R	R	R	R	R	R	R	R	R	R	R	G	R	G	R	R	R	R	R	R	R	R	G	R	R	N	R	R	R	R
841	BobWhite_c15802_72	[T/C]	Chr6D	11956101	+	NA	NA	NA	NA	NA	NA	T	Y	N	N	T	N	N	N	N	N	N	N	N	N	N	N	N	N	N	N	N	Y	N	N	N	N	N	N	N	N	Y	N	N	N	N	N	N	N
842	BobWhite_c15802_720	[T/C]	Chr6D	11955454	+	NA	NA	NA	NA	NA	NA	T	C	C	T	T	C	T	C	T	T	C	C	C	C	C	C	T	T	C	T	C	T	T	T	T	C	C	T	T	T	T	T	T	T	T	C	C	C
843	BobWhite_c15849_189	[T/C]	Chr6A	121117	+	NA	NA	NA	NA	NA	NA	Y	Y	N	Y	Y	Y	Y	Y	Y	Y	Y	Y	Y	Y	Y	Y	Y	Y	Y	C	Y	Y	Y	Y	Y	Y	Y	Y	Y	Y	Y	Y	Y	N	Y	Y	Y	Y
844	BobWhite_c15867_215	[T/C]	Chr2A	695043940	+	NA	NA	NA	NA	NA	NA	C	C	N	C	C	C	C	C	C	C	C	C	C	C	C	C	N	C	C	C	C	C	C	C	C	C	C	C	C	C	C	N	C	N	C	C	C	C
845	BobWhite_c1587_1336	[T/C]	Chr3D	286507911	+	NA	NA	NA	NA	NA	NA	C	C	C	C	C	C	C	C	C	C	C	C	C	C	C	C	C	C	C	C	C	C	C	C	C	C	C	C	C	C	C	C	C	N	C	C	C	C
846	BobWhite_c15870_540	[A/G]	Chr6D	34451742	+	NA	NA	NA	NA	NA	NA	R	R	N	N	R	N	N	N	N	N	N	N	N	N	N	N	N	N	N	N	N	R	N	N	N	N	N	N	N	N	R	N	N	N	N	N	N	N
847	BobWhite_c15901_132	[T/C]	Chr7D	66016446	+	NA	NA	NA	NA	NA	NA	N	T	Y	Y	T	Y	Y	Y	Y	Y	Y	Y	Y	Y	Y	Y	Y	Y	Y	T	Y	T	N	Y	Y	Y	Y	T	Y	Y	T	Y	Y	N	Y	Y	Y	Y
848	BobWhite_c15912_229	[A/G]	Chr3D	499690685	+	NA	NA	NA	NA	NA	NA	A	A	N	N	A	G	N	N	N	G	G	G	G	G	G	N	N	N	G	G	G	A	G	N	G	G	R	G	N	N	A	N	G	N	G	G	G	G
849	BobWhite_c1592_2263	[A/G]	Chr1D	434397025	+	NA	NA	NA	NA	NA	NA	N	G	G	G	G	G	G	G	G	G	G	G	G	G	G	G	G	G	G	G	G	G	G	G	G	G	G	G	G	G	G	G	G	G	G	G	G	G
850	BobWhite_c15925_224	[A/G]	Chr1D	214365720	+	NA	NA	NA	NA	NA	NA	G	G	G	G	G	G	G	G	G	G	G	G	G	G	G	N	G	G	G	N	G	G	G	G	G	G	G	G	G	G	G	N	G	N	G	G	G	G
851	BobWhite_c1593_539	[A/G]	Chr4A	582634718	+	NA	NA	NA	NA	NA	NA	G	G	N	N	G	N	N	N	N	N	N	N	N	N	N	N	N	N	N	N	N	G	N	N	N	N	N	N	N	N	G	N	N	N	N	N	N	N
852	BobWhite_c15935_295	[A/G]	Chr5A	272873281	+	NA	NA	NA	NA	NA	NA	N	G	G	G	G	G	G	G	G	G	G	G	G	G	G	G	G	G	G	G	G	G	G	G	G	G	G	G	G	G	G	G	G	G	G	G	G	G
853	BobWhite_c15948_484	[A/C]	Chr4D	424007838	+	NA	NA	NA	NA	NA	NA	C	C	C	C	C	C	C	C	C	C	C	C	C	C	C	C	C	C	C	C	C	C	C	C	C	C	C	C	C	C	C	C	C	C	C	C	C	C
854	BobWhite_c15977_107	[T/C]	Chr6D	78705023	+	NA	NA	NA	NA	NA	NA	T	C	C	T	C	C	C	C	T	T	T	C	T	T	C	T	T	T	T	T	C	T	T	T	T	T	T	C	T	T	T	T	T	T	T	T	C	T
855	BobWhite_c15979_230	[T/C]	Chr1D	326173049	+	NA	NA	NA	NA	NA	NA	T	T	N	N	T	Y	N	T	N	N	N	N	N	Y	N	N	N	N	Y	T	N	T	N	N	N	Y	N	N	T	N	T	T	Y	N	N	N	N	Y
856	BobWhite_c15979_933	[T/C]	Chr1B	441922777	+	NA	NA	NA	NA	NA	NA	T	T	N	N	T	N	N	N	N	N	N	N	N	N	N	N	N	N	N	N	N	T	N	N	N	N	N	N	N	N	T	N	N	N	N	N	N	N
857	BobWhite_c160_276	[T/C]	Chr7B	726953377	+	NA	NA	NA	NA	NA	NA	T	T	T	T	T	T	T	T	T	T	T	T	T	T	T	T	T	T	T	T	T	N	T	T	T	T	T	T	T	T	T	T	T	T	T	T	T	T
858	BobWhite_c160_492	[T/C]	Chr7B	726955500	+	NA	NA	NA	NA	NA	NA	C	C	N	N	C	C	C	C	C	C	C	C	C	C	C	C	N	N	C	C	C	Y	C	C	C	C	C	C	C	C	C	C	C	N	C	C	C	C
859	BobWhite_c16005_289	[T/C]	Chr1D	398154434	+	NA	NA	NA	NA	NA	NA	T	Y	N	N	Y	N	N	N	N	N	N	N	N	N	N	N	N	N	N	N	N	Y	N	N	N	N	N	N	N	N	Y	N	N	N	N	N	N	N
860	BobWhite_c16008_457	[A/G]	Chr6B	533268773	+	NA	NA	NA	NA	NA	NA	G	G	N	R	G	R	R	R	R	R	R	R	R	R	R	R	R	R	R	R	R	G	R	R	R	R	R	R	R	R	G	R	R	R	R	R	R	R
861	BobWhite_c16036_182	[A/G]	Chr2D	599867911	+	NA	NA	NA	NA	NA	NA	A	A	N	N	A	N	N	N	N	N	N	N	N	N	N	N	N	N	N	N	N	A	N	N	N	N	N	N	N	N	A	N	N	N	N	N	N	N
862	BobWhite_c16036_327	[A/C]	Chr2D	599867766	+	NA	NA	NA	NA	NA	NA	C	C	C	C	C	C	C	C	C	C	C	C	C	C	C	C	C	C	C	C	C	C	C	C	C	C	C	C	C	C	C	C	C	C	C	C	C	C
863	BobWhite_c16043_131	[T/C]	Chr7A	39131243	+	NA	NA	NA	NA	NA	NA	C	C	C	C	C	C	C	C	C	C	C	C	C	C	C	C	C	C	C	C	C	C	C	C	C	C	C	C	C	C	C	C	C	N	C	C	C	C
864	BobWhite_c16044_777	[A/G]	Chr2A	720070733	+	NA	NA	NA	NA	NA	NA	N	A	N	N	A	N	N	R	R	R	R	R	R	R	N	N	N	N	R	R	N	A	N	R	N	R	N	R	N	R	A	R	N	N	N	N	N	R
865	BobWhite_c16052_178	[T/C]	Chr5B	473171686	+	NA	NA	NA	NA	NA	NA	Y	Y	Y	Y	Y	Y	Y	Y	Y	N	Y	Y	Y	Y	Y	Y	Y	N	Y	N	Y	Y	Y	N	Y	Y	T	Y	N	Y	Y	N	Y	T	Y	Y	Y	Y
866	BobWhite_c16053_183	[A/G]	Chr2A	655943516	+	NA	NA	NA	NA	NA	NA	A	A	R	R	A	R	R	R	R	R	R	R	R	R	R	R	R	R	R	A	R	A	R	R	R	R	R	R	R	R	A	R	R	N	R	R	R	R
867	BobWhite_c16068_539	[A/C]	Chr2B	627667006	+	NA	NA	NA	NA	NA	NA	C	C	M	M	C	M	M	M	M	M	M	M	M	M	M	M	M	M	M	M	M	C	M	M	M	M	M	M	M	M	N	M	M	M	M	M	M	M
868	BobWhite_c16071_165	[T/C]	Chr3D	36693376	+	NA	NA	NA	NA	NA	NA	T	T	N	N	T	N	N	N	N	N	N	N	N	N	N	N	N	N	N	N	N	T	N	N	N	N	N	N	N	N	T	N	N	N	N	N	N	N
869	BobWhite_c16088_321	[A/G]	Chr2A	198019687	+	NA	NA	NA	NA	NA	NA	R	R	N	N	R	N	N	N	N	N	N	N	N	N	N	N	N	N	N	N	N	R	N	N	N	N	N	N	N	N	R	N	N	N	N	N	N	N
870	BobWhite_c16101_750	[T/C]	Chr6D	368242535	+	NA	NA	NA	NA	NA	NA	C	C	C	C	C	C	C	C	C	C	C	C	C	C	C	C	C	C	C	C	C	C	C	C	C	C	C	C	C	C	C	C	C	C	C	C	C	C
871	BobWhite_c1611_1365	[A/G]	Chr2D	63428078	+	NA	NA	NA	NA	NA	NA	A	A	A	A	A	A	A	A	A	A	A	A	A	A	A	A	A	A	A	R	A	A	A	A	A	A	A	A	A	A	A	A	A	N	A	A	A	A
872	BobWhite_c1611_1685	[A/G]	Chr2A	66235798	+	NA	NA	NA	NA	NA	NA	G	A	G	A	G	G	A	G	G	A	G	G	G	A	A	G	A	G	G	G	A	G	G	G	A	A	A	G	A	G	G	G	A	A	G	A	G	G
873	BobWhite_c16113_361	[A/G]	Chr6B	488038399	+	NA	NA	NA	NA	NA	NA	A	A	R	R	A	R	R	R	R	R	R	R	R	R	R	R	N	R	R	N	R	A	R	N	R	R	R	R	R	R	A	R	R	N	R	R	R	R
874	BobWhite_c16130_362	[A/G]	Chr2B	569293325	+	NA	NA	NA	NA	NA	NA	G	G	G	G	G	G	G	G	G	G	G	G	G	G	G	G	G	G	G	G	G	G	G	G	G	G	G	G	G	G	G	G	G	G	G	G	G	G
875	BobWhite_c16143_217	[T/C]	Chr5B	443609775	+	NA	NA	NA	NA	NA	NA	N	C	C	Y	T	Y	C	C	C	Y	Y	C	Y	Y	Y	C	N	C	C	C	C	C	Y	Y	C	C	Y	Y	Y	C	T	Y	Y	N	Y	C	Y	C
876	BobWhite_c16158_58	[T/C]	Chr7D	254493012	+	NA	NA	NA	NA	NA	NA	N	T	N	T	T	T	T	T	T	T	T	T	T	T	T	T	T	T	T	N	T	T	T	T	T	T	N	T	T	T	T	T	T	T	T	T	T	T
877	BobWhite_c16159_288	[A/G]	Chr4A	685518762	+	NA	NA	NA	NA	NA	NA	G	G	R	G	G	N	N	R	N	N	R	N	R	R	N	R	N	R	N	R	N	G	N	R	N	R	R	N	R	N	G	N	R	N	N	R	R	N
878	BobWhite_c16162_186	[T/C]	Chr2B	425499984	+	NA	NA	NA	NA	NA	NA	C	C	N	N	C	N	N	N	N	N	N	N	N	N	N	N	N	N	N	N	N	C	N	N	N	N	N	N	N	N	C	N	N	N	N	N	N	N
879	BobWhite_c16167_327	[T/C]	Chr1A	35553172	+	NA	NA	NA	NA	NA	NA	T	T	T	T	T	T	T	T	T	T	T	T	T	T	T	T	T	T	T	T	T	T	T	T	T	T	T	T	T	T	T	T	T	T	T	T	T	T
880	BobWhite_c1617_1765	[A/G]	Chr2D	400715861	+	NA	NA	NA	NA	NA	NA	G	G	N	G	G	G	N	N	N	G	G	G	N	G	G	R	G	N	G	G	N	G	G	N	G	G	N	G	N	G	G	N	G	G	G	N	G	N
881	BobWhite_c1617_799	[A/G]	Chr2B	479597716	+	NA	NA	NA	NA	NA	NA	A	A	N	N	A	N	N	N	N	N	N	N	N	N	N	N	N	N	N	N	N	A	N	N	N	N	N	N	N	N	A	N	N	N	N	N	N	N
882	BobWhite_c16182_53	[T/G]	Chr6D	7570513	+	NA	NA	NA	NA	NA	NA	K	G	K	G	K	K	G	K	G	G	K	K	K	K	K	K	G	G	K	G	G	G	G	G	G	K	K	G	G	G	G	G	G	G	G	K	K	K
883	BobWhite_c162_145	[A/G]	Chr4D	7865644	+	NA	NA	NA	NA	NA	NA	R	G	R	R	R	G	G	G	G	G	R	R	R	G	R	G	G	G	R	G	R	R	G	G	R	G	G	G	R	G	G	R	G	R	G	G	G	G
884	BobWhite_c16206_317	[T/C]	Chr1B	610382200	+	NA	NA	NA	NA	NA	NA	C	T	T	T	C	T	T	C	T	C	C	C	C	C	C	C	T	C	T	T	T	T	T	T	C	C	T	C	C	T	C	T	T	T	C	T	T	T
885	BobWhite_c16210_94	[T/C]	Chr1A	362967189	+	NA	NA	NA	NA	NA	NA	C	C	Y	Y	C	Y	Y	Y	Y	Y	Y	Y	Y	Y	Y	N	N	Y	Y	Y	Y	C	Y	Y	Y	Y	Y	Y	Y	Y	C	Y	Y	T	Y	Y	Y	Y
886	BobWhite_c16212_533	[T/C]	Chr1B	62379971	+	NA	NA	NA	NA	NA	NA	N	T	T	N	T	Y	Y	Y	N	N	Y	Y	Y	Y	Y	N	T	N	Y	T	Y	T	Y	Y	Y	Y	T	Y	N	Y	T	T	Y	N	Y	Y	Y	Y
887	BobWhite_c16216_155	[T/C]	Chr5A	21202270	+	NA	NA	NA	NA	NA	NA	T	T	T	T	T	T	T	T	T	T	T	T	T	T	T	T	T	T	T	T	T	T	T	T	T	T	N	T	T	T	T	T	T	T	T	T	T	T
888	BobWhite_c16216_55	[T/C]	Chr5D	28986325	+	NA	NA	NA	NA	NA	NA	T	T	T	T	T	T	T	T	T	T	T	T	T	T	T	T	T	T	T	T	T	T	T	T	T	T	T	T	T	T	T	T	T	Y	T	T	T	T
889	BobWhite_c16226_434	[T/C]	Chr4D	45301891	+	NA	NA	NA	NA	NA	NA	T	T	N	N	T	N	N	N	N	N	N	N	N	N	N	N	N	N	N	N	N	T	N	N	N	N	N	N	N	N	T	N	N	N	N	N	N	N
890	BobWhite_c16228_208	[A/G]	Chr4D	315436785	+	NA	NA	NA	NA	NA	NA	G	G	G	G	G	G	G	G	G	G	G	G	G	G	G	G	G	G	G	G	G	G	G	G	G	G	G	G	G	G	G	G	G	G	G	G	G	G
891	BobWhite_c1623_2061	[T/C]	Chr1B	426283635	+	NA	NA	NA	NA	NA	NA	N	T	T	T	T	T	T	T	T	T	T	T	T	T	T	T	T	T	T	T	T	T	T	T	T	T	T	T	T	T	T	T	T	T	T	T	T	T
892	BobWhite_c16234_262	[T/C]	Chr1A	432018593	+	NA	NA	NA	NA	NA	NA	N	T	N	N	T	N	N	N	N	N	N	N	N	N	N	N	N	N	N	N	N	T	N	N	N	N	N	N	N	N	T	N	N	N	N	N	N	N
893	BobWhite_c16234_286	[T/C]	Chr1A	432018569	+	NA	NA	NA	NA	NA	NA	C	C	C	C	C	C	C	C	C	C	C	C	C	C	C	C	C	C	C	C	C	C	C	C	C	C	C	C	C	C	C	C	C	C	C	C	C	C
894	BobWhite_c16248_216	[T/G]	Chr2D	637261058	+	NA	NA	NA	NA	NA	NA	T	T	N	N	T	N	N	N	N	N	N	N	N	N	N	N	N	N	N	N	N	T	N	N	N	N	N	N	N	N	T	N	N	N	N	N	N	N
895	BobWhite_c16248_382	[A/G]	Chr2D	637260944	+	NA	NA	NA	NA	NA	NA	G	G	A	A	G	A	A	A	A	A	A	A	A	A	A	A	A	A	A	A	A	G	A	A	A	A	A	A	A	A	G	A	A	A	A	A	A	A
896	BobWhite_c16248_815	[T/C]	Chr2D	637259173	+	NA	NA	NA	NA	NA	NA	C	C	Y	Y	C	Y	Y	Y	Y	Y	Y	Y	Y	Y	Y	Y	Y	Y	Y	Y	Y	C	Y	Y	Y	Y	Y	Y	Y	Y	C	Y	Y	Y	Y	Y	Y	Y
897	BobWhite_c16248_851	[A/G]	Chr2B	786079264	+	NA	NA	NA	NA	NA	NA	A	A	N	R	A	R	R	N	R	R	R	R	R	R	R	R	R	R	R	N	R	A	R	R	R	R	R	R	R	N	A	R	R	R	R	R	R	N
898	BobWhite_c16269_58	[T/C]	Chr7B	410821886	+	NA	NA	NA	NA	NA	NA	N	C	C	C	C	C	C	C	C	C	C	C	C	C	C	C	C	C	C	C	C	C	C	C	C	C	C	C	C	C	C	C	C	C	C	C	C	C
899	BobWhite_c1627_567	[A/G]	Chr3A	695564663	+	NA	NA	NA	NA	NA	NA	R	R	R	R	R	R	R	R	R	R	R	R	R	R	R	R	R	R	R	R	R	R	R	R	R	R	R	R	R	R	R	R	R	R	R	R	R	R
900	BobWhite_c16273_403	[T/C]	Chr2A	176461694	+	NA	NA	NA	NA	NA	NA	N	T	T	T	T	T	T	T	T	T	T	T	T	T	T	T	T	T	T	T	T	T	T	T	T	T	T	T	T	T	T	T	T	T	T	T	T	T
901	BobWhite_c16280_521	[T/C]	Chr1B	543376562	+	NA	NA	NA	NA	NA	NA	C	C	C	C	C	C	C	C	C	C	C	C	C	C	C	C	C	C	C	C	C	C	C	C	C	C	C	C	C	C	C	C	C	N	C	C	C	C
902	BobWhite_c16301_60	[T/C]	Chr6B	242611723	+	NA	NA	NA	NA	NA	NA	Y	Y	N	Y	Y	Y	Y	Y	Y	Y	Y	Y	Y	Y	Y	Y	Y	Y	Y	Y	Y	Y	Y	Y	Y	Y	Y	Y	Y	Y	Y	Y	Y	N	Y	Y	Y	Y
903	BobWhite_c16304_305	[T/C]	Chr5A	332420879	+	NA	NA	NA	NA	NA	NA	C	C	Y	N	C	C	N	N	C	N	C	C	N	C	C	N	Y	N	C	Y	N	C	C	N	N	C	Y	N	N	C	C	N	C	Y	C	N	N	N
904	BobWhite_c16317_641	[T/C]	Chr7A	647115959	+	NA	NA	NA	NA	NA	NA	C	Y	N	Y	C	Y	Y	Y	Y	Y	Y	Y	Y	Y	Y	Y	Y	N	Y	Y	Y	T	Y	Y	Y	Y	N	Y	Y	Y	Y	Y	Y	N	Y	Y	Y	Y
905	BobWhite_c16317_75	[T/C]	Chr7D	559174014	+	NA	NA	NA	NA	NA	NA	N	T	T	T	T	T	T	T	T	T	T	T	T	T	T	T	T	T	T	T	T	T	N	T	T	T	T	T	T	T	T	T	T	T	T	T	T	T
906	BobWhite_c1633_643	[T/C]	Chr6B	677101544	+	NA	NA	NA	NA	NA	NA	N	C	Y	C	C	C	C	C	C	C	C	C	C	C	C	C	C	Y	C	N	N	C	C	C	C	C	C	C	C	C	C	C	C	N	C	C	C	C
907	BobWhite_c1634_470	[T/C]	Chr6A	588218664	+	NA	NA	NA	NA	NA	NA	C	Y	N	C	C	C	C	C	C	C	C	C	C	C	C	C	C	C	C	C	C	C	C	C	C	C	C	C	C	C	Y	C	C	Y	C	C	C	C
908	BobWhite_c1634_563	[A/G]	Chr2A	457488486	+	NA	NA	NA	NA	NA	NA	R	G	G	G	R	G	G	G	G	G	G	G	G	G	G	G	G	G	G	G	G	R	G	G	G	G	G	G	G	G	R	G	G	G	G	G	G	G
909	BobWhite_c16346_73	[T/C]	Chr7D	115645912	+	NA	NA	NA	NA	NA	NA	C	C	N	C	C	C	N	C	C	C	C	C	N	C	C	N	N	N	C	C	N	C	C	C	C	C	N	C	N	C	C	N	C	N	C	C	C	C
910	BobWhite_c1635_691	[A/G]	Chr7D	631946839	+	NA	NA	NA	NA	NA	NA	A	A	A	A	A	A	A	A	A	A	A	A	A	A	A	A	A	A	A	A	A	A	A	A	A	A	A	A	A	A	A	A	A	A	A	A	A	A
911	BobWhite_c16355_308	[A/G]	Chr1D	311946331	+	NA	NA	NA	NA	NA	NA	N	A	N	R	A	R	N	R	N	N	R	R	N	R	R	N	N	N	R	N	R	A	R	N	R	R	N	R	N	R	A	N	R	N	N	R	R	R
912	BobWhite_c16397_524	[T/G]	Chr5A	621551223	+	NA	NA	NA	NA	NA	NA	T	G	K	N	N	T	N	G	G	T	G	G	T	T	T	T	T	G	T	T	G	T	T	T	T	T	T	G	G	G	G	G	G	G	T	T	T	T
913	BobWhite_c16398_128	[A/G]	Chr5B	520829526	+	NA	NA	NA	NA	NA	NA	A	A	N	N	A	N	N	N	N	N	N	N	N	N	N	N	N	N	N	N	N	A	N	N	N	N	N	N	N	N	A	N	N	N	N	N	N	N
914	BobWhite_c16404_274	[T/C]	Chr6D	129219537	+	NA	NA	NA	NA	NA	NA	T	T	N	N	T	T	T	T	T	T	T	T	T	T	T	T	T	N	T	N	T	T	T	T	T	T	N	T	T	T	T	T	T	N	T	T	T	T
915	BobWhite_c16404_486	[A/C]	Chr6D	129222703	+	NA	NA	NA	NA	NA	NA	A	A	A	A	A	A	A	A	A	A	A	A	A	A	A	A	A	A	A	A	A	A	A	A	A	A	A	A	A	A	A	A	A	A	A	A	A	A
916	BobWhite_c16436_154	[T/C]	Chr2D	382026921	+	NA	NA	NA	NA	NA	NA	Y	T	C	N	Y	C	N	C	N	N	C	C	C	C	N	C	Y	C	C	C	N	Y	C	C	C	C	Y	C	N	N	Y	C	N	N	C	N	C	C
917	BobWhite_c16439_1102	[T/C]	Chr2D	64874678	+	NA	NA	NA	NA	NA	NA	C	T	T	C	T	C	T	T	T	T	C	T	C	C	T	T	T	C	T	C	C	C	C	T	T	T	C	C	T	T	T	C	C	T	T	T	C	C
918	BobWhite_c16439_1143	[T/C]	Chr2D	64874637	+	NA	NA	NA	NA	NA	NA	C	T	T	C	T	C	T	T	T	T	C	T	C	C	T	T	T	C	T	C	C	C	C	T	T	T	C	C	T	T	T	C	C	T	T	T	C	C
919	BobWhite_c16489_327	[A/G]	Chr7B	575114791	+	NA	NA	NA	NA	NA	NA	A	G	G	A	G	A	A	G	A	G	A	G	A	G	A	A	A	A	A	G	G	G	G	G	A	A	G	G	G	A	G	G	A	A	A	G	A	A
920	BobWhite_c16504_456	[T/C]	Chr1A	369295995	+	NA	NA	NA	NA	NA	NA	C	C	Y	Y	C	Y	Y	Y	Y	Y	Y	Y	Y	Y	Y	Y	Y	Y	Y	Y	Y	C	Y	Y	Y	Y	Y	Y	Y	Y	C	Y	Y	Y	Y	Y	Y	Y
921	BobWhite_c16508_212	[A/G]	Chr2B	375978039	+	NA	NA	NA	NA	NA	NA	G	G	N	R	G	R	R	R	R	R	R	R	R	R	R	R	R	R	R	G	R	G	R	R	R	R	R	R	R	R	G	R	R	A	R	R	R	R
922	BobWhite_c16517_806	[T/C]	Chr4A	264155517	+	NA	NA	NA	NA	NA	NA	T	Y	T	T	Y	T	T	T	T	T	T	T	T	T	T	T	T	T	T	N	T	N	T	T	T	T	T	T	T	T	N	T	T	T	T	T	T	T
923	BobWhite_c16529_248	[A/G]	Chr7B	752222491	+	NA	NA	NA	NA	NA	NA	R	G	A	A	G	A	A	A	A	A	A	A	A	A	A	A	A	A	A	A	A	G	A	A	A	A	A	A	A	A	G	A	A	A	A	A	A	A
924	BobWhite_c16529_703	[A/G]	Chr7D	638934334	+	NA	NA	NA	NA	NA	NA	G	G	N	N	G	N	N	N	N	N	N	N	N	N	N	N	N	N	N	N	N	G	N	N	N	N	N	N	N	N	G	N	N	N	N	N	N	N
925	BobWhite_c1654_440	[A/G]	Chr2B	443220453	+	NA	NA	NA	NA	NA	NA	G	G	G	G	G	G	G	G	G	G	G	G	G	G	G	G	G	G	G	G	G	G	G	G	G	G	G	G	G	G	G	G	G	N	G	G	G	G
926	BobWhite_c16543_993	[A/C]	Chr1B	633152531	+	NA	NA	NA	NA	NA	NA	C	A	N	M	A	M	M	M	N	M	M	N	M	M	M	N	M	M	M	N	M	A	M	N	M	M	M	M	M	M	A	M	M	M	M	M	N	M
927	BobWhite_c16545_356	[T/C]	Chr2B	384769053	+	NA	NA	NA	NA	NA	NA	C	C	N	C	C	C	C	N	C	C	C	C	C	C	C	N	N	N	C	C	C	C	C	C	C	C	C	C	C	C	C	N	C	N	C	C	C	C
928	BobWhite_c16554_348	[T/C]	Chr5B	548494952	+	NA	NA	NA	NA	NA	NA	C	C	N	C	C	C	C	C	C	C	C	C	C	C	C	C	C	C	C	C	C	C	C	C	C	C	C	C	C	C	C	N	C	N	C	C	C	C
929	BobWhite_c16559_71	[T/G]	Chr1D	102713331	+	NA	NA	NA	NA	NA	NA	T	T	N	N	T	N	N	N	N	N	N	N	N	N	N	N	N	N	N	N	N	T	N	N	N	N	N	N	N	N	T	N	N	N	N	N	N	N
930	BobWhite_c16559_93	[T/C]	Chr1D	102713309	+	NA	NA	NA	NA	NA	NA	T	T	N	N	T	Y	Y	Y	Y	Y	Y	Y	Y	Y	Y	N	N	N	Y	N	Y	T	Y	Y	Y	Y	N	Y	Y	Y	T	N	Y	N	Y	Y	Y	Y
931	BobWhite_c1656_186	[A/G]	Chr4B	8355223	+	NA	NA	NA	NA	NA	NA	A	A	N	N	A	N	N	N	N	N	N	N	N	N	N	N	N	N	N	N	N	A	N	N	N	N	N	N	N	N	A	N	N	N	N	N	N	N
932	BobWhite_c1656_845	[A/G]	Chr4B	8356037	+	NA	NA	NA	NA	NA	NA	A	A	A	A	A	A	A	A	A	A	A	A	A	A	A	A	A	A	A	A	A	A	A	A	A	A	A	A	A	A	A	A	A	A	A	A	A	A
933	BobWhite_c16576_277	[T/C]	Chr5A	678965540	+	NA	NA	NA	NA	NA	NA	T	T	C	C	T	C	C	C	C	C	C	C	C	C	C	N	C	C	C	Y	C	T	C	C	C	C	N	C	N	C	T	N	C	C	C	C	C	C
934	BobWhite_c16576_55	[A/G]	Chr5A	678965145	+	NA	NA	NA	NA	NA	NA	G	G	N	G	G	G	G	G	G	G	G	G	G	G	G	N	G	G	G	N	G	G	G	G	G	G	N	G	N	G	G	G	G	G	G	G	G	G
935	BobWhite_c16578_171	[A/C]	Chr5D	552271008	+	NA	NA	NA	NA	NA	NA	N	A	A	A	A	A	A	A	A	A	A	A	A	A	A	A	A	A	A	A	A	A	A	A	A	A	A	A	A	A	A	A	A	N	A	A	A	A
936	BobWhite_c16616_482	[T/C]	Chr3D	475863979	+	NA	NA	NA	NA	NA	NA	C	C	C	C	C	C	C	C	C	C	C	C	C	C	C	C	C	C	C	C	C	C	C	C	C	C	C	C	C	C	C	C	C	C	C	C	C	C
937	BobWhite_c16620_309	[T/C]	ChrUnknown	286341983	+	NA	NA	NA	NA	NA	NA	N	T	T	T	T	T	T	T	T	T	T	T	T	T	T	T	T	T	T	T	T	T	T	T	T	T	T	T	T	T	T	T	T	T	T	T	T	T
938	BobWhite_c16622_226	[A/G]	Chr2A	577311848	+	NA	NA	NA	NA	NA	NA	G	G	R	R	G	R	R	R	R	R	R	R	R	R	R	R	R	R	R	N	R	G	R	R	R	R	R	R	R	R	G	R	R	N	R	R	R	R
939	BobWhite_c16623_68	[T/C]	Chr1D	52635134	+	NA	NA	NA	NA	NA	NA	C	C	C	C	C	C	C	C	C	C	C	C	C	C	C	C	C	C	C	C	C	C	C	C	C	C	C	C	C	C	C	C	C	C	C	C	C	C
940	BobWhite_c16635_331	[A/G]	Chr6B	136798025	+	NA	NA	NA	NA	NA	NA	A	A	A	A	A	A	A	A	A	A	A	A	A	A	A	A	A	A	A	A	A	A	A	A	A	A	A	A	A	A	A	A	A	A	A	A	A	A
941	BobWhite_c16640_424	[A/G]	Chr3D	291570638	+	NA	NA	NA	NA	NA	NA	N	G	N	N	G	N	N	N	N	N	N	N	N	N	N	N	N	N	N	N	N	G	N	N	N	N	N	N	N	N	G	N	N	N	N	N	N	N
942	BobWhite_c16654_166	[A/G]	Chr5D	48118877	+	NA	NA	NA	NA	NA	NA	A	A	A	A	A	A	A	A	A	A	A	A	A	A	A	A	A	A	A	A	A	A	A	A	A	A	A	A	A	A	A	A	A	A	A	A	A	A
943	BobWhite_c16655_421	[A/G]	Chr2D	65068674	+	NA	NA	NA	NA	NA	NA	A	G	A	G	A	G	A	A	A	A	G	A	G	G	A	A	A	G	A	G	G	G	G	A	A	A	G	G	A	A	A	G	G	A	A	A	G	G
944	BobWhite_c16667_296	[T/C]	Chr5B	81039963	+	NA	NA	NA	NA	NA	NA	Y	Y	T	T	Y	T	T	T	T	T	T	T	T	T	T	T	T	T	T	T	T	Y	T	T	T	T	T	T	T	T	Y	T	T	T	T	T	N	T
945	BobWhite_c16675_120	[T/C]	Chr6D	92527406	+	NA	NA	NA	NA	NA	NA	T	T	Y	Y	T	Y	Y	Y	Y	Y	Y	Y	Y	Y	Y	Y	Y	Y	Y	Y	Y	T	Y	Y	Y	Y	Y	Y	Y	Y	T	Y	Y	Y	Y	Y	Y	Y
946	BobWhite_c16677_234	[T/C]	Chr4D	367971546	+	NA	NA	NA	NA	NA	NA	T	T	N	N	T	T	T	T	T	T	T	T	T	T	T	T	T	N	T	T	T	T	T	T	T	T	T	T	T	T	T	T	T	T	T	T	T	T
947	BobWhite_c16677_261	[T/C]	Chr4D	367971546	+	NA	NA	NA	NA	NA	NA	C	C	N	N	C	T	T	T	T	N	T	T	T	T	T	T	N	N	T	T	T	C	T	T	T	T	T	T	T	T	C	T	T	T	T	T	T	T
948	BobWhite_c1668_524	[T/G]	Chr6A	571250718	+	NA	NA	NA	NA	NA	NA	T	T	T	T	T	T	T	T	T	T	T	T	T	T	T	T	T	T	T	T	T	T	T	T	T	T	T	T	T	T	T	T	T	T	T	T	T	T
949	BobWhite_c16704_271	[A/G]	Chr7D	251742783	+	NA	NA	NA	NA	NA	NA	N	A	A	A	A	A	A	A	A	A	A	A	A	A	A	A	A	A	A	A	A	A	A	A	A	A	A	A	A	A	A	A	A	A	A	A	A	A
950	BobWhite_c16730_287	[T/C]	Chr4B	424119274	+	NA	NA	NA	NA	NA	NA	T	T	T	T	T	T	T	T	T	T	T	T	T	T	T	T	T	T	T	T	T	T	T	T	T	T	T	T	T	T	T	T	T	T	T	T	T	T
951	BobWhite_c16735_131	[T/C]	Chr2B	451067251	+	NA	NA	NA	NA	NA	NA	N	T	T	T	T	T	T	T	T	T	T	T	T	T	T	T	T	T	T	T	T	T	T	T	T	T	T	T	T	T	T	T	T	T	T	T	T	T
952	BobWhite_c16735_176	[A/C]	Chr2B	451067296	+	NA	NA	NA	NA	NA	NA	N	M	M	C	M	C	C	N	C	C	C	C	N	C	C	C	C	C	C	N	C	M	N	N	C	C	C	N	C	C	M	C	C	C	C	C	N	C
953	BobWhite_c16735_362	[A/G]	Chr2B	451067482	+	NA	NA	NA	NA	NA	NA	A	A	A	A	A	A	A	A	A	A	A	A	A	A	A	A	A	A	A	R	A	A	A	A	A	A	A	A	A	A	A	A	A	N	A	A	A	A
954	BobWhite_c16763_87	[A/C]	Chr3A	585841404	+	NA	NA	NA	NA	NA	NA	N	C	N	N	C	A	A	A	A	A	A	A	A	A	A	A	N	N	A	A	A	C	A	A	A	A	N	A	A	A	C	A	A	N	A	A	A	A
955	BobWhite_c16775_503	[A/G]	Chr5B	4746383	+	NA	NA	NA	NA	NA	NA	G	G	R	R	G	R	R	R	R	R	R	R	R	R	R	R	R	R	R	R	R	G	R	R	R	R	R	R	R	R	G	R	R	R	R	R	R	R
956	BobWhite_c16775_823	[A/G]	Chr5A	3334018	+	NA	NA	NA	NA	NA	NA	N	G	N	G	G	G	G	N	G	G	G	G	G	G	G	N	N	N	G	G	N	G	G	G	G	G	G	G	N	G	G	G	G	N	G	G	G	G
957	BobWhite_c16787_205	[T/C]	Chr7B	212343351	+	NA	NA	NA	NA	NA	NA	N	C	C	C	C	C	C	C	C	C	C	C	C	C	C	C	C	C	C	C	C	C	C	C	C	C	C	C	C	C	C	C	C	N	C	C	C	C
958	BobWhite_c16792_262	[T/C]	Chr7D	4881295	+	NA	NA	NA	NA	NA	NA	T	T	T	T	T	T	T	T	T	T	T	T	T	T	T	T	T	T	T	T	T	T	T	T	T	T	T	T	T	T	T	T	T	T	T	T	T	T
959	BobWhite_c16792_432	[T/C]	Chr7D	4881124	+	NA	NA	NA	NA	NA	NA	C	Y	C	C	C	Y	Y	C	C	C	C	C	Y	C	Y	N	Y	Y	C	C	Y	C	C	C	C	Y	Y	C	C	C	Y	C	Y	Y	Y	C	Y	C
960	BobWhite_c16792_586	[T/C]	Chr7A	4549689	+	NA	NA	NA	NA	NA	NA	C	C	N	N	C	N	N	N	N	N	N	N	N	N	N	N	N	N	N	N	N	C	N	N	N	N	N	N	N	N	C	N	N	N	N	N	N	N
961	BobWhite_c16801_126	[A/G]	Chr1A	104213708	+	NA	NA	NA	NA	NA	NA	G	G	G	G	G	G	G	G	G	G	G	G	G	G	G	G	G	G	G	G	G	G	G	G	G	G	G	G	G	G	G	G	G	G	G	G	G	G
962	BobWhite_c16803_175	[A/G]	Chr4D	433822812	+	NA	NA	NA	NA	NA	NA	N	A	N	N	A	G	G	G	G	G	G	G	G	G	G	N	N	G	G	N	G	A	G	G	G	G	G	G	G	G	A	G	G	N	G	G	G	G
963	BobWhite_c16816_284	[T/C]	Chr1D	8293892	+	NA	NA	NA	NA	NA	NA	Y	C	C	C	C	C	C	C	C	C	C	C	C	C	C	C	C	C	C	C	C	C	C	C	C	C	C	C	C	C	C	C	C	C	C	C	C	C
964	BobWhite_c16818_388	[A/G]	Chr4D	3820315	+	NA	NA	NA	NA	NA	NA	N	A	A	A	A	A	A	N	A	A	A	A	A	A	A	A	A	A	A	A	A	A	A	A	A	A	A	A	A	A	A	A	A	A	A	A	A	A
965	BobWhite_c16824_151	[T/G]	Chr1D	486923077	+	NA	NA	NA	NA	NA	NA	N	T	N	N	T	N	N	N	N	N	N	N	N	N	N	N	N	N	N	N	N	T	N	N	N	N	N	N	N	N	T	N	N	N	N	N	N	N
966	BobWhite_c16842_457	[T/C]	Chr6B	704552480	+	NA	NA	NA	NA	NA	NA	C	C	N	C	C	C	C	C	C	C	C	C	C	C	C	C	N	C	C	C	N	C	C	C	C	C	C	C	C	C	C	N	C	N	C	C	C	C
967	BobWhite_c16847_343	[A/G]	Chr3B	427407471	+	NA	NA	NA	NA	NA	NA	G	G	N	N	G	N	N	N	N	N	N	N	N	N	N	N	N	N	N	N	N	G	N	N	N	N	N	N	N	N	G	N	N	N	N	N	N	N
968	BobWhite_c16847_99	[A/G]	Chr3B	427407715	+	NA	NA	NA	NA	NA	NA	A	A	A	A	A	A	A	A	A	A	A	A	A	A	A	A	A	A	A	A	A	A	A	A	A	A	A	A	A	A	A	A	A	A	A	A	A	A
969	BobWhite_c16853_232	[A/G]	Chr3D	76460516	+	NA	NA	NA	NA	NA	NA	G	G	N	G	G	G	G	N	G	G	G	G	G	G	G	G	N	G	G	N	G	G	G	N	G	G	N	G	G	G	G	N	G	N	G	G	G	G
970	BobWhite_c16907_477	[A/G]	Chr7B	724763413	+	NA	NA	NA	NA	NA	NA	G	G	G	G	G	G	G	G	G	G	G	G	G	G	G	G	G	G	G	G	G	G	G	G	G	G	G	G	G	G	G	G	G	G	G	G	G	G
971	BobWhite_c16916_658	[T/C]	Chr5D	551923098	+	NA	NA	NA	NA	NA	NA	C	C	C	C	C	C	C	C	C	C	C	C	C	C	C	C	N	C	Y	C	C	Y	C	Y	C	Y	C	Y	C	C	C	C	C	C	C	C	C	C
972	BobWhite_c16917_732	[A/G]	Chr2D	586226429	+	NA	NA	NA	NA	NA	NA	A	G	G	G	A	G	A	A	A	A	G	A	A	A	A	A	G	G	A	A	G	G	A	G	A	G	A	G	G	A	A	A	G	G	A	G	G	G
973	BobWhite_c16923_64	[A/G]	Chr2B	714748144	+	NA	NA	NA	NA	NA	NA	A	G	G	A	A	A	G	G	A	A	G	G	G	G	G	G	A	G	A	G	A	G	G	G	A	A	G	G	G	A	A	G	A	A	A	A	G	A
974	BobWhite_c16930_937	[T/G]	Chr5A	78895922	+	NA	NA	NA	NA	NA	NA	G	G	K	K	G	K	K	K	K	K	K	K	K	K	K	K	K	K	K	K	K	G	K	K	K	K	K	K	K	K	G	K	K	K	K	K	K	K
975	BobWhite_c16945_294	[A/G]	Chr2A	83996572	+	NA	NA	NA	NA	NA	NA	G	G	G	G	G	G	G	G	G	G	G	G	G	G	G	G	G	G	G	G	G	G	G	G	G	G	G	G	G	G	G	G	G	N	G	G	G	G
976	BobWhite_c16963_143	[A/G]	Chr4B	576107741	+	NA	NA	NA	NA	NA	NA	G	G	G	G	G	G	G	G	G	G	G	G	G	G	G	G	G	G	G	G	G	G	G	G	G	G	G	G	G	G	G	G	G	G	G	G	G	G
977	BobWhite_c16966_399	[T/C]	Chr3B	782190900	+	NA	NA	NA	NA	NA	NA	N	C	C	C	C	C	C	C	C	C	C	C	C	C	C	C	C	C	C	C	C	C	C	C	C	C	C	C	C	C	C	C	C	C	C	C	C	C
978	BobWhite_c16972_434	[T/G]	Chr6D	488478326	+	NA	NA	NA	NA	NA	NA	G	G	K	K	G	K	K	K	K	K	K	K	K	K	K	K	K	K	K	K	K	G	K	K	K	K	K	K	K	K	G	K	K	K	K	K	K	K
979	BobWhite_c16977_171	[T/G]	Chr3B	104404299	+	NA	NA	NA	NA	NA	NA	G	G	N	N	G	N	N	N	N	N	N	N	N	N	N	N	N	N	N	N	N	G	N	N	N	N	N	N	N	N	G	N	N	N	N	N	N	N
980	BobWhite_c16977_571	[T/G]	Chr3B	104402090	+	NA	NA	NA	NA	NA	NA	G	G	K	N	G	G	G	G	G	G	G	G	G	G	G	N	N	N	G	G	G	G	G	G	G	G	N	G	G	G	G	N	G	G	G	G	G	G
981	BobWhite_c16979_221	[A/G]	Chr3B	301413844	+	NA	NA	NA	NA	NA	NA	N	G	N	N	G	N	N	N	N	N	N	N	N	N	N	N	N	N	N	N	N	G	N	N	N	N	N	N	N	N	G	N	N	N	N	N	N	N
982	BobWhite_c16987_106	[A/G]	Chr5B	534785226	+	NA	NA	NA	NA	NA	NA	G	A	A	G	A	G	A	A	A	G	A	G	G	A	G	A	A	A	G	G	A	A	G	G	A	A	G	G	A	A	G	A	G	A	G	A	G	A
983	BobWhite_c16999_358	[A/G]	Chr5A	271797861	+	NA	NA	NA	NA	NA	NA	A	A	R	A	A	A	A	A	A	A	A	A	A	A	A	A	A	A	A	A	A	A	A	A	A	A	A	A	A	A	A	A	A	A	A	A	A	A
984	BobWhite_c16999_592	[T/C]	Chr5D	212454024	+	NA	NA	NA	NA	NA	NA	T	T	N	C	T	N	N	C	N	N	N	N	N	C	N	N	Y	N	C	N	N	T	N	N	N	C	N	N	N	C	T	N	N	N	N	N	N	N
985	BobWhite_c17021_269	[A/G]	Chr3A	13820282	+	NA	NA	NA	NA	NA	NA	G	R	N	N	R	N	N	N	N	N	N	N	N	N	N	N	N	N	N	N	N	R	N	N	N	N	N	N	N	N	R	N	N	N	N	N	N	N
986	BobWhite_c17021_297	[T/C]	Chr3A	13820310	+	NA	NA	NA	NA	NA	NA	Y	C	T	T	C	T	T	T	T	T	T	T	T	T	T	T	T	T	T	C	T	C	T	T	T	T	T	T	T	T	C	T	T	T	T	T	T	T
987	BobWhite_c17024_396	[T/C]	Chr2A	738597088	+	NA	NA	NA	NA	NA	NA	T	T	T	T	T	T	T	T	T	T	T	T	T	T	T	T	T	T	T	T	T	T	T	T	T	T	T	T	T	T	T	T	T	T	T	T	T	T
988	BobWhite_c17032_179	[T/C]	Chr1B	621047919	+	NA	NA	NA	NA	NA	NA	C	C	N	Y	C	Y	Y	N	Y	Y	Y	Y	Y	Y	Y	Y	Y	N	Y	N	Y	C	Y	Y	Y	Y	Y	Y	Y	Y	C	Y	Y	Y	Y	Y	Y	Y
989	BobWhite_c17044_155	[A/C]	Chr4B	527119644	+	NA	NA	NA	NA	NA	NA	A	C	C	A	C	A	C	C	C	C	C	A	A	A	A	C	C	C	C	N	A	C	C	A	C	C	C	C	C	C	C	A	C	C	C	C	C	C
990	BobWhite_c17045_186	[A/G]	Chr5A	668306551	+	NA	NA	NA	NA	NA	NA	R	R	N	N	R	N	N	N	N	N	N	N	N	N	N	N	N	N	N	N	N	R	N	N	N	N	N	N	N	N	R	N	N	N	N	N	N	N
991	BobWhite_c17047_268	[T/C]	Chr2B	41437	+	NA	NA	NA	NA	NA	NA	Y	C	N	N	C	N	N	N	N	N	N	N	N	N	N	N	N	N	N	N	N	C	N	N	N	N	N	N	N	N	C	N	N	N	N	N	N	N
992	BobWhite_c17047_352	[A/G]	Chr2B	41520	+	NA	NA	NA	NA	NA	NA	G	G	N	R	G	R	R	R	R	R	R	R	R	R	R	R	N	R	R	R	R	G	R	R	R	R	R	R	R	R	G	R	R	N	R	R	R	R
993	BobWhite_c17058_113	[T/C]	Chr3B	798814563	+	NA	NA	NA	NA	NA	NA	C	C	C	C	C	C	C	C	C	C	C	C	C	C	C	C	C	C	C	C	C	C	C	C	C	C	C	C	C	C	C	C	C	C	C	C	C	C
994	BobWhite_c17072_584	[T/C]	Chr1A	394459649	+	NA	NA	NA	NA	NA	NA	C	C	N	N	C	Y	Y	Y	Y	Y	Y	Y	Y	Y	Y	Y	N	N	Y	Y	Y	C	Y	Y	Y	Y	N	Y	Y	Y	C	N	Y	C	Y	Y	Y	Y
995	BobWhite_c17086_197	[A/G]	Chr6A	227956841	+	NA	NA	NA	NA	NA	NA	N	A	N	A	R	R	R	R	A	A	A	R	A	A	R	A	A	A	A	A	R	A	A	A	A	A	A	R	A	A	A	A	A	A	A	A	R	A
996	BobWhite_c17095_237	[A/G]	Chr7A	617403774	+	NA	NA	NA	NA	NA	NA	G	G	G	G	G	G	G	G	G	G	G	G	G	G	G	G	G	G	G	G	G	G	G	G	G	G	G	G	G	G	G	G	G	G	G	G	G	G
997	BobWhite_c17099_263	[T/C]	Chr6B	723456901	+	NA	NA	NA	NA	NA	NA	Y	C	Y	Y	Y	Y	Y	T	N	N	Y	Y	T	Y	Y	Y	Y	Y	T	Y	T	Y	Y	Y	T	T	Y	T	N	N	C	Y	T	Y	T	T	Y	T
998	BobWhite_c1710_211	[T/C]	Chr1D	301272891	+	NA	NA	NA	NA	NA	NA	N	T	T	T	T	T	T	T	T	T	T	T	T	T	T	T	T	T	T	T	T	T	T	T	T	T	T	T	T	T	T	T	T	T	T	T	N	T
999	BobWhite_c17113_240	[A/G]	Chr2A	755743848	+	NA	NA	NA	NA	NA	NA	G	G	G	G	G	G	G	G	G	G	G	G	G	G	G	G	G	G	G	G	G	G	G	G	G	G	G	G	G	G	G	G	G	N	G	G	G	G
1000	BobWhite_c1712_293	[T/G]	Chr6D	367602438	+	NA	NA	NA	NA	NA	NA	G	K	N	N	K	N	N	N	N	N	N	N	N	N	N	N	N	N	N	N	N	G	N	N	N	N	N	N	N	N	G	N	N	N	N	N	N	N
1001	BobWhite_c17123_178	[T/G]	ChrUnknown	313775905	+	NA	NA	NA	NA	NA	NA	N	G	G	G	G	G	G	G	G	G	G	G	G	G	G	G	G	G	G	G	G	G	G	G	G	G	G	G	G	G	G	G	G	G	G	G	G	G
1002	BobWhite_c17124_282	[A/G]	Chr1D	405350879	+	NA	NA	NA	NA	NA	NA	A	A	A	A	A	A	A	A	A	A	A	A	A	A	A	A	A	A	A	A	A	A	A	A	A	A	A	A	A	A	A	A	A	A	A	A	A	A
1003	BobWhite_c17124_323	[A/G]	Chr1D	405350838	+	NA	NA	NA	NA	NA	NA	N	A	A	A	A	A	A	A	A	A	A	A	A	A	A	A	A	A	A	A	A	A	A	A	A	A	A	A	A	A	A	A	A	A	A	A	A	A
1004	BobWhite_c17133_107	[T/C]	Chr5D	58481720	+	NA	NA	NA	NA	NA	NA	N	C	N	N	C	N	N	N	N	N	N	N	N	N	N	N	N	N	N	N	N	C	N	N	N	N	N	N	N	N	C	N	N	N	N	N	N	N
1005	BobWhite_c17133_595	[A/G]	Chr5A	48399062	+	NA	NA	NA	NA	NA	NA	G	G	N	N	G	N	N	N	N	N	N	N	N	N	N	N	N	N	N	N	N	G	N	N	N	N	N	N	N	N	G	N	N	N	N	N	N	N
1006	BobWhite_c17137_332	[T/C]	Chr1B	412397366	+	NA	NA	NA	NA	NA	NA	N	C	Y	C	C	C	N	N	C	N	C	N	C	N	N	N	N	N	N	C	N	C	N	N	N	N	N	N	N	C	C	Y	N	N	N	N	N	C
1007	BobWhite_c17137_358	[A/G]	Chr4D	293160439	+	NA	NA	NA	NA	NA	NA	N	A	A	A	A	A	A	A	A	A	A	A	A	A	A	N	A	A	A	A	A	A	A	N	A	A	A	A	A	A	A	N	A	A	A	A	A	A
1008	BobWhite_c17137_82	[A/G]	Chr1B	412397616	+	NA	NA	NA	NA	NA	NA	N	A	G	G	R	G	G	G	G	G	G	G	G	G	G	G	G	G	G	G	G	R	G	G	G	G	G	G	G	G	A	G	G	G	G	G	G	G
1009	BobWhite_c1715_887	[T/G]	Chr1D	8593839	+	NA	NA	NA	NA	NA	NA	G	G	G	G	G	G	G	G	G	G	G	G	G	G	G	G	G	G	G	G	G	G	G	G	G	G	G	G	G	G	G	G	G	G	G	G	G	G
1010	BobWhite_c17170_461	[T/C]	Chr5D	316114476	+	NA	NA	NA	NA	NA	NA	C	C	N	N	C	N	N	N	N	N	N	N	N	N	N	N	N	N	N	N	N	C	N	N	N	N	N	N	N	N	C	N	N	N	N	N	N	N
1011	BobWhite_c17170_99	[A/G]	Chr5A	407010124	+	NA	NA	NA	NA	NA	NA	N	G	G	G	G	G	G	G	G	G	G	G	G	G	G	G	G	G	G	G	G	G	G	G	G	G	G	G	G	G	G	G	G	G	G	G	G	G
1012	BobWhite_c17173_357	[T/C]	Chr1D	283334953	+	NA	NA	NA	NA	NA	NA	T	T	T	T	T	T	T	T	T	T	T	T	T	T	T	T	T	T	T	T	T	T	T	T	T	T	T	T	T	T	T	T	T	T	T	T	T	T
1013	BobWhite_c1719_416	[A/G]	Chr2D	530212139	+	NA	NA	NA	NA	NA	NA	N	A	N	N	A	N	N	N	N	N	N	N	N	N	N	N	N	N	N	N	N	A	N	N	N	N	N	N	N	N	A	N	N	N	N	N	N	N
1014	BobWhite_c17191_297	[T/C]	Chr3D	459434150	+	NA	NA	NA	NA	NA	NA	Y	Y	N	N	Y	N	N	N	N	N	N	N	N	N	N	N	N	N	N	N	N	Y	N	N	N	N	N	N	N	N	Y	N	N	N	N	N	N	N
1015	BobWhite_c17197_536	[T/C]	Chr6B	486673393	+	NA	NA	NA	NA	NA	NA	C	C	C	C	C	C	C	C	C	C	C	C	C	C	C	C	C	N	C	N	C	C	C	C	C	C	C	C	C	C	C	C	C	N	C	C	C	C
1016	BobWhite_c17212_560	[A/G]	Chr3D	361725733	+	NA	NA	NA	NA	NA	NA	G	G	N	N	G	N	N	N	N	N	N	N	N	N	N	N	N	N	N	N	N	G	N	N	N	N	N	N	N	N	G	N	N	N	N	N	N	N
1017	BobWhite_c17212_766	[A/G]	Chr3D	361727059	+	NA	NA	NA	NA	NA	NA	N	A	A	A	A	A	A	A	A	A	A	A	A	A	A	A	A	A	A	A	A	A	A	A	A	A	A	A	A	A	A	A	A	A	A	A	A	A
1018	BobWhite_c17212_805	[A/G]	Chr3D	361727098	+	NA	NA	NA	NA	NA	NA	R	R	R	N	N	R	R	R	R	R	N	R	N	R	R	N	N	R	R	N	R	R	R	N	R	R	N	R	N	R	R	N	R	R	N	N	R	R
1019	BobWhite_c17219_217	[A/C]	Chr1A	565355934	+	NA	NA	NA	NA	NA	NA	N	C	C	C	C	C	C	C	C	C	C	C	C	C	C	C	C	C	C	C	C	C	C	C	C	C	C	C	C	C	C	C	C	C	C	C	C	C
1020	BobWhite_c17220_314	[A/G]	Chr2B	705888535	+	NA	NA	NA	NA	NA	NA	R	G	G	R	G	R	G	G	G	G	G	R	R	R	R	G	G	G	G	G	R	G	G	R	G	G	G	G	G	G	G	R	G	G	G	G	G	G
1021	BobWhite_c17248_192	[T/C]	Chr5D	255305127	+	NA	NA	NA	NA	NA	NA	N	C	C	C	C	C	C	C	C	C	C	C	C	C	C	N	C	N	C	C	C	C	C	C	C	C	C	C	N	C	C	N	C	N	C	C	C	C
1022	BobWhite_c17248_64	[T/C]	Chr5D	255305255	+	NA	NA	NA	NA	NA	NA	N	C	N	C	C	C	C	C	C	C	C	C	C	C	C	N	N	N	C	C	C	C	C	C	C	C	N	C	N	C	C	N	C	N	C	C	C	C
1023	BobWhite_c17256_351	[A/C]	Chr7D	219407288	+	NA	NA	NA	NA	NA	NA	C	C	C	C	C	C	C	C	C	C	C	C	C	C	C	C	C	C	C	C	C	C	C	C	C	C	C	C	C	C	C	C	C	N	C	C	C	C
1024	BobWhite_c17257_454	[A/G]	Chr1B	498445843	+	NA	NA	NA	NA	NA	NA	A	A	N	A	A	A	A	A	A	A	A	A	A	A	A	A	N	A	A	A	A	A	A	A	A	A	N	A	A	A	A	A	A	N	A	A	A	A
1025	BobWhite_c17259_166	[T/C]	Chr5B	597272758	+	NA	NA	NA	NA	NA	NA	N	T	T	T	T	T	T	T	T	T	T	T	T	T	T	T	T	T	T	T	T	T	T	T	T	T	T	T	T	T	T	T	T	T	T	T	T	T
1026	BobWhite_c17260_218	[T/G]	Chr4A	148495658	+	NA	NA	NA	NA	NA	NA	G	G	K	K	G	K	K	K	K	K	K	K	K	K	K	K	N	K	K	K	K	G	K	K	K	K	K	K	K	K	G	K	K	N	K	K	K	K
1027	BobWhite_c17280_164	[A/G]	Chr6B	714760444	+	NA	NA	NA	NA	NA	NA	G	G	G	G	G	G	G	G	G	G	G	G	G	G	G	G	G	G	G	G	G	G	G	G	G	G	G	G	G	G	G	G	G	G	G	G	G	G
1028	BobWhite_c17332_325	[A/G]	Chr3D	358200423	+	NA	NA	NA	NA	NA	NA	A	A	N	N	A	N	N	N	N	N	N	N	N	N	N	N	N	N	N	N	N	A	N	N	N	N	N	N	N	N	A	N	N	N	N	N	N	N
1029	BobWhite_c17348_645	[A/G]	Chr4D	433601842	+	NA	NA	NA	NA	NA	NA	A	A	A	A	A	A	A	A	A	A	A	A	A	A	A	A	A	A	A	A	A	A	A	A	A	A	A	A	A	A	A	A	A	N	A	A	A	A
1030	BobWhite_c17355_265	[A/G]	Chr7A	213049514	+	NA	NA	NA	NA	NA	NA	N	A	N	N	A	N	N	N	N	N	N	N	N	N	N	N	N	N	N	N	N	A	N	N	N	N	N	N	N	N	A	N	N	N	N	N	N	N
1031	BobWhite_c17355_55	[T/C]	Chr7A	213049237	+	NA	NA	NA	NA	NA	NA	N	C	C	C	C	C	C	C	C	C	C	C	C	C	C	N	C	C	C	C	C	C	C	C	C	C	C	C	N	C	C	N	C	C	C	C	C	C
1032	BobWhite_c17372_409	[A/G]	Chr7D	581945151	+	NA	NA	NA	NA	NA	NA	N	G	G	G	G	G	G	G	G	G	G	G	G	G	G	G	G	G	G	G	G	G	G	G	G	G	G	G	G	G	G	G	G	G	G	G	G	G
1033	BobWhite_c17385_55	[A/G]	Chr6A	584612742	+	NA	NA	NA	NA	NA	NA	G	G	N	N	G	G	G	G	G	G	G	G	G	G	G	G	N	N	G	N	G	G	G	G	G	G	N	G	N	G	G	N	G	N	G	G	G	G
1034	BobWhite_c17386_221	[T/C]	Chr3D	295714124	+	NA	NA	NA	NA	NA	NA	Y	C	C	C	C	C	Y	C	Y	Y	Y	Y	C	Y	C	Y	C	Y	C	C	C	C	C	C	Y	C	C	C	C	Y	Y	C	Y	N	Y	C	C	C
1035	BobWhite_c1740_97	[A/G]	Chr3A	536481143	+	NA	NA	NA	NA	NA	NA	A	A	A	A	A	A	A	A	A	A	A	A	A	A	A	A	A	A	A	A	A	A	A	A	A	A	A	A	A	A	A	A	A	A	A	A	A	A
1036	BobWhite_c17403_635	[T/C]	Chr2A	696795986	+	NA	NA	NA	NA	NA	NA	T	T	T	T	T	T	T	T	T	T	T	T	T	T	T	T	T	T	T	T	T	T	T	T	T	T	T	T	T	T	T	T	T	T	T	T	T	T
1037	BobWhite_c17404_554	[A/G]	Chr6B	505245292	+	NA	NA	NA	NA	NA	NA	G	G	N	G	G	G	G	G	G	G	G	G	G	G	G	G	G	G	G	N	G	G	G	G	G	G	G	G	G	G	G	G	G	N	G	G	G	G
1038	BobWhite_c17416_426	[T/G]	Chr5D	5030127	+	NA	NA	NA	NA	NA	NA	G	G	G	N	G	N	N	G	K	G	N	N	G	G	G	N	N	K	G	N	N	G	N	K	G	G	K	K	G	N	K	K	K	G	G	K	K	G
1039	BobWhite_c17421_359	[T/G]	Chr4B	118929175	+	NA	NA	NA	NA	NA	NA	N	G	N	G	G	G	G	G	G	G	G	G	G	G	G	G	N	N	G	G	G	G	G	G	G	G	N	G	N	G	G	N	G	N	G	G	G	G
1040	BobWhite_c17440_130	[T/C]	Chr5A	437346424	+	NA	NA	NA	NA	NA	NA	T	T	N	N	T	N	N	N	N	N	N	N	N	N	N	N	N	N	N	N	N	T	N	N	N	N	N	N	N	N	T	N	N	N	N	N	N	N
1041	BobWhite_c17445_83	[T/C]	Chr5B	591576834	+	NA	NA	NA	NA	NA	NA	T	T	Y	Y	T	Y	Y	Y	Y	Y	Y	Y	Y	Y	Y	Y	Y	Y	Y	Y	Y	T	Y	Y	Y	Y	Y	Y	Y	Y	T	Y	Y	Y	Y	Y	Y	Y
1042	BobWhite_c17446_785	[A/G]	Chr3D	329183850	+	NA	NA	NA	NA	NA	NA	A	A	N	A	A	N	N	N	N	N	R	N	N	N	N	A	N	A	N	N	N	A	N	N	R	R	N	N	N	N	A	N	N	N	N	R	N	R
1043	BobWhite_c17457_89	[A/C]	Chr4B	555264349	+	NA	NA	NA	NA	NA	NA	M	C	C	A	N	A	C	C	C	C	C	A	A	A	A	C	C	C	C	C	A	C	C	A	C	C	C	C	C	C	C	A	C	C	C	C	C	C
1044	BobWhite_c17467_129	[A/G]	Chr7A	7172489	+	NA	NA	NA	NA	NA	NA	G	G	G	G	G	G	G	G	G	G	G	G	G	G	G	G	G	G	G	G	G	G	G	G	G	G	G	G	G	G	G	G	G	G	G	G	G	G
1045	BobWhite_c17473_156	[T/C]	Chr1A	564762341	+	NA	NA	NA	NA	NA	NA	N	C	C	C	C	C	C	C	C	C	C	C	C	C	C	C	C	C	C	C	C	C	C	C	C	C	C	C	C	C	C	C	C	C	C	C	C	C
1046	BobWhite_c17473_182	[A/C]	Chr2A	60154022	+	NA	NA	NA	NA	NA	NA	N	C	C	C	C	C	C	C	C	C	C	C	C	C	C	C	C	C	C	C	C	C	C	C	C	C	C	C	C	C	C	C	C	C	C	C	C	C
1047	BobWhite_c17476_149	[T/C]	Chr2D	79523640	+	NA	NA	NA	NA	NA	NA	C	T	T	T	C	T	T	C	T	T	C	C	C	T	T	C	T	T	C	C	T	C	C	C	T	T	T	C	T	T	C	C	T	T	C	T	C	T
1048	BobWhite_c17477_138	[A/G]	Chr2D	309733928	+	NA	NA	NA	NA	NA	NA	G	G	G	G	G	G	G	G	G	G	G	G	G	G	G	G	G	G	G	G	G	G	G	G	G	G	G	G	G	G	G	G	G	G	G	G	G	G
1049	BobWhite_c17477_190	[A/G]	Chr2D	309733980	+	NA	NA	NA	NA	NA	NA	A	A	A	A	A	A	A	A	A	A	A	A	A	A	A	A	A	A	A	A	A	A	A	A	A	A	A	A	A	A	A	A	A	A	A	A	A	A
1050	BobWhite_c1749_247	[T/C]	Chr3D	455526529	+	NA	NA	NA	NA	NA	NA	N	C	Y	Y	C	Y	Y	Y	Y	Y	Y	Y	Y	Y	Y	Y	Y	Y	Y	Y	Y	C	Y	Y	Y	Y	Y	Y	Y	Y	C	Y	Y	Y	Y	Y	Y	Y
1051	BobWhite_c1749_406	[A/G]	Chr3A	597132139	+	NA	NA	NA	NA	NA	NA	N	A	N	R	A	R	R	R	R	R	R	R	R	R	R	R	R	R	R	R	R	A	R	R	R	R	R	R	R	R	A	R	R	N	R	R	R	R
1052	BobWhite_c17499_318	[T/G]	Chr4B	90386066	+	NA	NA	NA	NA	NA	NA	N	G	G	G	G	G	G	G	G	G	G	G	G	G	G	G	G	G	G	G	G	G	G	G	G	G	G	G	G	G	G	G	G	G	G	G	G	G
1053	BobWhite_c17514_321	[A/G]	Chr6D	492619145	+	NA	NA	NA	NA	NA	NA	G	G	N	R	G	R	R	R	R	R	R	R	R	R	R	N	R	N	R	N	N	G	R	R	R	R	R	R	R	R	G	N	R	N	R	R	N	R
1054	BobWhite_c1752_756	[A/G]	Chr3A	671292554	+	NA	NA	NA	NA	NA	NA	G	G	G	G	G	G	G	G	G	G	G	G	G	G	G	G	G	G	G	R	G	G	G	G	G	G	G	G	G	G	G	G	G	G	G	G	G	G
1055	BobWhite_c17521_123	[A/G]	Chr7A	667823654	+	NA	NA	NA	NA	NA	NA	A	A	A	A	A	A	A	A	A	A	A	A	A	A	A	A	A	A	A	A	A	A	A	A	A	A	A	A	A	A	A	A	A	A	A	A	A	A
1056	BobWhite_c17524_242	[T/C]	Chr7D	16305664	+	NA	NA	NA	NA	NA	NA	N	T	T	T	T	T	T	T	T	T	T	T	T	T	T	T	T	T	T	T	T	T	T	T	T	T	T	T	T	T	T	T	T	T	T	T	T	T
1057	BobWhite_c1754_1173	[T/C]	Chr7D	378144985	+	NA	NA	NA	NA	NA	NA	Y	C	N	N	C	N	N	N	N	N	N	N	N	N	N	N	N	N	N	N	N	C	N	N	N	N	N	N	N	N	C	N	N	N	N	N	N	N
1058	BobWhite_c17544_482	[A/G]	Chr6D	294346230	+	NA	NA	NA	NA	NA	NA	N	A	R	R	A	R	R	R	R	R	R	R	R	R	R	R	R	R	R	R	R	A	R	N	R	R	R	R	R	R	A	R	R	A	R	R	N	R
1059	BobWhite_c17544_571	[A/G]	Chr7B	443101103	+	NA	NA	NA	NA	NA	NA	N	G	R	R	G	R	R	R	R	R	R	R	R	R	R	R	R	R	R	N	R	G	R	R	R	R	R	R	R	R	G	R	R	R	R	R	R	R
1060	BobWhite_c17544_776	[A/C]	Chr7B	443101660	+	NA	NA	NA	NA	NA	NA	C	A	C	A	A	A	A	C	A	C	A	C	A	C	A	A	A	A	A	A	C	A	C	C	A	A	A	C	C	A	A	C	A	A	A	C	A	A
1061	BobWhite_c17544_871	[T/C]	Chr7B	443101721	+	NA	NA	NA	NA	NA	NA	N	C	N	C	C	C	C	C	C	C	C	C	C	C	C	N	N	C	C	C	C	C	C	C	C	C	C	C	N	C	C	N	C	Y	C	C	C	C
1062	BobWhite_c17547_353	[A/G]	Chr6D	371895561	+	NA	NA	NA	NA	NA	NA	A	A	A	A	A	A	A	A	A	A	A	A	A	A	A	A	A	A	A	A	A	A	A	A	A	A	A	A	A	A	A	A	A	N	A	A	A	A
1063	BobWhite_c17559_105	[A/G]	Chr1D	8294589	+	NA	NA	NA	NA	NA	NA	A	A	A	A	N	A	A	A	A	A	A	A	N	A	A	N	A	A	A	A	N	N	A	N	A	A	A	A	N	A	A	A	A	A	A	A	R	A
1064	BobWhite_c17562_566	[T/C]	Chr2A	770504296	+	NA	NA	NA	NA	NA	NA	C	C	N	N	C	C	N	C	C	C	C	C	C	C	C	Y	Y	Y	C	N	C	C	C	C	C	C	N	C	C	C	C	Y	C	N	C	C	C	C
1065	BobWhite_c17572_339	[T/G]	Chr2D	575231354	+	NA	NA	NA	NA	NA	NA	T	G	G	G	T	G	T	T	T	T	G	T	T	T	T	T	G	G	T	T	G	G	T	G	T	G	T	G	G	T	T	T	G	G	T	G	G	G
1066	BobWhite_c1760_132	[A/G]	Chr2A	756411944	+	NA	NA	NA	NA	NA	NA	R	R	N	N	R	N	N	N	N	N	N	N	N	N	N	N	N	N	N	N	N	A	N	N	N	N	N	N	N	N	R	N	N	N	N	N	N	N
1067	BobWhite_c17614_194	[T/C]	Chr2B	739373233	+	NA	NA	NA	NA	NA	NA	N	Y	C	T	Y	C	T	C	C	T	T	T	T	C	C	T	C	T	C	T	C	Y	C	C	T	C	C	C	C	C	C	T	C	C	C	C	T	C
1068	BobWhite_c17614_323	[A/G]	Chr2B	739373322	+	NA	NA	NA	NA	NA	NA	G	A	G	A	N	G	A	G	G	A	A	A	A	G	G	A	G	A	G	A	G	A	G	G	A	G	G	G	G	G	G	A	G	G	G	G	A	G
1069	BobWhite_c17617_133	[T/C]	Chr3D	33166547	+	NA	NA	NA	NA	NA	NA	C	C	N	N	C	N	N	N	N	N	N	N	N	N	N	N	N	N	N	N	N	C	N	N	N	N	N	N	N	N	C	N	N	N	N	N	N	N
1070	BobWhite_c1763_558	[A/G]	Chr5A	683677185	+	NA	NA	NA	NA	NA	NA	N	G	G	G	G	G	G	G	G	G	G	G	G	G	G	G	G	G	G	G	G	G	G	G	G	G	G	G	G	G	G	G	G	G	G	G	G	G
1071	BobWhite_c1764_139	[T/C]	Chr1B	28020796	+	NA	NA	NA	NA	NA	NA	C	Y	Y	N	C	N	Y	N	N	Y	N	N	Y	Y	Y	N	N	N	N	T	N	Y	N	N	Y	Y	Y	N	N	N	C	N	Y	Y	N	N	N	Y
1072	BobWhite_c17644_112	[A/G]	Chr1B	596060435	+	NA	NA	NA	NA	NA	NA	A	G	A	A	G	G	G	A	A	A	A	A	G	A	G	A	G	G	G	A	G	G	G	G	G	G	A	A	G	A	A	A	G	A	G	A	G	G
1073	BobWhite_c17644_456	[T/G]	Chr1B	596059733	+	NA	NA	NA	NA	NA	NA	G	K	N	K	G	G	G	K	K	K	K	K	G	K	G	K	N	K	G	K	G	G	G	G	G	G	K	K	G	K	K	K	G	K	G	K	G	G
1074	BobWhite_c17655_248	[A/G]	ChrUnknown	46975379	+	NA	NA	NA	NA	NA	NA	A	A	A	A	A	A	A	A	A	A	A	A	A	A	A	A	A	A	A	A	A	A	A	A	A	A	A	A	A	A	A	A	A	A	A	A	A	A
1075	BobWhite_c17676_112	[T/C]	Chr3D	301763279	+	NA	NA	NA	NA	NA	NA	C	C	C	C	C	C	C	C	C	C	C	C	C	C	C	C	C	C	C	C	C	C	C	C	C	C	C	C	C	C	C	C	C	C	C	C	C	C
1076	BobWhite_c1769_139	[A/G]	Chr4D	367005942	+	NA	NA	NA	NA	NA	NA	G	G	G	G	G	G	G	G	G	G	G	G	G	G	G	G	G	G	G	G	G	G	G	G	G	G	G	G	G	G	G	G	G	N	G	G	G	G
1077	BobWhite_c17692_467	[A/G]	Chr5B	479018807	+	NA	NA	NA	NA	NA	NA	A	A	A	A	A	A	A	A	A	A	A	A	A	A	A	A	A	A	A	R	A	A	A	A	A	A	A	A	A	A	A	A	A	A	A	A	A	A
1078	BobWhite_c17699_63	[T/C]	Chr7D	106477758	+	NA	NA	NA	NA	NA	NA	T	C	C	C	T	T	T	C	T	T	T	C	C	T	C	C	C	T	C	T	T	C	T	C	C	C	T	C	T	T	T	T	C	T	C	C	T	T
1079	BobWhite_c17706_315	[A/G]	Chr2B	50426586	+	NA	NA	NA	NA	NA	NA	A	A	A	A	A	A	A	A	A	A	A	A	A	A	A	A	A	A	A	A	A	A	A	A	A	A	A	A	A	A	A	A	A	A	A	A	A	A
1080	BobWhite_c17731_247	[A/G]	Chr7D	36566195	+	NA	NA	NA	NA	NA	NA	N	G	G	G	G	G	G	G	G	G	G	G	G	G	G	G	N	G	G	G	G	G	G	G	G	G	G	G	N	G	G	N	G	A	G	G	G	G
1081	BobWhite_c17731_56	[T/C]	Chr4A	692332172	+	NA	NA	NA	NA	NA	NA	N	T	T	T	T	T	T	T	T	T	T	T	T	T	T	T	T	T	T	T	T	T	T	T	T	T	T	T	T	T	T	T	T	N	T	T	T	T
1082	BobWhite_c17732_1401	[A/G]	Chr1A	593561889	+	NA	NA	NA	NA	NA	NA	N	G	N	R	G	R	G	R	R	R	R	R	R	R	R	R	R	R	R	N	R	G	R	R	R	R	R	R	R	R	G	R	R	R	R	R	R	G
1083	BobWhite_c17735_131	[A/G]	Chr5D	432559299	+	NA	NA	NA	NA	NA	NA	A	A	A	A	A	A	A	A	A	A	A	A	A	A	A	A	A	A	A	A	A	A	A	A	A	A	A	A	A	A	A	A	A	A	A	A	A	A
1084	BobWhite_c17735_194	[T/C]	Chr5D	432559821	+	NA	NA	NA	NA	NA	NA	N	C	C	C	C	C	C	C	C	C	C	C	C	C	C	C	C	C	C	C	C	C	C	C	C	C	C	C	C	C	C	C	C	C	C	C	C	C
1085	BobWhite_c17735_254	[A/C]	Chr5D	432559857	+	NA	NA	NA	NA	NA	NA	A	A	A	A	A	A	A	A	A	A	A	A	A	A	A	A	A	A	A	A	A	A	A	A	A	A	A	A	A	A	A	A	A	A	A	A	A	A
1086	BobWhite_c17737_911	[T/C]	Chr5B	678702527	+	NA	NA	NA	NA	NA	NA	C	C	Y	C	C	C	C	C	C	C	C	C	C	C	C	C	C	C	C	C	N	C	C	N	C	C	C	C	N	C	C	Y	C	N	C	C	C	C
1087	BobWhite_c17739_82	[A/G]	Chr2D	472464310	+	NA	NA	NA	NA	NA	NA	A	R	A	A	A	A	A	A	A	A	A	A	A	A	A	A	A	A	A	A	A	A	A	A	A	A	A	A	A	A	A	A	A	A	A	N	A	A
1088	BobWhite_c17750_568	[T/C]	Chr6B	212993058	+	NA	NA	NA	NA	NA	NA	C	T	C	T	T	C	C	T	C	C	C	T	C	C	C	C	T	C	T	C	T	C	C	C	T	C	C	C	T	C	C	C	C	C	T	C	T	C
1089	BobWhite_c17762_290	[T/C]	Chr7D	114853847	+	NA	NA	NA	NA	NA	NA	N	C	N	N	C	N	N	N	N	N	N	N	N	N	N	N	N	N	N	N	N	C	N	N	N	N	N	N	N	N	C	N	N	N	N	N	N	N
1090	BobWhite_c17767_333	[T/C]	Chr2B	773230138	+	NA	NA	NA	NA	NA	NA	T	C	N	N	Y	N	N	N	N	N	N	N	N	N	N	N	N	N	N	N	N	Y	N	N	N	N	N	N	N	N	C	N	N	N	N	N	N	N
1091	BobWhite_c17767_396	[A/C]	Chr2B	773230201	+	NA	NA	NA	NA	NA	NA	C	C	C	C	C	C	C	C	C	C	C	C	C	C	C	C	C	C	C	C	C	C	C	C	C	C	C	C	C	C	C	C	C	C	C	C	C	C
1092	BobWhite_c17767_55	[A/G]	Chr2B	773229860	+	NA	NA	NA	NA	NA	NA	A	A	A	A	A	A	A	A	A	A	A	A	A	A	A	A	A	A	A	A	A	A	A	A	A	A	A	A	A	A	A	A	A	A	A	A	A	A
1093	BobWhite_c17782_194	[T/C]	Chr2D	555098757	+	NA	NA	NA	NA	NA	NA	C	C	N	N	C	N	N	N	N	N	N	N	N	N	N	N	N	N	N	N	N	C	N	N	N	N	N	N	N	N	C	N	N	N	N	N	N	N
1094	BobWhite_c17783_174	[A/C]	Chr2A	748837023	+	NA	NA	NA	NA	NA	NA	N	N	N	N	M	N	N	N	N	N	N	N	N	N	N	N	N	N	N	N	N	A	N	N	N	N	N	N	N	N	A	N	N	N	N	N	N	N
1095	BobWhite_c17783_72	[T/C]	Chr2D	91511782	+	NA	NA	NA	NA	NA	NA	C	C	T	T	C	T	T	T	T	T	T	T	T	T	T	T	T	T	T	T	T	C	T	T	T	T	T	T	T	T	C	T	T	T	T	T	T	T
1096	BobWhite_c1783_355	[A/C]	Chr1D	487764740	+	NA	NA	NA	NA	NA	NA	C	C	C	C	C	C	C	C	C	C	C	C	C	C	C	C	C	C	C	C	C	C	C	C	C	C	C	C	C	C	C	C	C	C	C	C	C	C
1097	BobWhite_c1783_550	[T/C]	Chr1D	487765029	+	NA	NA	NA	NA	NA	NA	Y	C	C	C	C	C	C	N	C	C	C	C	C	C	C	C	N	N	C	C	N	C	N	N	C	C	N	C	C	N	Y	C	C	C	N	C	N	C
1098	BobWhite_c17834_471	[A/G]	Chr4B	29885879	+	NA	NA	NA	NA	NA	NA	G	G	G	N	G	G	N	N	G	G	G	G	G	G	G	N	N	G	G	N	G	G	G	G	G	G	N	G	N	G	G	N	G	G	G	G	G	G
1099	BobWhite_c17845_132	[A/G]	Chr5B	631296180	+	NA	NA	NA	NA	NA	NA	A	R	A	G	A	G	G	A	G	A	G	A	G	A	A	G	G	A	A	G	G	A	A	A	G	A	G	A	G	G	A	A	G	G	A	G	A	G
1100	BobWhite_c17845_218	[A/C]	Chr5B	631296266	+	NA	NA	NA	NA	NA	NA	N	A	A	A	A	M	A	M	M	M	A	A	M	A	M	A	A	A	A	A	M	A	A	A	M	A	A	A	A	M	N	A	M	M	A	M	M	M
1101	BobWhite_c17845_631	[T/C]	Chr5B	631296679	+	NA	NA	NA	NA	NA	NA	N	C	N	N	C	N	N	N	N	N	N	N	N	N	N	N	N	N	N	N	N	C	N	N	N	N	N	N	N	N	N	N	N	N	N	N	N	N
1102	BobWhite_c17852_511	[T/C]	Chr3A	54955928	+	NA	NA	NA	NA	NA	NA	T	T	N	T	T	T	T	T	T	T	T	T	T	T	T	T	T	T	T	N	T	T	T	T	T	T	N	T	T	T	T	T	T	T	T	T	T	T
1103	BobWhite_c17862_276	[T/C]	Chr5D	344006209	+	NA	NA	NA	NA	NA	NA	T	T	N	N	T	N	N	N	N	N	N	N	N	N	N	N	N	N	N	N	N	T	N	N	N	N	N	N	N	N	T	N	N	N	N	N	N	N
1104	BobWhite_c1787_1376	[T/C]	Chr2B	432419263	+	NA	NA	NA	NA	NA	NA	T	T	T	T	T	T	T	T	T	T	T	T	T	T	T	T	T	T	T	N	T	T	T	T	T	T	T	T	T	T	T	T	T	T	T	T	T	T
1105	BobWhite_c17873_92	[T/C]	Chr4B	129324801	+	NA	NA	NA	NA	NA	NA	T	T	N	Y	T	Y	N	N	Y	Y	Y	Y	N	Y	Y	N	Y	Y	Y	N	Y	T	Y	N	Y	Y	Y	Y	N	Y	T	N	N	N	Y	N	Y	Y
1106	BobWhite_c17876_192	[T/C]	Chr6B	267792049	+	NA	NA	NA	NA	NA	NA	N	C	Y	C	C	Y	Y	C	Y	Y	Y	C	Y	Y	Y	Y	C	Y	C	C	C	Y	Y	Y	C	Y	Y	Y	C	Y	Y	Y	Y	Y	C	Y	C	Y
1107	BobWhite_c17877_416	[T/G]	Chr6D	184944630	+	NA	NA	NA	NA	NA	NA	N	G	G	G	G	G	G	G	G	G	G	G	G	G	G	G	G	G	G	G	G	G	G	G	G	G	G	G	G	G	G	G	G	G	G	G	G	G
1108	BobWhite_c17879_519	[A/G]	Chr3A	659105537	+	NA	NA	NA	NA	NA	NA	R	R	R	R	R	R	R	R	R	R	R	R	R	R	R	R	R	R	R	N	R	R	R	R	R	R	R	R	R	R	R	R	R	R	R	R	R	R
1109	BobWhite_c17899_1160	[A/G]	Chr4B	609695259	+	NA	NA	NA	NA	NA	NA	N	A	N	A	A	A	A	A	A	A	A	A	A	A	A	A	A	N	A	A	A	A	A	A	A	A	A	A	A	A	A	A	A	N	A	A	A	A
1110	BobWhite_c17904_259	[T/G]	Chr7A	8770822	+	NA	NA	NA	NA	NA	NA	K	T	N	N	K	N	N	N	N	N	N	N	N	N	N	N	N	N	N	N	N	N	N	N	N	N	N	N	N	N	T	N	N	N	N	N	N	N
1111	BobWhite_c17906_121	[A/G]	Chr3B	263935203	+	NA	NA	NA	NA	NA	NA	A	A	A	A	A	A	A	A	A	A	A	A	A	A	A	A	A	A	A	A	A	A	A	A	A	A	A	A	A	A	A	A	A	A	A	A	A	A
1112	BobWhite_c17928_181	[A/G]	Chr2B	397115855	+	NA	NA	NA	NA	NA	NA	N	A	N	N	A	N	N	N	N	N	N	N	N	N	N	N	N	N	N	N	N	A	N	N	N	N	N	N	N	N	A	N	N	N	N	N	N	N
1113	BobWhite_c1793_197	[A/C]	Chr5B	10571100	+	NA	NA	NA	NA	NA	NA	C	C	M	M	C	M	M	M	M	M	M	M	M	M	M	M	M	M	M	N	M	C	M	M	M	M	N	M	M	M	C	M	M	M	M	M	M	M
1114	BobWhite_c17943_633	[T/C]	Chr2A	764578252	+	NA	NA	NA	NA	NA	NA	C	C	C	C	C	C	C	C	N	C	C	C	C	C	C	N	C	C	C	C	C	C	C	C	C	C	C	C	N	C	C	N	C	C	C	C	C	C
1115	BobWhite_c17953_779	[A/G]	Chr6B	520631822	+	NA	NA	NA	NA	NA	NA	G	G	G	G	G	G	G	N	G	G	N	G	G	G	G	G	R	N	G	N	G	G	G	N	G	G	G	G	N	G	G	R	G	G	G	G	G	G
1116	BobWhite_c1796_701	[T/G]	Chr5A	439672755	+	NA	NA	NA	NA	NA	NA	G	T	T	G	T	T	T	G	T	T	G	T	G	G	G	G	T	T	G	G	T	G	G	G	T	G	G	T	T	T	T	T	T	T	G	G	T	G
1117	BobWhite_c17969_100	[T/C]	Chr1A	255603296	+	NA	NA	NA	NA	NA	NA	C	C	N	N	C	N	N	N	N	N	N	N	N	N	N	N	N	N	N	N	N	C	N	N	N	N	N	N	N	N	C	N	N	N	N	N	N	N
1118	BobWhite_c17994_207	[A/G]	Chr7D	308295503	+	NA	NA	NA	NA	NA	NA	G	G	G	G	G	G	G	G	G	G	G	G	G	G	G	G	G	G	G	G	G	G	G	G	G	G	G	G	G	G	G	G	G	N	G	G	G	G
1119	BobWhite_c17999_112	[T/C]	Chr4A	233711606	+	NA	NA	NA	NA	NA	NA	C	C	N	N	C	N	N	N	N	N	N	N	N	N	N	N	N	N	N	N	N	C	N	N	N	N	N	N	N	N	C	N	N	N	N	N	N	N
1120	BobWhite_c18017_209	[A/G]	Chr6A	63876916	+	NA	NA	NA	NA	NA	NA	N	G	N	G	R	R	R	R	G	G	G	R	G	G	R	G	G	G	G	G	R	G	G	G	G	G	G	R	G	G	G	G	G	G	G	G	R	G
1121	BobWhite_c1802_456	[A/G]	Chr7B	687307024	+	NA	NA	NA	NA	NA	NA	A	A	A	A	A	A	A	A	A	A	A	A	A	A	A	A	A	A	A	A	A	N	A	A	A	A	A	A	A	A	A	A	A	A	A	A	A	A
1122	BobWhite_c18053_160	[A/C]	Chr1D	471054140	+	NA	NA	NA	NA	NA	NA	N	C	M	M	C	M	N	M	M	M	M	M	M	M	M	M	M	M	M	M	M	C	M	M	M	M	M	M	M	M	C	M	M	N	M	M	M	A
1123	BobWhite_c1806_176	[A/C]	Chr4D	11286240	+	NA	NA	NA	NA	NA	NA	C	C	N	C	C	C	C	C	C	C	C	C	C	C	C	C	N	N	C	N	C	C	C	C	C	C	N	C	C	C	C	C	C	N	C	C	C	C
1124	BobWhite_c18071_171	[T/C]	Chr2B	807443574	+	NA	NA	NA	NA	NA	NA	Y	C	T	N	Y	C	C	C	C	C	T	T	C	C	T	C	C	C	T	C	T	C	C	T	C	T	C	C	T	C	C	C	C	T	C	T	T	T
1125	BobWhite_c18073_247	[A/G]	Chr7A	463565566	+	NA	NA	NA	NA	NA	NA	A	A	A	N	A	A	A	A	N	N	A	A	A	A	A	A	R	R	A	A	A	A	A	A	A	A	N	A	A	A	A	A	A	A	A	A	A	A
1126	BobWhite_c18073_298	[T/C]	Chr7D	403650339	+	NA	NA	NA	NA	NA	NA	N	C	C	C	C	C	C	C	C	C	C	C	C	C	C	C	C	C	C	C	C	C	C	C	C	C	C	C	C	C	C	C	C	C	C	C	C	C
1127	BobWhite_c18076_219	[A/G]	Chr6A	519769645	+	NA	NA	NA	NA	NA	NA	N	A	A	A	A	A	A	A	A	A	A	A	A	A	A	A	N	A	A	A	A	A	A	A	A	A	A	A	A	A	A	A	A	N	A	A	A	A
1128	BobWhite_c18095_90	[T/C]	Chr1D	198514384	+	NA	NA	NA	NA	NA	NA	T	T	T	N	T	T	T	T	T	T	T	T	T	T	T	T	N	T	T	T	T	T	T	T	T	T	T	T	T	T	T	T	T	T	T	T	T	T
1129	BobWhite_c18101_540	[T/C]	Chr2D	14977061	+	NA	NA	NA	NA	NA	NA	T	T	T	T	T	T	T	T	T	T	T	T	T	T	T	T	T	T	T	T	T	T	T	T	T	T	T	T	T	T	T	T	T	T	T	T	T	T
1130	BobWhite_c18105_52	[A/G]	Chr2D	643880131	+	NA	NA	NA	NA	NA	NA	G	G	G	G	G	G	G	G	G	G	G	G	G	G	G	G	G	G	G	G	G	G	G	G	G	G	G	G	G	G	G	G	G	G	G	G	G	G
1131	BobWhite_c18121_478	[A/G]	Chr7D	505133355	+	NA	NA	NA	NA	NA	NA	G	G	N	G	G	G	G	G	G	G	G	G	G	G	G	N	N	G	G	N	G	G	G	G	G	G	G	G	G	G	G	G	G	N	G	G	G	G
1132	BobWhite_c18122_151	[T/C]	Chr3A	652993064	+	NA	NA	NA	NA	NA	NA	T	T	T	Y	T	Y	N	Y	N	Y	Y	Y	N	Y	Y	N	Y	T	Y	N	N	T	Y	N	Y	Y	N	N	N	Y	T	N	Y	T	Y	Y	N	Y
1133	BobWhite_c18133_100	[A/G]	Chr4B	196071756	+	NA	NA	NA	NA	NA	NA	A	A	N	R	A	R	R	R	R	R	R	R	R	R	R	R	N	N	R	G	R	A	R	R	R	R	R	R	R	R	A	R	R	R	R	R	R	R
1134	BobWhite_c18136_441	[A/G]	Chr6D	486434266	+	NA	NA	NA	NA	NA	NA	G	A	G	A	A	G	A	G	G	G	A	G	G	G	A	G	A	G	A	A	A	G	G	A	G	A	A	A	A	G	G	A	G	G	G	G	A	G
1135	BobWhite_c18139_83	[T/C]	Chr1A	374018079	+	NA	NA	NA	NA	NA	NA	T	T	T	T	T	T	T	T	T	T	T	T	T	T	T	T	T	T	T	T	T	T	T	T	T	T	T	T	T	T	T	T	T	T	T	T	T	T
1136	BobWhite_c18157_407	[A/G]	Chr7B	534526936	+	NA	NA	NA	NA	NA	NA	N	A	A	A	A	A	A	A	A	A	A	A	A	A	A	A	A	A	A	A	A	R	A	A	A	A	A	A	A	A	A	A	A	A	A	A	A	A
1137	BobWhite_c18184_107	[T/C]	Chr1D	437736472	+	NA	NA	NA	NA	NA	NA	C	Y	N	Y	C	Y	T	Y	Y	Y	Y	Y	Y	Y	Y	Y	Y	Y	N	N	N	C	N	N	Y	Y	Y	Y	N	Y	C	N	Y	N	Y	N	Y	T
1138	BobWhite_c1819_510	[T/C]	Chr1D	87950739	+	NA	NA	NA	NA	NA	NA	N	C	N	N	C	C	N	C	C	N	C	N	C	N	N	Y	Y	Y	C	Y	C	C	N	N	C	C	N	N	Y	C	C	Y	C	Y	C	C	C	C
1139	BobWhite_c18200_172	[A/G]	Chr3D	320467143	+	NA	NA	NA	NA	NA	NA	G	G	G	G	G	G	G	G	G	G	G	G	G	G	G	G	G	G	G	G	G	G	G	G	G	G	G	G	G	G	G	G	G	G	G	G	G	G
1140	BobWhite_c18200_76	[T/C]	Chr3A	441874896	+	NA	NA	NA	NA	NA	NA	C	C	C	C	C	C	C	C	C	C	C	C	C	C	C	C	C	C	C	C	C	C	C	C	C	C	C	C	C	C	C	C	C	C	C	C	C	C
1141	BobWhite_c18203_161	[T/C]	Chr6B	441973444	+	NA	NA	NA	NA	NA	NA	T	T	T	T	T	T	T	T	T	T	T	T	T	T	T	T	T	T	T	T	T	T	T	T	T	T	T	T	T	T	T	T	T	T	T	T	T	T
1142	BobWhite_c18208_142	[A/G]	Chr1B	41775512	+	NA	NA	NA	NA	NA	NA	N	A	N	N	A	N	N	N	N	N	N	N	N	N	N	N	N	N	N	N	N	A	N	N	N	N	N	N	N	N	A	N	N	N	N	N	N	N
1143	BobWhite_c18231_134	[T/C]	Chr3A	216516782	+	NA	NA	NA	NA	NA	NA	C	C	C	C	C	C	C	C	C	C	C	C	C	C	C	C	C	C	C	C	C	C	C	C	C	C	C	C	C	C	C	C	C	C	C	C	C	C
1144	BobWhite_c18233_112	[T/G]	Chr7D	192076100	+	NA	NA	NA	NA	NA	NA	N	G	G	G	G	G	G	G	G	G	G	G	G	G	G	G	N	N	G	N	G	G	G	G	G	G	G	G	G	G	G	G	G	N	G	G	G	G
1145	BobWhite_c18238_211	[A/G]	Chr3A	69458408	+	NA	NA	NA	NA	NA	NA	N	G	G	G	G	G	G	G	G	G	G	G	G	G	G	G	G	G	G	G	G	G	G	G	G	G	G	G	G	G	G	G	G	N	G	G	G	G
1146	BobWhite_c18239_300	[A/C]	Chr2D	56564700	+	NA	NA	NA	NA	NA	NA	M	A	M	N	A	A	N	A	N	N	A	A	A	A	A	N	M	N	A	M	A	A	A	A	A	A	N	A	N	A	A	N	A	M	A	A	A	A
1147	BobWhite_c1824_1380	[A/C]	Chr1A	588213798	+	NA	NA	NA	NA	NA	NA	M	A	N	A	A	M	N	N	M	A	A	A	A	A	A	A	N	A	N	A	N	A	M	N	A	A	M	A	A	M	M	A	A	M	N	A	N	A
1148	BobWhite_c1824_1445	[T/G]	Chr1B	685628530	+	NA	NA	NA	NA	NA	NA	K	K	N	N	K	G	K	G	N	N	N	N	N	N	N	K	N	N	G	N	N	K	N	N	N	G	N	G	N	N	K	K	G	N	G	G	G	N
1149	BobWhite_c18241_175	[T/G]	Chr2B	734315973	+	NA	NA	NA	NA	NA	NA	G	G	G	G	G	G	G	G	G	G	G	G	G	G	G	G	G	G	G	G	G	G	G	G	G	G	G	G	G	G	G	G	G	G	G	G	G	G
1150	BobWhite_c18241_30	[T/G]	Chr2B	734316160	+	NA	NA	NA	NA	NA	NA	G	G	G	G	G	G	G	G	G	G	G	G	G	G	G	G	G	G	G	G	G	G	G	G	G	G	G	G	G	G	G	G	G	G	G	G	G	G
1151	BobWhite_c1825_564	[T/C]	Chr2D	197002453	+	NA	NA	NA	NA	NA	NA	T	T	T	T	T	T	T	T	T	T	T	T	T	T	T	T	T	T	T	T	T	T	T	T	T	T	T	T	T	T	T	T	T	Y	T	T	T	T
1152	BobWhite_c18252_329	[T/C]	Chr1A	323017139	+	NA	NA	NA	NA	NA	NA	T	T	N	N	T	N	N	N	N	N	N	N	N	N	N	N	N	N	N	N	N	T	N	N	N	N	N	N	N	N	T	N	N	N	N	N	N	N
1153	BobWhite_c18256_105	[T/C]	Chr3D	619329	+	NA	NA	NA	NA	NA	NA	T	Y	N	N	Y	N	N	N	N	N	N	N	N	N	N	N	N	N	N	N	N	Y	N	N	N	N	N	N	N	N	Y	N	N	N	N	N	N	N
1154	BobWhite_c18256_158	[T/C]	Chr3D	619276	+	NA	NA	NA	NA	NA	NA	T	C	T	T	T	T	C	T	C	C	C	C	T	C	T	C	C	C	T	C	T	T	T	C	C	C	T	T	T	C	T	T	C	C	C	C	T	T
1155	BobWhite_c18256_809	[T/C]	Chr3D	617839	+	NA	NA	NA	NA	NA	NA	T	C	T	T	T	T	C	T	C	C	C	C	T	C	T	C	C	C	T	T	T	T	T	C	C	C	T	T	T	C	T	T	C	C	C	C	T	T
1156	BobWhite_c1826_84	[T/C]	Chr2A	562585612	+	NA	NA	NA	NA	NA	NA	C	C	Y	Y	C	Y	Y	Y	Y	Y	Y	Y	Y	Y	Y	Y	Y	Y	Y	N	Y	C	Y	Y	Y	Y	Y	Y	Y	Y	C	Y	Y	Y	Y	Y	Y	Y
1157	BobWhite_c18267_296	[T/C]	Chr7D	5358788	+	NA	NA	NA	NA	NA	NA	T	T	T	T	T	T	T	T	T	T	T	T	T	T	T	T	T	T	T	T	T	T	T	T	T	T	T	T	T	T	T	T	T	T	T	T	T	T
1158	BobWhite_c18267_473	[A/G]	Chr7A	5018216	+	NA	NA	NA	NA	NA	NA	N	A	R	R	R	R	R	R	R	R	R	R	R	R	R	R	R	R	R	G	R	A	R	R	R	R	R	R	R	R	A	R	R	R	R	R	R	R
1159	BobWhite_c18279_156	[T/C]	Chr2D	490422295	+	NA	NA	NA	NA	NA	NA	T	T	N	N	T	N	N	N	N	N	N	N	N	N	N	N	N	N	N	N	N	T	N	N	N	N	N	N	N	N	T	N	N	N	N	N	N	N
1160	BobWhite_c18287_327	[T/C]	Chr6A	21333637	+	NA	NA	NA	NA	NA	NA	T	T	N	T	T	T	T	T	T	T	T	T	T	T	T	T	T	T	T	T	T	T	T	T	T	T	T	T	T	T	T	T	T	T	T	T	T	T
1161	BobWhite_c18287_502	[A/G]	Chr7A	727866281	+	NA	NA	NA	NA	NA	NA	A	A	R	R	A	R	R	R	R	R	R	R	R	R	R	R	N	R	N	R	N	A	R	R	R	R	R	R	R	R	A	R	R	A	R	N	R	R
1162	BobWhite_c18287_638	[A/G]	Chr5A	105917858	+	NA	NA	NA	NA	NA	NA	G	G	G	G	G	G	G	G	G	G	G	G	G	G	G	G	G	G	G	G	G	G	G	G	G	G	G	G	G	G	G	G	G	G	G	G	G	G
1163	BobWhite_c18300_491	[T/C]	Chr3B	199021267	+	NA	NA	NA	NA	NA	NA	C	C	N	C	C	C	C	C	C	C	C	C	C	C	C	N	N	C	C	N	C	C	C	C	C	C	N	C	C	C	C	N	C	C	C	C	C	C
1164	BobWhite_c18305_228	[A/C]	Chr7A	731778072	+	NA	NA	NA	NA	NA	NA	C	C	M	M	C	M	M	M	M	M	M	M	M	M	N	N	M	M	M	M	M	C	M	M	M	M	M	M	M	M	C	M	M	M	M	M	M	M
1165	BobWhite_c18305_366	[A/G]	Chr7D	633436292	+	NA	NA	NA	NA	NA	NA	G	G	R	R	G	R	R	R	R	R	R	R	R	R	R	R	R	R	R	R	R	G	R	R	R	R	R	R	R	R	G	R	R	R	R	R	R	R
1166	BobWhite_c18305_462	[T/C]	ChrUnknown	53183449	+	NA	NA	NA	NA	NA	NA	T	Y	T	T	Y	Y	Y	T	Y	T	T	T	T	T	Y	T	Y	N	T	T	T	T	T	Y	T	T	T	Y	T	Y	T	T	T	N	Y	Y	T	T
1167	BobWhite_c18311_114	[T/C]	Chr4D	501575075	+	NA	NA	NA	NA	NA	NA	C	T	C	T	T	T	C	C	C	C	T	T	T	T	T	T	C	T	C	C	T	T	C	T	C	T	T	C	T	C	C	T	T	T	T	C	T	T
1168	BobWhite_c18313_192	[A/G]	Chr7D	595333269	+	NA	NA	NA	NA	NA	NA	A	A	A	A	A	A	A	A	A	A	A	A	A	A	A	A	A	A	A	A	A	R	A	A	A	A	A	A	A	A	A	A	A	A	A	A	A	A
1169	BobWhite_c18365_182	[A/C]	Chr3B	648304771	+	NA	NA	NA	NA	NA	NA	A	A	A	A	A	A	A	A	A	A	A	A	A	A	A	A	A	A	A	A	A	A	A	A	A	A	A	A	A	A	A	A	A	A	A	A	A	A
1170	BobWhite_c1837_99	[T/C]	ChrUnknown	28126275	+	NA	NA	NA	NA	NA	NA	C	C	C	C	C	C	C	C	C	C	C	C	C	C	C	C	C	C	C	C	C	C	C	C	C	C	C	C	C	C	C	C	C	C	C	C	C	C
1171	BobWhite_c18375_225	[A/C]	Chr2A	415251950	+	NA	NA	NA	NA	NA	NA	C	C	N	N	C	N	N	N	N	N	N	N	N	N	N	N	N	N	N	N	N	C	N	N	N	N	N	N	N	N	C	N	N	N	N	N	N	N
1172	BobWhite_c1838_2553	[A/G]	Chr7D	371803700	+	NA	NA	NA	NA	NA	NA	A	A	A	A	A	A	A	A	A	A	A	A	A	A	A	A	A	A	A	A	A	A	A	A	A	A	A	A	A	A	A	A	A	A	A	A	A	A
1173	BobWhite_c1840_927	[A/G]	Chr7B	608195876	+	NA	NA	NA	NA	NA	NA	G	G	N	N	G	N	N	N	N	N	N	N	N	N	N	N	N	N	N	N	N	N	N	N	N	N	N	N	N	N	G	N	N	N	N	N	N	N
1174	BobWhite_c18406_110	[A/G]	Chr2A	785921410	+	NA	NA	NA	NA	NA	NA	A	G	G	A	A	A	A	A	A	A	G	G	A	A	G	A	A	A	G	A	G	A	A	G	A	G	A	A	G	A	A	A	A	G	A	G	G	G
1175	BobWhite_c18408_199	[A/G]	Chr3A	549906643	+	NA	NA	NA	NA	NA	NA	G	A	G	G	G	G	G	A	A	A	A	A	G	A	A	G	A	A	G	A	G	G	G	A	G	A	A	A	A	A	A	G	A	A	A	G	G	A
1176	BobWhite_c1841_733	[A/G]	Chr2D	598112326	+	NA	NA	NA	NA	NA	NA	N	A	N	N	A	R	R	R	R	R	R	R	R	R	R	N	N	N	R	N	R	A	R	R	R	R	N	R	R	R	A	N	R	N	R	R	R	R
1177	BobWhite_c1841_868	[A/G]	Chr2B	731024852	+	NA	NA	NA	NA	NA	NA	G	A	G	G	A	G	A	A	A	A	G	A	A	A	A	A	G	G	A	A	G	G	A	G	A	G	A	G	G	A	A	A	G	G	A	G	G	G
1178	BobWhite_c18417_278	[T/C]	Chr2B	92610187	+	NA	NA	NA	NA	NA	NA	T	T	T	T	T	T	T	T	T	T	T	T	T	T	T	T	T	T	T	T	T	T	T	T	T	T	T	T	T	T	T	T	T	N	T	T	T	T
1179	BobWhite_c1842_612	[A/G]	Chr7D	618934392	+	NA	NA	NA	NA	NA	NA	G	G	R	N	G	R	R	R	R	R	R	R	R	R	G	R	R	N	R	N	R	G	R	R	R	R	R	R	R	R	G	R	R	N	R	R	R	R
1180	BobWhite_c1843_202	[A/C]	Chr3D	398352247	+	NA	NA	NA	NA	NA	NA	C	C	C	C	C	C	C	C	C	C	C	C	C	C	C	C	C	C	C	C	C	C	C	C	C	C	C	C	C	C	C	C	C	C	C	C	C	C
1181	BobWhite_c18433_76	[T/C]	Chr5D	12676273	+	NA	NA	NA	NA	NA	NA	C	C	C	C	Y	C	C	C	C	C	C	C	C	C	C	C	C	C	C	C	C	C	C	C	C	C	C	C	C	C	C	C	C	C	C	C	C	C
1182	BobWhite_c18449_145	[T/C]	Chr5A	272873803	+	NA	NA	NA	NA	NA	NA	T	T	N	N	T	T	T	T	T	T	T	T	T	T	T	T	N	N	T	N	T	T	T	T	T	T	N	T	T	T	T	N	T	N	T	T	T	T
1183	BobWhite_c18476_414	[A/G]	Chr5B	443371947	+	NA	NA	NA	NA	NA	NA	G	G	N	N	G	N	N	N	N	N	N	N	N	N	N	N	N	N	N	N	N	G	N	N	N	N	N	N	N	N	G	N	N	N	N	N	N	N
1184	BobWhite_c1849_423	[A/G]	Chr2D	412661949	+	NA	NA	NA	NA	NA	NA	G	G	A	A	G	A	A	A	A	A	A	A	A	A	A	A	A	A	A	N	A	G	A	A	A	A	A	A	A	A	G	A	A	A	A	A	A	A
1185	BobWhite_c18494_381	[T/C]	Chr2B	461468774	+	NA	NA	NA	NA	NA	NA	T	T	N	N	T	N	N	N	N	N	N	N	N	N	N	N	N	N	N	N	N	T	N	N	N	N	N	N	N	N	T	N	N	N	N	N	N	N
1186	BobWhite_c18506_419	[A/G]	Chr2A	696093454	+	NA	NA	NA	NA	NA	NA	G	A	G	A	A	A	A	G	A	A	G	G	G	A	G	G	A	G	A	G	A	G	G	G	A	A	G	G	A	A	G	G	A	A	A	A	G	A
1187	BobWhite_c18536_203	[T/C]	Chr6B	690059225	+	NA	NA	NA	NA	NA	NA	N	T	C	C	T	C	C	C	C	C	C	C	C	C	C	C	C	C	C	C	C	Y	C	C	C	C	C	C	C	C	T	C	C	C	C	C	C	C
1188	BobWhite_c18540_351	[T/C]	Chr2B	690898071	+	NA	NA	NA	NA	NA	NA	C	Y	Y	Y	Y	C	Y	Y	C	Y	Y	Y	Y	C	C	Y	C	Y	C	Y	C	Y	C	C	Y	C	C	C	C	C	C	N	Y	C	C	C	Y	C
1189	BobWhite_c18540_435	[T/C]	Chr2D	573928357	+	NA	NA	NA	NA	NA	NA	T	T	Y	Y	T	Y	Y	Y	Y	Y	Y	Y	Y	Y	Y	Y	Y	Y	Y	Y	Y	T	Y	Y	Y	Y	Y	Y	Y	Y	T	Y	Y	Y	Y	Y	Y	Y
1190	BobWhite_c18540_97	[T/C]	Chr2B	690897817	+	NA	NA	NA	NA	NA	NA	C	C	Y	Y	C	Y	Y	Y	Y	Y	Y	Y	Y	Y	Y	Y	Y	Y	Y	N	Y	C	Y	Y	Y	Y	Y	Y	Y	Y	C	Y	Y	N	Y	Y	Y	Y
1191	BobWhite_c18542_555	[A/C]	Chr5B	457506231	+	NA	NA	NA	NA	NA	NA	C	C	N	N	C	N	N	N	N	N	N	N	N	N	N	N	N	N	N	N	N	C	N	N	N	N	N	N	N	N	C	N	N	N	N	N	N	N
1192	BobWhite_c18543_327	[T/C]	Chr5B	225586505	+	NA	NA	NA	NA	NA	NA	T	T	T	T	T	T	T	T	T	T	T	T	T	T	T	T	T	T	T	N	T	T	T	T	T	T	T	T	T	T	T	T	T	T	T	T	T	T
1193	BobWhite_c18543_840	[A/G]	Chr5D	212124304	+	NA	NA	NA	NA	NA	NA	A	A	N	N	A	N	N	N	N	N	N	N	N	N	N	N	N	N	N	N	N	A	N	N	N	N	N	N	N	N	A	N	N	N	N	N	N	N
1194	BobWhite_c18548_288	[A/G]	Chr5D	499948602	+	NA	NA	NA	NA	NA	NA	N	A	A	A	A	A	A	A	A	A	A	A	A	A	A	A	A	A	A	A	A	A	A	A	A	A	A	A	A	A	A	A	A	N	A	A	A	A
1195	BobWhite_c18550_159	[T/C]	Chr6D	94580629	+	NA	NA	NA	NA	NA	NA	T	Y	T	Y	Y	T	T	Y	T	T	T	Y	T	T	T	T	Y	T	Y	T	Y	T	T	T	Y	T	T	T	Y	T	T	T	T	T	Y	T	Y	T
1196	BobWhite_c18554_76	[A/G]	Chr5B	65767460	+	NA	NA	NA	NA	NA	NA	G	A	A	G	G	G	A	A	A	G	A	A	G	G	G	A	G	A	A	A	A	G	G	G	A	A	G	G	G	A	G	G	G	A	G	A	G	G
1197	BobWhite_c18566_106	[T/G]	Chr6B	5276610	+	NA	NA	NA	NA	NA	NA	G	K	G	G	G	G	G	G	G	G	G	G	G	G	G	G	G	G	G	T	G	K	G	G	G	G	G	G	G	G	K	G	G	G	G	G	G	G
1198	BobWhite_c18583_280	[A/G]	Chr1B	360363214	+	NA	NA	NA	NA	NA	NA	A	A	A	A	A	A	A	A	A	A	A	A	A	A	A	A	N	A	A	A	A	A	A	A	A	A	A	A	A	A	A	A	A	N	A	A	A	A
1199	BobWhite_c18583_96	[A/G]	Chr1B	360363030	+	NA	NA	NA	NA	NA	NA	G	R	R	N	R	G	N	G	N	N	N	G	N	G	N	R	R	N	G	R	N	G	G	G	G	G	N	G	N	G	R	N	G	N	G	G	G	G
1200	BobWhite_c1859_469	[T/C]	Chr2B	18291465	+	NA	NA	NA	NA	NA	NA	N	C	C	C	C	C	C	C	C	C	C	C	C	C	C	C	C	C	C	C	C	C	C	C	C	C	C	C	C	C	C	C	C	C	C	C	C	C
1201	BobWhite_c18592_327	[T/C]	Chr1A	13539643	+	NA	NA	NA	NA	NA	NA	Y	Y	N	N	Y	N	N	N	N	N	N	N	N	N	N	N	N	N	N	N	N	Y	N	N	N	N	N	N	N	N	Y	N	N	N	N	N	N	N
1202	BobWhite_c18593_798	[T/C]	Chr3B	695971360	+	NA	NA	NA	NA	NA	NA	N	C	C	C	C	C	N	C	C	C	C	C	C	C	C	C	N	N	C	N	C	C	C	C	C	C	C	C	C	C	C	C	C	N	C	C	C	C
1203	BobWhite_c18593_955	[T/C]	Chr3D	517913125	+	NA	NA	NA	NA	NA	NA	T	T	N	N	T	T	T	T	T	T	T	T	T	T	T	T	N	N	T	T	T	T	T	T	T	T	N	T	T	T	T	T	T	N	T	T	T	T
1204	BobWhite_c18612_542	[A/G]	Chr1D	335757871	+	NA	NA	NA	NA	NA	NA	G	G	G	G	G	G	G	G	G	G	G	G	G	G	G	G	G	G	G	G	G	G	G	G	G	G	G	G	N	G	G	G	G	G	G	G	G	G
1205	BobWhite_c18618_677	[T/C]	Chr1A	108057164	+	NA	NA	NA	NA	NA	NA	N	C	Y	Y	C	Y	Y	Y	Y	Y	Y	Y	Y	Y	Y	Y	Y	Y	Y	N	Y	C	Y	Y	Y	Y	Y	Y	Y	Y	C	Y	Y	Y	Y	Y	Y	Y
1206	BobWhite_c18672_103	[A/G]	Chr7B	237514358	+	NA	NA	NA	NA	NA	NA	G	G	R	R	G	R	R	R	R	R	R	R	R	R	R	R	R	R	R	N	R	G	R	R	R	R	R	R	R	R	G	R	R	R	R	R	R	R
1207	BobWhite_c18672_757	[T/C]	Chr2B	421313547	+	NA	NA	NA	NA	NA	NA	Y	Y	Y	Y	Y	Y	Y	Y	Y	Y	Y	Y	Y	Y	Y	Y	Y	Y	Y	Y	Y	Y	Y	Y	Y	Y	Y	Y	Y	Y	Y	Y	Y	N	Y	Y	Y	Y
1208	BobWhite_c18678_95	[A/C]	Chr2B	759559331	+	NA	NA	NA	NA	NA	NA	A	A	A	A	A	A	A	A	A	A	A	A	A	A	A	A	A	A	A	A	A	A	A	A	A	A	A	A	A	A	A	A	A	A	A	A	A	A
1209	BobWhite_c18681_273	[T/C]	Chr5D	37092407	+	NA	NA	NA	NA	NA	NA	N	C	N	N	C	N	N	N	N	C	N	C	N	C	C	C	Y	N	C	N	N	C	C	N	C	C	C	C	N	N	C	N	N	Y	N	N	N	N
1210	BobWhite_c18690_420	[A/G]	Chr2B	161613156	+	NA	NA	NA	NA	NA	NA	A	A	R	R	A	R	R	R	R	R	R	R	R	R	R	R	R	N	R	N	R	A	R	R	R	R	N	R	R	R	A	N	R	R	R	R	R	R
1211	BobWhite_c18721_190	[A/G]	Chr6D	18413595	+	NA	NA	NA	NA	NA	NA	G	A	G	A	G	G	A	G	A	G	G	G	G	G	G	G	A	A	G	A	G	A	A	A	A	G	G	A	G	A	A	G	A	A	A	A	G	G
1212	BobWhite_c18727_300	[T/C]	Chr7B	598786254	+	NA	NA	NA	NA	NA	NA	N	C	C	C	C	C	C	C	C	C	C	C	C	C	C	C	C	C	C	C	C	C	C	C	C	C	C	C	C	C	C	C	C	C	C	C	C	C
1213	BobWhite_c18765_140	[A/G]	Chr7B	440112867	+	NA	NA	NA	NA	NA	NA	A	A	N	N	A	N	N	N	N	N	N	N	N	N	N	N	N	N	N	N	N	A	N	N	N	N	N	N	N	N	A	N	N	N	N	N	N	N
1214	BobWhite_c18770_312	[T/C]	Chr6A	393052239	+	NA	NA	NA	NA	NA	NA	N	C	N	N	C	Y	Y	Y	Y	Y	Y	Y	Y	Y	Y	Y	Y	Y	Y	N	Y	C	Y	Y	Y	Y	N	Y	Y	Y	C	Y	Y	Y	Y	Y	Y	Y
1215	BobWhite_c18773_75	[T/C]	Chr1D	90080494	+	NA	NA	NA	NA	NA	NA	Y	Y	N	N	Y	N	N	N	N	N	N	N	N	N	N	N	N	N	N	N	N	Y	N	N	N	N	N	N	N	N	Y	N	N	N	N	N	N	N
1216	BobWhite_c18802_517	[T/G]	Chr2D	379424670	+	NA	NA	NA	NA	NA	NA	G	G	N	G	G	G	G	G	G	G	G	G	G	G	G	G	G	G	G	G	G	G	G	G	G	G	G	G	G	G	G	G	G	N	G	G	G	G
1217	BobWhite_c1882_188	[A/G]	Chr1D	454767713	+	NA	NA	NA	NA	NA	NA	N	A	A	A	A	A	A	A	A	A	A	A	A	A	A	A	A	A	A	A	A	A	A	A	A	A	A	A	A	A	A	A	A	A	A	A	A	A
1218	BobWhite_c1882_282	[A/G]	Chr1A	548904831	+	NA	NA	NA	NA	NA	NA	N	A	A	A	A	A	A	A	A	A	A	A	A	A	A	A	A	A	A	A	A	A	A	A	A	A	A	A	A	A	A	A	A	A	A	A	A	N
1219	BobWhite_c1882_618	[A/C]	Chr1D	454767283	+	NA	NA	NA	NA	NA	NA	N	C	N	N	C	N	N	N	N	N	N	N	N	N	N	N	N	N	N	N	N	C	N	N	N	N	N	N	N	N	C	N	N	N	N	N	N	N
1220	BobWhite_c18828_316	[T/G]	Chr4D	467575060	+	NA	NA	NA	NA	NA	NA	N	G	N	N	G	G	G	G	N	G	N	G	N	G	G	N	N	N	G	G	G	G	G	G	G	G	N	G	N	G	G	N	G	K	G	G	G	G
1221	BobWhite_c18840_254	[A/G]	Chr5B	584568546	+	NA	NA	NA	NA	NA	NA	N	G	A	A	G	A	A	A	A	A	A	A	A	A	A	A	A	A	A	A	A	G	A	A	A	A	A	A	A	A	G	A	A	A	A	A	A	A
1222	BobWhite_c18852_91	[T/G]	Chr2A	49856181	+	NA	NA	NA	NA	NA	NA	G	G	N	N	G	N	N	N	N	N	N	N	N	N	N	N	N	N	N	N	N	G	N	N	N	N	N	N	N	N	G	N	N	N	N	N	N	N
1223	BobWhite_c18856_333	[T/G]	Chr4D	346503828	+	NA	NA	NA	NA	NA	NA	G	G	G	G	G	G	G	G	G	G	G	G	G	G	G	G	G	G	G	G	G	G	G	G	G	G	N	G	N	G	G	G	G	N	G	G	G	G
1224	BobWhite_c18861_292	[A/G]	Chr5B	260157318	+	NA	NA	NA	NA	NA	NA	G	G	N	R	G	R	R	R	R	R	R	R	R	R	R	R	R	R	R	R	R	G	R	R	R	R	N	R	R	R	G	N	R	N	R	R	R	R
1225	BobWhite_c18861_438	[T/C]	Chr5B	260157172	+	NA	NA	NA	NA	NA	NA	C	C	C	C	C	C	C	C	C	C	C	C	C	C	C	C	C	C	C	C	C	C	C	C	C	C	C	C	C	C	C	C	C	C	C	C	C	C
1226	BobWhite_c18873_343	[T/C]	Chr2A	198442862	+	NA	NA	NA	NA	NA	NA	C	C	C	C	C	C	C	C	C	C	C	C	C	C	C	C	C	C	C	C	C	C	C	C	C	C	C	C	C	C	C	C	C	C	C	C	C	C
1227	BobWhite_c18873_582	[T/C]	Chr2A	198441943	+	NA	NA	NA	NA	NA	NA	C	T	C	T	C	T	T	C	T	T	C	C	C	T	T	C	T	C	C	C	T	C	C	C	T	T	T	C	T	T	C	C	T	T	T	T	C	T
1228	BobWhite_c18881_338	[T/G]	Chr1D	390072359	+	NA	NA	NA	NA	NA	NA	G	G	N	G	G	G	G	G	G	G	G	G	G	G	G	G	N	G	G	G	G	G	G	G	G	G	G	G	G	G	G	G	G	N	G	G	G	G
1229	BobWhite_c1890_712	[A/G]	Chr1A	17321892	+	NA	NA	NA	NA	NA	NA	G	R	N	N	R	R	R	N	R	R	R	R	R	G	R	R	N	R	R	R	R	R	R	R	G	R	R	R	R	R	R	R	R	N	R	R	R	R
1230	BobWhite_c18906_142	[A/G]	Chr2A	749278782	+	NA	NA	NA	NA	NA	NA	G	G	N	N	G	N	N	N	N	N	N	N	N	N	N	N	N	N	N	N	N	G	N	N	N	N	N	N	N	N	G	N	N	N	N	N	N	N
1231	BobWhite_c18906_286	[T/C]	Chr2A	749278638	+	NA	NA	NA	NA	NA	NA	Y	T	N	N	T	N	N	N	N	N	N	N	N	N	N	N	N	N	N	N	N	T	N	N	N	N	N	N	N	N	T	N	N	N	N	N	N	N
1232	BobWhite_c18906_680	[A/G]	Chr2D	617992917	+	NA	NA	NA	NA	NA	NA	N	A	N	N	A	R	A	A	A	A	R	A	A	A	A	A	N	N	A	A	R	R	A	R	A	R	A	R	N	A	A	A	R	R	A	R	R	R
1233	BobWhite_c18907_129	[A/G]	Chr5D	268866327	+	NA	NA	NA	NA	NA	NA	N	G	N	G	G	G	G	G	G	G	G	G	G	G	G	G	N	N	G	G	G	G	G	G	G	G	N	G	G	G	G	N	G	N	G	G	G	G
1234	BobWhite_c18908_345	[T/C]	Chr5A	572880777	+	NA	NA	NA	NA	NA	NA	T	T	Y	Y	T	Y	Y	Y	Y	Y	Y	Y	Y	Y	Y	Y	Y	N	Y	Y	Y	T	Y	Y	Y	Y	N	Y	Y	Y	T	Y	Y	T	Y	Y	Y	Y
1235	BobWhite_c18911_103	[A/C]	Chr2B	221292807	+	NA	NA	NA	NA	NA	NA	C	C	N	N	C	N	N	N	N	N	N	N	N	N	N	N	N	N	N	N	N	C	N	N	N	N	N	N	N	N	C	N	N	N	N	N	N	N
1236	BobWhite_c18917_640	[A/G]	Chr7D	637597007	+	NA	NA	NA	NA	NA	NA	A	A	N	N	A	N	N	N	N	N	N	N	N	N	N	N	N	N	N	N	N	A	N	N	N	N	N	N	N	N	A	N	N	N	N	N	N	N
1237	BobWhite_c18924_153	[T/C]	Chr3B	121985849	+	NA	NA	NA	NA	NA	NA	C	C	Y	N	C	C	N	C	C	C	C	C	C	C	N	N	N	N	C	C	C	C	C	C	C	C	N	C	N	C	C	N	C	N	C	C	C	C
1238	BobWhite_c18943_1108	[T/C]	Chr5B	570374215	+	NA	NA	NA	NA	NA	NA	T	T	N	N	T	T	T	T	T	T	T	T	T	T	T	T	N	N	T	T	T	T	T	T	T	T	T	T	T	T	T	T	T	N	T	T	T	T
1239	BobWhite_c1895_1953	[T/C]	Chr3B	751397553	+	NA	NA	NA	NA	NA	NA	Y	Y	N	Y	Y	Y	Y	Y	N	Y	Y	Y	Y	Y	Y	N	Y	Y	Y	Y	Y	Y	Y	Y	Y	Y	N	Y	Y	Y	Y	Y	Y	Y	Y	Y	Y	Y
1240	BobWhite_c18958_192	[T/G]	Chr4B	614671509	+	NA	NA	NA	NA	NA	NA	T	T	T	T	T	T	T	T	T	T	T	T	T	T	T	T	T	T	T	T	T	T	T	T	T	T	T	T	T	T	T	T	T	T	T	T	T	T
1241	BobWhite_c18969_556	[A/G]	Chr2B	607364903	+	NA	NA	NA	NA	NA	NA	A	A	A	A	A	A	A	A	A	A	A	A	A	A	A	A	A	A	A	A	A	A	A	A	A	A	A	A	A	A	A	A	A	A	A	A	A	A
1242	BobWhite_c1897_1010	[T/C]	Chr1D	498281397	+	NA	NA	NA	NA	NA	NA	N	T	T	T	T	Y	T	Y	N	T	T	T	T	T	T	T	T	N	Y	T	Y	T	Y	Y	T	T	T	T	T	Y	Y	T	T	T	Y	T	Y	T
1243	BobWhite_c1897_440	[T/C]	Chr1B	698179611	+	NA	NA	NA	NA	NA	NA	T	C	T	T	T	C	T	C	C	T	T	T	T	T	T	T	C	C	C	T	C	T	C	C	T	T	C	T	T	C	C	T	T	C	C	T	C	T
1244	BobWhite_c1897_695	[A/G]	Chr1D	498280812	+	NA	NA	NA	NA	NA	NA	A	G	A	A	A	G	A	G	G	A	A	A	A	A	A	A	G	G	G	A	G	A	G	G	A	A	G	A	A	G	G	A	A	G	G	A	G	A
1245	BobWhite_c1902_387	[T/C]	Chr3B	295829167	+	NA	NA	NA	NA	NA	NA	N	C	C	C	C	C	C	C	C	C	C	C	C	C	C	C	C	C	C	Y	C	C	C	C	C	C	C	C	C	C	C	C	C	C	C	C	C	C
1246	BobWhite_c19030_282	[T/C]	#N/A	#N/A	+	NA	NA	NA	NA	NA	NA	N	C	Y	Y	C	Y	Y	Y	Y	Y	Y	Y	Y	Y	Y	Y	Y	Y	Y	Y	Y	C	Y	Y	Y	Y	Y	Y	Y	Y	C	Y	Y	Y	Y	Y	Y	Y
1247	BobWhite_c19039_437	[A/G]	Chr7B	437843968	+	NA	NA	NA	NA	NA	NA	A	A	N	N	A	N	N	N	N	N	N	N	N	N	N	N	N	N	N	N	N	A	N	N	N	N	N	N	N	N	A	N	N	N	N	N	N	N
1248	BobWhite_c1905_98	[A/G]	Chr6B	149974277	+	NA	NA	NA	NA	NA	NA	A	R	A	R	R	A	A	R	A	A	A	R	A	A	A	A	N	A	R	A	R	A	A	A	R	A	A	A	R	A	A	A	A	A	R	A	R	A
1249	BobWhite_c1907_124	[T/G]	Chr4A	215785250	+	NA	NA	NA	NA	NA	NA	K	K	T	K	K	K	K	K	K	N	K	K	K	K	K	N	N	N	K	K	N	K	K	K	K	K	T	K	N	K	K	N	K	K	K	N	N	K
1250	BobWhite_c19084_575	[T/C]	Chr5D	423513694	+	NA	NA	NA	NA	NA	NA	N	C	N	N	C	N	N	N	N	N	N	N	N	N	N	N	N	N	N	N	N	C	N	N	N	N	N	N	N	N	C	N	N	N	N	N	N	N
1251	BobWhite_c191_1132	[A/G]	Chr3A	198383427	+	NA	NA	NA	NA	NA	NA	N	G	G	G	G	G	N	N	G	N	N	G	G	G	G	N	N	N	G	N	G	G	G	G	G	G	N	G	N	G	G	N	G	R	G	G	G	G
1252	BobWhite_c191_1228	[T/C]	Chr3A	198383523	+	NA	NA	NA	NA	NA	NA	C	C	N	N	C	N	N	N	N	N	N	N	N	N	N	N	N	N	N	N	N	C	N	N	N	N	N	N	N	N	C	N	N	N	N	N	N	N
1253	BobWhite_c19155_246	[A/G]	Chr5A	533748357	+	NA	NA	NA	NA	NA	NA	G	G	G	G	G	G	G	G	G	G	G	G	G	G	G	G	G	G	G	G	G	G	G	G	G	G	G	G	G	G	G	G	G	G	G	G	G	G
1254	BobWhite_c19160_103	[T/C]	Chr7B	319482380	+	NA	NA	NA	NA	NA	NA	C	C	C	C	C	C	C	C	C	C	C	C	C	C	C	C	N	C	C	C	C	C	C	C	C	C	C	C	C	C	C	C	C	N	C	C	C	C
1255	BobWhite_c19166_94	[A/G]	Chr3B	280545573	+	NA	NA	NA	NA	NA	NA	G	G	N	N	G	N	N	N	N	N	N	N	N	N	N	N	N	N	N	N	N	G	N	N	N	N	N	N	N	N	G	N	N	N	N	N	N	N
1256	BobWhite_c19182_280	[A/G]	Chr1A	569638690	+	NA	NA	NA	NA	NA	NA	A	G	A	G	G	A	A	G	A	G	G	G	G	G	G	G	G	G	A	A	A	A	A	A	G	G	G	A	G	A	G	A	A	A	G	A	A	A
1257	BobWhite_c1920_110	[A/G]	Chr2D	119589677	+	NA	NA	NA	NA	NA	NA	G	G	R	R	G	R	R	R	R	R	R	R	R	R	R	R	R	R	R	R	R	G	R	R	R	R	R	R	R	R	G	R	R	N	R	R	R	R
1258	BobWhite_c19204_194	[T/G]	Chr1D	73762974	+	NA	NA	NA	NA	NA	NA	G	G	G	G	G	G	G	G	G	G	G	G	G	G	G	G	G	G	G	G	G	G	G	G	G	G	G	G	G	G	G	G	G	G	G	G	G	G
1259	BobWhite_c19204_92	[T/G]	Chr1A	73455804	+	NA	NA	NA	NA	NA	NA	T	T	T	T	T	T	T	T	T	T	T	T	T	T	T	T	T	T	T	T	T	T	T	T	T	T	T	T	T	T	T	T	T	T	T	T	T	T
1260	BobWhite_c19215_95	[T/C]	Chr7A	68422075	+	NA	NA	NA	NA	NA	NA	N	T	T	N	T	N	N	N	T	N	T	N	N	N	T	N	T	T	N	T	N	T	N	N	T	N	T	T	N	N	T	N	N	T	N	T	N	N
1261	BobWhite_c19236_293	[A/G]	Chr3A	155619910	+	NA	NA	NA	NA	NA	NA	A	A	A	A	A	A	A	A	A	A	A	A	A	A	A	A	A	A	A	N	A	A	A	A	A	A	A	A	A	A	A	A	A	A	A	A	A	A
1262	BobWhite_c19239_279	[A/G]	Chr1B	83105346	+	NA	NA	NA	NA	NA	NA	A	A	N	N	A	N	N	N	N	N	N	N	N	N	N	N	N	N	N	N	N	A	N	N	N	N	N	N	N	N	A	N	N	N	N	N	N	N
1263	BobWhite_c19256_299	[T/C]	Chr1D	304247345	+	NA	NA	NA	NA	NA	NA	C	C	Y	Y	C	Y	Y	Y	Y	Y	Y	Y	Y	Y	Y	Y	N	Y	Y	N	Y	C	Y	Y	Y	Y	Y	Y	Y	Y	C	N	Y	Y	Y	Y	Y	Y
1264	BobWhite_c19298_232	[T/C]	Chr6D	493706972	+	NA	NA	NA	NA	NA	NA	C	Y	C	N	C	N	N	C	C	C	T	N	C	N	T	T	N	N	C	C	C	C	N	T	C	C	C	C	C	C	Y	T	C	C	C	C	N	C
1265	BobWhite_c19298_97	[T/C]	Chr6D	493707189	+	NA	NA	NA	NA	NA	NA	T	C	T	C	C	T	C	T	T	T	C	T	T	T	C	T	C	T	C	C	C	T	T	C	T	C	C	C	C	T	T	C	T	T	T	T	C	T
1266	BobWhite_c1930_153	[T/C]	Chr5D	231711521	+	NA	NA	NA	NA	NA	NA	C	C	C	C	C	C	C	C	C	C	C	C	C	C	C	C	C	C	C	C	C	C	C	C	C	C	C	C	C	C	C	C	C	N	C	C	C	C
1267	BobWhite_c1930_93	[A/C]	Chr5A	307916948	+	NA	NA	NA	NA	NA	NA	C	C	C	C	C	C	C	C	C	C	C	C	C	C	C	C	C	C	C	C	C	C	C	C	C	C	C	C	C	C	C	C	C	N	C	C	C	C
1268	BobWhite_c19310_368	[T/C]	Chr1D	79635037	+	NA	NA	NA	NA	NA	NA	C	C	C	C	C	C	C	C	N	C	C	C	C	C	C	C	C	C	C	C	C	C	C	C	C	C	C	C	C	C	C	C	C	C	C	C	C	C
1269	BobWhite_c19320_317	[T/C]	Chr4A	481953616	+	NA	NA	NA	NA	NA	NA	C	C	N	N	C	C	C	C	C	C	C	C	C	C	C	N	N	N	C	N	C	C	C	C	C	C	N	C	C	C	N	N	C	N	C	C	C	C
1270	BobWhite_c19327_314	[T/C]	Chr5B	551786879	+	NA	NA	NA	NA	NA	NA	T	T	T	T	T	T	T	T	T	T	T	T	T	T	T	T	T	T	T	T	T	T	T	T	T	T	T	T	T	T	T	T	T	T	T	T	T	T
1271	BobWhite_c19327_478	[T/C]	Chr5B	551787043	+	NA	NA	NA	NA	NA	NA	T	T	N	N	T	N	N	N	N	N	N	N	N	N	N	N	N	N	N	N	N	T	N	N	N	N	N	N	N	N	T	N	N	N	N	N	N	N
1272	BobWhite_c19327_99	[T/C]	Chr5B	551786665	+	NA	NA	NA	NA	NA	NA	C	C	C	C	C	C	C	C	C	C	C	C	C	C	C	C	C	C	C	C	C	C	C	C	C	C	C	C	C	C	C	C	C	C	C	C	C	C
1273	BobWhite_c19329_247	[T/G]	Chr7D	7308831	+	NA	NA	NA	NA	NA	NA	N	G	G	G	G	G	G	G	G	G	G	G	G	G	G	G	G	G	G	G	G	G	G	G	G	G	G	G	G	G	G	G	G	G	G	G	G	G
1274	BobWhite_c1933_275	[A/G]	Chr2B	674645766	+	NA	NA	NA	NA	NA	NA	G	G	R	R	G	R	R	R	R	R	R	R	R	R	R	R	R	R	R	G	R	G	R	R	R	R	R	R	R	R	G	R	R	N	R	R	R	R
1275	BobWhite_c1933_407	[A/G]	Chr2D	561292399	+	NA	NA	NA	NA	NA	NA	R	A	N	R	A	R	A	A	R	A	A	A	A	R	R	R	N	A	R	N	R	A	R	R	A	R	R	R	R	R	R	A	A	N	R	R	A	R
1276	BobWhite_c19337_352	[A/G]	Chr5A	422232496	+	NA	NA	NA	NA	NA	NA	G	G	N	G	G	G	G	G	G	G	G	G	G	G	G	G	N	N	G	G	G	G	G	G	G	G	N	G	G	G	G	G	G	N	G	G	G	G
1277	BobWhite_c19346_434	[A/G]	Chr7D	603074924	+	NA	NA	NA	NA	NA	NA	R	A	N	A	A	A	A	R	A	A	A	A	R	R	R	A	R	A	A	A	R	G	R	A	A	R	R	R	R	A	A	A	A	A	A	R	A	A
1278	BobWhite_c19429_95	[A/G]	Chr7B	709143791	+	NA	NA	NA	NA	NA	NA	G	G	N	N	G	G	N	N	N	N	N	G	N	G	R	N	N	N	G	N	G	N	N	N	G	G	N	G	N	G	G	N	G	N	G	N	G	G
1279	BobWhite_c19433_185	[A/G]	Chr2A	35378588	+	NA	NA	NA	NA	NA	NA	R	G	R	G	R	R	R	R	G	G	G	G	R	G	R	R	G	N	G	N	G	R	R	R	G	G	R	R	G	G	R	N	G	N	G	G	R	N
1280	BobWhite_c19433_329	[A/G]	Chr2A	35378444	+	NA	NA	NA	NA	NA	NA	G	A	G	A	G	G	G	G	A	A	A	A	G	A	G	G	A	G	A	G	A	G	G	G	A	A	G	G	A	A	G	G	A	G	A	A	G	G
1281	BobWhite_c19443_131	[T/C]	Chr5D	445453538	+	NA	NA	NA	NA	NA	NA	Y	N	C	C	C	C	C	C	C	Y	C	Y	C	C	Y	C	C	C	Y	Y	C	Y	Y	Y	C	C	Y	Y	C	C	Y	C	Y	N	Y	C	Y	C
1282	BobWhite_c1945_339	[A/G]	Chr6D	298579285	+	NA	NA	NA	NA	NA	NA	G	G	G	G	G	G	G	G	G	G	N	N	G	G	G	N	N	G	G	G	G	G	G	N	G	G	N	G	N	G	G	N	G	R	G	N	N	G
1283	BobWhite_c19477_116	[A/G]	Chr3B	272186644	+	NA	NA	NA	NA	NA	NA	A	A	A	A	A	A	A	A	A	A	A	A	A	A	A	A	A	A	A	A	A	A	A	A	A	A	A	A	A	A	A	A	A	A	A	A	A	A
1284	BobWhite_c19497_606	[T/C]	ChrUnknown	211616389	+	NA	NA	NA	NA	NA	NA	C	C	N	Y	C	Y	Y	Y	Y	Y	Y	Y	Y	Y	Y	Y	Y	Y	Y	N	Y	C	Y	Y	Y	Y	Y	Y	Y	Y	C	Y	Y	Y	Y	Y	Y	Y
1285	BobWhite_c19529_481	[T/G]	Chr1B	319236985	+	NA	NA	NA	NA	NA	NA	G	G	N	N	G	N	N	N	N	N	N	N	N	N	N	N	N	N	N	N	N	G	N	N	N	N	N	N	N	N	G	N	N	N	N	N	N	N
1286	BobWhite_c19543_179	[T/C]	Chr3A	683482240	+	NA	NA	NA	NA	NA	NA	C	C	C	C	C	C	C	C	C	C	C	C	C	C	C	C	C	C	C	C	C	C	C	C	C	C	C	C	C	C	C	C	C	C	C	C	C	C
1287	BobWhite_c19547_472	[T/C]	Chr3D	465089619	+	NA	NA	NA	NA	NA	NA	N	C	C	C	C	C	C	C	C	C	C	C	C	C	C	C	C	C	C	C	C	C	C	C	C	C	C	C	C	C	C	C	C	C	C	C	C	C
1288	BobWhite_c19554_544	[A/G]	Chr2D	538734063	+	NA	NA	NA	NA	NA	NA	N	A	A	A	A	A	A	A	A	A	A	A	A	A	A	A	A	A	A	A	A	A	A	A	A	A	A	A	A	A	A	A	A	A	A	A	A	A
1289	BobWhite_c19606_374	[A/G]	Chr5D	569675543	+	NA	NA	NA	NA	NA	NA	N	A	A	A	A	A	A	A	A	A	A	A	A	A	A	A	A	A	A	A	A	A	A	A	A	A	A	A	A	A	A	A	A	A	A	A	A	A
1290	BobWhite_c19609_421	[T/G]	Chr1D	448771716	+	NA	NA	NA	NA	NA	NA	G	G	G	G	G	G	N	G	G	G	G	G	G	G	G	N	N	G	G	G	G	G	G	G	G	G	G	G	G	G	G	N	G	N	G	G	G	N
1291	BobWhite_c19615_241	[A/G]	Chr2B	304356259	+	NA	NA	NA	NA	NA	NA	N	G	N	G	G	G	G	G	G	G	G	G	G	G	G	G	G	G	G	G	G	G	G	G	G	G	G	G	N	G	G	G	G	G	G	G	G	G
1292	BobWhite_c19617_154	[T/C]	Chr2B	217150236	+	NA	NA	NA	NA	NA	NA	Y	T	N	N	Y	Y	N	T	N	Y	T	T	T	Y	T	N	T	T	N	T	Y	T	Y	T	N	Y	N	N	N	T	Y	T	T	T	T	Y	T	N
1293	BobWhite_c19617_194	[T/G]	Chr2B	217150196	+	NA	NA	NA	NA	NA	NA	G	G	G	G	G	G	G	G	G	G	G	G	G	G	G	G	G	G	G	G	G	G	G	G	G	G	G	G	G	G	G	G	G	G	G	G	G	G
1294	BobWhite_c19633_233	[T/C]	Chr7B	635391787	+	NA	NA	NA	NA	NA	NA	N	Y	C	C	Y	C	C	C	C	C	C	C	N	C	C	N	N	N	C	C	C	N	C	C	C	N	C	C	C	N	Y	C	C	C	C	C	C	C
1295	BobWhite_c19647_159	[A/G]	Chr7A	163430357	+	NA	NA	NA	NA	NA	NA	N	A	A	A	A	A	A	A	A	A	A	A	A	A	A	A	A	A	A	A	A	A	A	A	A	A	A	A	A	A	A	A	A	A	A	A	A	A
1296	BobWhite_c1967_175	[T/C]	Chr1B	475863692	+	NA	NA	NA	NA	NA	NA	C	C	C	C	C	C	C	C	C	C	C	C	C	C	C	C	C	C	C	C	C	C	C	C	C	C	C	C	C	C	C	C	C	C	C	C	C	C
1297	BobWhite_c1967_388	[T/C]	Chr1B	475865564	+	NA	NA	NA	NA	NA	NA	Y	Y	N	C	Y	C	C	Y	C	N	C	C	C	C	N	N	N	N	C	N	N	Y	N	N	N	N	N	C	Y	C	Y	N	N	N	N	N	N	N
1298	BobWhite_c19675_93	[T/C]	Chr2A	519864488	+	NA	NA	NA	NA	NA	NA	T	T	T	T	T	T	T	T	T	T	T	T	T	T	T	T	T	T	T	T	T	T	T	T	T	T	T	T	T	T	T	T	T	T	T	T	T	T
1299	BobWhite_c19684_368	[A/G]	Chr3A	101273589	+	NA	NA	NA	NA	NA	NA	G	G	G	G	G	G	G	G	G	G	G	G	G	G	G	G	G	G	G	G	G	G	G	G	G	G	G	G	G	G	G	G	G	G	G	G	G	G
1300	BobWhite_c1971_839	[A/G]	Chr2D	640578641	+	NA	NA	NA	NA	NA	NA	G	G	A	A	G	A	A	A	A	A	A	A	A	A	A	A	A	A	A	G	A	G	A	A	A	A	A	A	A	A	G	A	A	R	A	A	A	A
1301	BobWhite_c19725_1329	[A/G]	Chr3B	581453700	+	NA	NA	NA	NA	NA	NA	R	R	G	G	R	G	G	G	G	G	G	G	G	G	G	G	G	G	G	G	G	R	G	G	G	G	G	G	G	G	R	G	G	G	G	G	G	G
1302	BobWhite_c1973_383	[T/C]	Chr5B	688592686	+	NA	NA	NA	NA	NA	NA	N	T	C	C	N	C	C	C	N	C	N	N	N	C	N	N	C	C	C	C	N	Y	N	C	N	C	N	C	N	N	C	N	C	C	N	C	C	Y
1303	BobWhite_c1973_517	[T/G]	Chr5B	688592552	+	NA	NA	NA	NA	NA	NA	T	T	T	T	T	T	T	T	T	T	T	T	T	T	T	T	T	T	T	T	T	T	T	T	T	T	T	T	T	T	T	T	T	N	T	T	T	T
1304	BobWhite_c19733_149	[T/C]	Chr1B	648956950	+	NA	NA	NA	NA	NA	NA	N	Y	Y	T	N	Y	N	T	Y	N	N	N	T	T	N	N	N	T	Y	Y	Y	C	C	C	T	T	T	Y	N	Y	T	N	Y	Y	N	Y	Y	N
1305	BobWhite_c19733_301	[A/G]	Chr1B	648956798	+	NA	NA	NA	NA	NA	NA	G	A	G	A	G	A	G	A	A	G	G	G	A	A	G	G	G	A	A	A	A	G	G	G	A	A	A	A	G	A	A	A	A	G	G	A	A	G
1306	BobWhite_c19742_105	[T/C]	Chr2D	155033857	+	NA	NA	NA	NA	NA	NA	T	T	N	N	T	N	N	N	N	N	N	N	N	N	N	N	N	N	N	N	N	T	N	N	N	N	N	N	N	N	T	N	N	N	N	N	N	N
1307	BobWhite_c19752_293	[A/G]	Chr7B	713632883	+	NA	NA	NA	NA	NA	NA	G	G	N	G	G	G	G	R	G	R	R	R	G	R	G	G	G	G	G	G	R	G	R	G	G	G	R	G	G	G	R	N	R	R	G	G	R	G
1308	BobWhite_c19767_423	[A/G]	Chr7B	539720688	+	NA	NA	NA	NA	NA	NA	A	A	A	A	A	A	A	A	A	A	A	A	A	A	A	A	A	A	A	A	A	A	A	A	A	A	A	A	A	A	A	A	A	A	A	A	A	A
1309	BobWhite_c19767_82	[A/G]	Chr7B	539719860	+	NA	NA	NA	NA	NA	NA	N	G	N	G	G	G	G	G	G	G	G	G	G	G	G	N	N	G	G	N	G	N	G	G	G	G	G	G	G	G	G	N	G	G	G	G	G	G
1310	BobWhite_c1977_410	[T/C]	Chr6A	462223549	+	NA	NA	NA	NA	NA	NA	N	C	Y	Y	C	Y	Y	Y	Y	Y	Y	Y	Y	Y	Y	Y	Y	Y	Y	Y	Y	C	Y	Y	Y	Y	Y	Y	Y	Y	C	Y	Y	Y	Y	Y	Y	Y
1311	BobWhite_c1977_844	[T/C]	Chr6D	344002236	+	NA	NA	NA	NA	NA	NA	T	T	N	N	T	N	N	N	N	N	N	N	N	N	N	N	N	N	N	N	N	T	N	N	N	N	N	N	N	N	T	N	N	N	N	N	N	N
1312	BobWhite_c19795_268	[A/C]	Chr1D	202664888	+	NA	NA	NA	NA	NA	NA	A	A	N	A	A	A	A	A	A	A	A	A	A	A	A	A	A	A	A	A	A	A	A	A	A	A	A	A	A	A	A	A	A	N	A	A	A	A
1313	BobWhite_c19806_217	[A/G]	Chr2A	435733476	+	NA	NA	NA	NA	NA	NA	G	G	N	N	G	N	N	N	N	N	N	N	N	N	N	N	N	N	N	N	N	G	N	N	N	N	N	N	N	N	G	N	N	N	N	N	N	N
1314	BobWhite_c19820_129	[A/G]	Chr6A	550792821	+	NA	NA	NA	NA	NA	NA	A	R	A	G	A	G	A	A	G	G	G	A	G	G	A	G	G	G	G	G	A	R	G	G	G	G	G	A	G	G	R	G	G	R	G	G	A	G
1315	BobWhite_c19822_818	[A/G]	Chr7B	217711100	+	NA	NA	NA	NA	NA	NA	N	G	G	G	G	G	G	G	G	G	G	G	G	G	G	G	G	G	G	G	G	G	G	G	G	G	G	G	G	G	G	G	G	G	G	G	G	G
1316	BobWhite_c19827_428	[T/C]	Chr3A	33079227	+	NA	NA	NA	NA	NA	NA	Y	C	T	T	C	T	T	T	T	T	T	T	T	T	T	T	T	T	T	T	T	C	T	T	T	T	T	T	T	T	C	T	T	N	T	T	T	T
1317	BobWhite_c19838_290	[A/G]	Chr2B	639576554	+	NA	NA	NA	NA	NA	NA	N	G	N	N	G	R	N	N	N	R	R	R	N	R	R	N	R	N	R	R	R	G	R	N	R	R	N	R	N	R	G	N	R	N	R	R	R	R
1318	BobWhite_c19875_271	[T/C]	Chr7A	438116922	+	NA	NA	NA	NA	NA	NA	Y	Y	N	N	Y	N	N	N	N	N	N	N	N	N	N	N	N	N	N	N	N	Y	N	N	N	N	N	N	N	N	Y	N	N	N	N	N	N	N
1319	BobWhite_c19919_301	[T/C]	Chr4A	600071257	+	NA	NA	NA	NA	NA	NA	T	T	T	T	T	T	T	T	T	T	T	T	T	T	T	T	T	T	T	T	T	T	T	T	T	T	T	T	T	T	T	T	T	T	T	T	T	T
1320	BobWhite_c19919_340	[T/C]	Chr4A	600071296	+	NA	NA	NA	NA	NA	NA	T	T	N	N	Y	C	N	N	N	N	Y	Y	N	N	Y	N	Y	N	Y	N	Y	T	C	N	C	Y	N	N	Y	C	Y	N	N	N	N	N	Y	C
1321	BobWhite_c19919_516	[T/C]	Chr4A	600071472	+	NA	NA	NA	NA	NA	NA	T	C	C	C	C	C	C	C	C	C	T	T	T	C	T	C	C	C	T	T	C	T	C	C	C	T	T	C	C	C	C	T	C	C	C	C	T	C
1322	BobWhite_c19919_572	[T/C]	Chr4A	600071528	+	NA	NA	NA	NA	NA	NA	T	T	T	T	T	T	T	T	T	T	T	T	T	T	T	T	T	T	T	T	T	T	T	T	T	T	T	T	T	T	T	T	T	T	T	T	T	T
1323	BobWhite_c1993_1049	[A/G]	Chr6A	318175775	+	NA	NA	NA	NA	NA	NA	G	G	N	R	G	R	R	R	R	R	R	R	R	R	R	R	R	R	R	R	R	G	R	R	R	R	N	R	R	R	G	R	R	N	R	R	R	R
1324	BobWhite_c19930_265	[T/C]	Chr1A	51531910	+	NA	NA	NA	NA	NA	NA	N	C	N	N	C	N	N	N	N	N	N	N	N	N	N	N	N	N	N	N	N	C	N	N	N	N	N	N	N	N	C	N	N	N	N	N	N	N
1325	BobWhite_c19943_254	[T/C]	Chr3A	683325160	+	NA	NA	NA	NA	NA	NA	N	C	N	N	C	N	N	N	N	N	N	N	N	N	N	N	N	N	N	N	N	C	N	N	N	N	N	N	N	N	C	N	N	N	N	N	N	N
1326	BobWhite_c19945_341	[T/G]	Chr2B	14883735	+	NA	NA	NA	NA	NA	NA	G	G	G	G	K	G	K	K	K	K	G	K	G	K	G	G	G	K	G	K	K	G	G	G	G	G	G	G	G	K	G	G	G	G	G	K	K	G
1327	BobWhite_c19956_268	[T/G]	Chr3A	559306037	+	NA	NA	NA	NA	NA	NA	N	G	G	G	G	G	G	G	G	G	G	G	G	G	G	G	G	G	G	N	G	G	G	G	G	G	G	G	G	G	G	G	G	G	G	G	G	G
1328	BobWhite_c19980_156	[T/C]	Chr4D	41797129	+	NA	NA	NA	NA	NA	NA	T	T	T	T	T	T	T	T	T	T	T	T	T	T	T	T	T	T	T	T	T	T	T	T	T	T	T	T	T	T	T	T	T	T	T	T	T	T
1329	BobWhite_c19980_306	[T/C]	Chr4B	63307069	+	NA	NA	NA	NA	NA	NA	T	T	T	T	T	T	T	T	T	T	T	T	T	T	T	T	T	T	T	T	T	T	T	T	T	T	T	T	T	T	T	T	T	N	T	T	T	T
1330	BobWhite_c19984_124	[A/G]	Chr6D	382168464	+	NA	NA	NA	NA	NA	NA	N	R	G	G	R	G	G	G	G	G	N	G	G	N	G	G	G	G	N	G	G	R	G	G	G	G	G	G	N	G	R	G	N	G	N	N	G	G
1331	BobWhite_c19985_303	[T/C]	Chr5D	82300476	+	NA	NA	NA	NA	NA	NA	T	T	N	Y	T	Y	Y	Y	Y	Y	Y	Y	Y	Y	Y	N	N	Y	Y	N	Y	T	Y	Y	Y	Y	Y	Y	Y	Y	T	Y	Y	N	Y	Y	Y	Y
1332	BobWhite_c19985_446	[T/C]	Chr5A	79975919	+	NA	NA	NA	NA	NA	NA	C	C	C	C	C	C	C	C	C	C	C	C	C	C	C	N	Y	N	C	N	N	C	C	C	C	C	C	C	C	C	C	N	C	N	C	C	C	C
1333	BobWhite_c20007_755	[T/C]	Chr5D	259539115	+	NA	NA	NA	NA	NA	NA	C	C	N	C	C	C	C	C	C	C	C	C	C	C	C	C	N	C	C	N	C	C	C	C	C	C	C	C	C	C	C	C	C	C	C	C	C	C
1334	BobWhite_c2001_586	[A/G]	Chr5B	430152073	+	NA	NA	NA	NA	NA	NA	G	R	A	A	R	A	A	G	A	A	G	A	G	G	G	A	A	A	G	R	A	R	G	G	A	G	R	A	A	A	R	A	A	A	G	G	A	G
1335	BobWhite_c20015_225	[T/C]	Chr1B	518659760	+	NA	NA	NA	NA	NA	NA	C	C	N	C	C	C	C	C	C	C	C	C	C	C	C	C	C	C	C	C	C	C	C	C	C	C	C	C	C	C	C	C	C	N	C	C	C	C
1336	BobWhite_c20015_300	[T/C]	Chr1B	518659835	+	NA	NA	NA	NA	NA	NA	Y	Y	C	C	Y	C	C	C	C	C	C	C	C	C	C	C	C	C	C	C	C	Y	C	C	C	C	C	C	C	C	Y	C	C	C	C	C	C	C
1337	BobWhite_c2002_100	[A/G]	Chr2A	539580535	+	NA	NA	NA	NA	NA	NA	A	A	A	A	A	A	A	A	A	A	A	A	A	A	A	A	A	N	A	A	A	A	A	A	A	A	A	A	A	A	A	A	A	N	A	A	A	A
1338	BobWhite_c20041_224	[T/C]	Chr3D	513339874	+	NA	NA	NA	NA	NA	NA	T	T	N	N	T	N	N	N	N	N	N	N	N	N	N	N	N	N	N	N	N	T	N	N	N	N	N	N	N	N	T	N	N	N	N	N	N	N
1339	BobWhite_c20051_53	[T/C]	Chr4B	448104744	+	NA	NA	NA	NA	NA	NA	N	Y	C	C	Y	C	C	C	C	C	C	C	C	C	C	C	C	C	C	C	C	Y	C	C	C	C	C	C	N	C	Y	C	C	C	C	C	N	C
1340	BobWhite_c20053_200	[T/G]	Chr3D	551406442	+	NA	NA	NA	NA	NA	NA	N	G	G	G	G	G	G	G	G	G	G	G	G	G	G	G	G	G	G	G	G	G	G	G	G	G	G	G	G	G	G	G	G	G	G	G	G	G
1341	BobWhite_c20073_382	[A/C]	Chr1A	588989996	+	NA	NA	NA	NA	NA	NA	C	C	C	C	C	C	C	C	C	C	C	C	C	C	C	C	C	C	C	C	C	C	C	C	C	C	C	C	C	C	C	C	C	C	C	C	C	C
1342	BobWhite_c20073_443	[A/G]	Chr1A	588990057	+	NA	NA	NA	NA	NA	NA	G	A	A	A	A	G	A	G	G	A	A	A	A	A	A	A	G	G	G	A	G	A	G	G	A	A	G	A	A	G	G	A	A	G	G	A	G	A
1343	BobWhite_c2010_313	[A/G]	Chr3B	29681214	+	NA	NA	NA	NA	NA	NA	R	A	N	N	A	N	N	N	N	N	N	N	N	N	N	N	N	N	N	N	N	A	N	N	N	N	N	N	N	N	A	N	N	N	N	N	N	N
1344	BobWhite_c20106_307	[A/G]	Chr5D	472372926	+	NA	NA	NA	NA	NA	NA	G	G	R	R	G	R	R	R	R	R	R	R	R	R	R	R	R	R	R	N	R	G	R	R	R	R	R	R	R	R	G	R	R	R	R	R	R	R
1345	BobWhite_c20106_377	[A/G]	Chr5D	472372856	+	NA	NA	NA	NA	NA	NA	G	G	R	R	G	R	R	R	R	R	R	R	R	R	R	R	R	R	R	N	R	G	R	R	R	R	R	R	R	R	G	R	R	R	R	R	R	R
1346	BobWhite_c20111_110	[T/C]	Chr4B	118444787	+	NA	NA	NA	NA	NA	NA	N	T	N	N	T	N	N	N	N	N	N	N	N	N	N	N	N	N	N	N	N	T	N	N	N	N	N	N	N	N	T	N	N	N	N	N	N	N
1347	BobWhite_c20111_193	[A/G]	Chr3B	100873039	+	NA	NA	NA	NA	NA	NA	G	G	R	R	G	R	R	R	R	R	R	R	R	R	R	R	R	R	R	R	R	R	R	R	R	R	R	R	R	R	G	R	R	R	R	R	R	R
1348	BobWhite_c20126_546	[A/G]	Chr2D	449173247	+	NA	NA	NA	NA	NA	NA	G	G	G	G	G	G	G	G	G	G	G	G	G	G	G	G	N	G	G	N	G	G	G	G	G	G	G	G	G	G	G	G	G	N	G	G	G	G
1349	BobWhite_c2013_620	[T/C]	Chr6B	23127638	+	NA	NA	NA	NA	NA	NA	Y	Y	C	C	Y	C	C	C	C	C	C	C	C	C	C	C	C	C	C	C	C	Y	C	C	C	C	C	C	C	C	Y	C	C	C	C	C	C	C
1350	BobWhite_c2013_662	[T/C]	Chr6A	13680696	+	NA	NA	NA	NA	NA	NA	C	C	C	C	C	C	C	C	C	C	C	C	C	C	C	C	C	C	C	C	C	C	C	C	C	C	C	C	C	C	C	C	C	C	C	C	C	C
1351	BobWhite_c20137_229	[A/C]	Chr2B	700109905	+	NA	NA	NA	NA	NA	NA	C	C	N	N	C	N	N	N	N	N	N	N	N	N	N	N	N	N	N	N	N	C	N	N	N	N	N	N	N	N	C	N	N	N	N	N	N	N
1352	BobWhite_c20137_714	[A/C]	Chr2D	578704680	+	NA	NA	NA	NA	NA	NA	M	M	N	N	M	C	C	C	N	C	C	C	N	C	N	C	M	N	C	M	C	C	C	C	C	C	C	C	N	C	M	N	C	N	C	C	C	C
1353	BobWhite_c20157_293	[A/G]	Chr3A	735596135	+	NA	NA	NA	NA	NA	NA	G	G	N	G	G	G	G	G	G	G	G	G	G	G	G	G	G	G	G	G	G	G	G	G	G	G	G	G	G	G	G	N	G	N	G	G	G	G
1354	BobWhite_c20158_834	[A/G]	Chr2B	796042310	+	NA	NA	NA	NA	NA	NA	A	A	R	N	A	N	N	N	R	N	R	R	R	N	R	N	N	N	R	R	R	A	N	R	N	R	N	N	R	R	N	N	R	A	N	R	R	R
1355	BobWhite_c2016_269	[A/G]	Chr3B	436553617	+	NA	NA	NA	NA	NA	NA	A	A	N	N	A	N	N	N	N	N	N	N	N	N	N	N	N	N	N	N	N	A	N	N	N	N	N	N	N	N	A	N	N	N	N	N	N	N
1356	BobWhite_c20163_456	[A/G]	Chr4A	345797725	+	NA	NA	NA	NA	NA	NA	A	A	N	N	A	N	N	N	N	N	N	N	N	N	N	N	N	N	N	N	N	A	N	N	N	N	N	N	N	N	A	N	N	N	N	N	N	N
1357	BobWhite_c2017_767	[T/C]	Chr3D	587584705	+	NA	NA	NA	NA	NA	NA	N	C	Y	Y	C	Y	Y	Y	Y	Y	Y	Y	Y	Y	Y	Y	Y	Y	Y	Y	Y	C	Y	Y	Y	Y	Y	Y	Y	Y	C	Y	Y	Y	Y	Y	Y	Y
1358	BobWhite_c2017_851	[A/G]	Chr7D	16305192	+	NA	NA	NA	NA	NA	NA	N	G	R	R	G	R	R	R	R	R	R	R	R	R	R	R	R	R	R	R	R	G	R	R	R	R	R	R	R	R	G	R	R	R	R	R	R	R
1359	BobWhite_c20183_215	[T/C]	Chr4D	42482496	+	NA	NA	NA	NA	NA	NA	N	T	N	C	T	C	N	N	N	C	C	C	N	C	C	N	N	C	C	N	N	T	N	C	C	C	C	C	N	C	T	N	C	N	C	C	C	C
1360	BobWhite_c20183_318	[A/G]	Chr4A	557239175	+	NA	NA	NA	NA	NA	NA	G	G	G	G	G	G	G	G	G	G	G	G	G	G	G	G	G	G	G	G	G	G	G	G	G	G	G	G	G	G	G	G	G	G	G	G	G	G
1361	BobWhite_c202_331	[A/C]	Chr3D	445367607	+	NA	NA	NA	NA	NA	NA	A	A	A	A	A	A	A	A	A	A	A	A	A	A	A	A	A	A	A	N	A	A	A	A	A	A	A	A	A	A	A	A	A	A	A	A	A	A
1362	BobWhite_c20204_637	[T/C]	Chr7D	77518889	+	NA	NA	NA	NA	NA	NA	N	C	C	C	C	C	C	C	C	C	C	C	C	C	C	C	C	C	C	C	C	C	C	C	C	C	C	C	C	C	C	C	C	C	C	C	C	C
1363	BobWhite_c20215_243	[T/C]	Chr3D	61451026	+	NA	NA	NA	NA	NA	NA	T	T	T	T	T	T	T	T	T	T	T	T	T	T	T	T	T	T	T	T	T	T	T	T	T	T	T	T	T	T	T	T	T	N	T	T	T	T
1364	BobWhite_c20218_541	[A/G]	Chr2D	599871325	+	NA	NA	NA	NA	NA	NA	G	A	G	G	A	G	A	A	A	A	G	A	A	A	A	A	G	G	A	A	G	G	A	G	A	G	A	G	G	A	A	A	G	G	A	G	G	G
1365	BobWhite_c2022_245	[A/G]	Chr2A	34660929	+	NA	NA	NA	NA	NA	NA	G	G	N	G	G	G	G	G	G	G	G	G	G	G	G	G	G	G	G	N	G	G	G	G	G	G	G	G	G	G	G	G	G	G	G	G	G	G
1366	BobWhite_c20234_712	[T/C]	Chr7D	481710723	+	NA	NA	NA	NA	NA	NA	T	T	N	N	T	N	N	N	N	N	N	N	N	N	N	N	N	N	N	N	N	Y	N	N	N	N	N	N	N	N	T	N	N	N	N	N	N	N
1367	BobWhite_c20255_137	[T/C]	Chr2D	403526688	+	NA	NA	NA	NA	NA	NA	T	T	N	T	T	T	T	T	T	T	T	T	T	T	T	T	T	T	T	N	T	T	T	T	T	T	N	T	T	T	T	T	T	T	T	T	T	T
1368	BobWhite_c20265_147	[T/C]	Chr6A	413062402	+	NA	NA	NA	NA	NA	NA	T	T	T	T	T	T	T	T	T	T	T	T	T	T	T	T	T	T	T	T	T	T	T	T	T	T	T	T	T	T	T	T	T	T	T	T	T	T
1369	BobWhite_c20266_115	[T/C]	Chr7D	107151443	+	NA	NA	NA	NA	NA	NA	T	T	N	N	T	N	N	N	N	N	N	N	N	N	N	N	N	N	N	N	N	T	N	N	N	N	N	N	N	N	T	N	N	N	N	N	N	N
1370	BobWhite_c20266_499	[T/C]	Chr7D	107152285	+	NA	NA	NA	NA	NA	NA	C	C	T	T	C	T	T	T	T	T	T	T	T	T	T	T	T	T	T	N	T	C	T	T	T	T	T	N	T	T	C	T	T	T	T	T	T	T
1371	BobWhite_c2027_215	[A/G]	Chr1D	466935486	+	NA	NA	NA	NA	NA	NA	G	G	N	N	G	N	N	N	N	N	N	N	N	N	N	N	N	N	N	N	N	G	N	N	N	N	N	N	N	N	G	N	N	N	N	N	N	N
1372	BobWhite_c2027_255	[T/C]	Chr1D	466935446	+	NA	NA	NA	NA	NA	NA	T	C	T	C	C	T	C	C	T	C	C	C	C	C	C	C	C	C	T	T	T	T	T	T	C	C	C	T	C	T	C	T	T	T	C	T	T	C
1373	BobWhite_c2027_350	[T/C]	Chr1A	558762234	+	NA	NA	NA	NA	NA	NA	T	T	N	N	T	N	N	N	N	N	N	N	N	N	N	N	N	N	N	N	N	T	N	N	N	N	N	N	N	N	T	N	N	N	N	N	N	N
1374	BobWhite_c2027_84	[T/C]	Chr1B	647964541	+	NA	NA	NA	NA	NA	NA	C	T	C	T	C	T	C	T	T	C	C	C	T	T	C	C	C	C	T	T	T	C	C	C	T	T	T	T	C	T	T	T	T	C	C	T	T	C
1375	BobWhite_c20282_164	[T/G]	Chr5B	691205428	+	NA	NA	NA	NA	NA	NA	T	T	N	K	T	K	K	K	K	K	K	K	K	K	K	K	K	K	K	N	K	T	K	K	K	K	K	K	K	K	T	N	K	N	K	K	K	K
1376	BobWhite_c20290_226	[A/G]	Chr7B	144855542	+	NA	NA	NA	NA	NA	NA	G	A	G	A	A	A	A	G	A	G	A	G	A	G	A	A	A	A	A	A	G	A	G	G	A	A	A	G	G	A	A	G	A	A	A	G	A	A
1377	BobWhite_c20306_111	[T/C]	Chr7A	20846971	+	NA	NA	NA	NA	NA	NA	T	T	Y	Y	T	Y	Y	Y	Y	Y	Y	Y	Y	Y	Y	Y	Y	Y	Y	Y	Y	T	Y	Y	Y	Y	Y	Y	Y	Y	T	Y	Y	Y	Y	Y	Y	Y
1378	BobWhite_c20306_147	[T/C]	Chr7D	20297997	+	NA	NA	NA	NA	NA	NA	T	T	T	T	T	T	T	T	T	T	T	T	T	T	T	T	T	T	T	T	T	T	T	T	T	T	T	T	T	T	T	T	T	T	T	T	T	T
1379	BobWhite_c20306_88	[A/G]	Chr4A	719095292	+	NA	NA	NA	NA	NA	NA	G	G	R	R	G	R	R	R	R	R	R	R	R	R	R	R	R	R	R	R	R	G	R	R	R	R	R	R	R	R	G	R	R	R	R	R	R	R
1380	BobWhite_c20322_153	[T/C]	Chr4A	719094804	+	NA	NA	NA	NA	NA	NA	C	C	N	N	C	N	N	N	N	N	N	N	N	N	N	N	N	N	N	N	N	C	N	N	N	N	N	N	N	N	C	N	N	N	N	N	N	N
1381	BobWhite_c20322_183	[T/C]	Chr4A	719094820	+	NA	NA	NA	NA	NA	NA	T	T	T	T	T	T	T	T	T	T	T	T	T	T	T	T	T	T	T	T	T	T	T	T	T	T	T	T	T	T	T	T	T	T	T	T	T	T
1382	BobWhite_c20322_559	[A/G]	Chr4A	719095196	+	NA	NA	NA	NA	NA	NA	N	G	G	G	G	G	G	G	G	G	G	G	G	G	G	G	G	G	G	G	G	G	G	G	G	G	G	G	G	G	G	G	G	G	G	G	G	G
1383	BobWhite_c20332_179	[T/G]	Chr3D	4964466	+	NA	NA	NA	NA	NA	NA	G	K	N	N	T	N	N	N	N	N	N	N	N	N	N	N	N	N	N	N	N	T	N	N	N	N	N	N	N	N	T	N	N	N	N	N	N	N
1384	BobWhite_c20335_236	[A/C]	Chr2A	756025424	+	NA	NA	NA	NA	NA	NA	C	A	C	A	A	C	A	C	C	A	A	A	A	C	C	A	A	A	C	A	C	A	C	C	A	C	C	C	C	C	A	A	C	C	C	C	A	C
1385	BobWhite_c20335_359	[A/G]	Chr2B	768979124	+	NA	NA	NA	NA	NA	NA	N	G	N	N	G	N	N	N	N	N	N	N	N	N	N	N	N	N	N	N	N	G	N	N	N	N	N	N	N	N	G	N	N	N	N	N	N	N
1386	BobWhite_c20346_138	[T/C]	Chr2A	2550434	+	NA	NA	NA	NA	NA	NA	T	T	Y	Y	T	Y	Y	Y	Y	Y	Y	Y	Y	Y	Y	Y	Y	Y	Y	Y	Y	T	Y	Y	Y	Y	Y	Y	Y	Y	T	Y	Y	Y	Y	Y	Y	Y
1387	BobWhite_c20360_800	[A/C]	Chr7D	76205256	+	NA	NA	NA	NA	NA	NA	A	A	A	A	A	A	A	A	A	A	A	A	A	A	A	A	A	A	A	A	A	A	A	A	A	A	A	A	A	A	A	A	A	A	A	A	A	A
1388	BobWhite_c20374_162	[A/G]	Chr7A	289000978	+	NA	NA	NA	NA	NA	NA	G	G	N	N	G	N	N	N	N	N	N	N	N	N	N	N	N	N	N	N	N	G	N	N	N	N	N	N	N	N	G	N	N	N	N	N	N	N
1389	BobWhite_c20382_117	[T/G]	Chr7D	5354964	+	NA	NA	NA	NA	NA	NA	T	T	N	N	T	N	N	N	N	N	N	N	N	N	N	N	N	N	N	N	N	T	N	N	N	N	N	N	N	N	T	N	N	N	N	N	N	N
1390	BobWhite_c20453_589	[T/C]	Chr7B	722018055	+	NA	NA	NA	NA	NA	NA	T	C	T	C	C	T	T	T	C	C	T	T	C	C	C	C	T	T	T	T	C	C	C	T	T	C	C	C	C	C	T	T	C	T	T	C	C	T
1391	BobWhite_c20484_83	[A/G]	Chr6A	597559776	+	NA	NA	NA	NA	NA	NA	G	G	N	N	G	N	N	N	N	N	N	N	N	N	N	N	N	N	N	N	N	G	N	N	N	N	N	N	N	N	G	N	N	N	N	N	N	N
1392	BobWhite_c20487_531	[T/C]	Chr7D	256170608	+	NA	NA	NA	NA	NA	NA	C	C	C	C	C	C	C	C	C	C	C	C	C	C	C	C	C	C	C	C	C	C	N	C	C	C	C	C	C	C	C	C	C	Y	C	C	C	C
1393	BobWhite_c20489_289	[A/G]	Chr7A	632346320	+	NA	NA	NA	NA	NA	NA	N	G	N	N	G	N	N	N	N	N	N	N	N	N	N	N	N	N	N	N	N	G	N	N	N	N	N	N	N	N	G	N	N	N	N	N	N	N
1394	BobWhite_c20492_377	[T/G]	Chr2D	632186573	+	NA	NA	NA	NA	NA	NA	G	G	N	K	G	K	K	K	K	K	K	K	K	K	K	K	N	K	K	N	K	G	K	K	K	K	N	K	K	K	G	K	K	G	K	K	K	K
1395	BobWhite_c20509_415	[T/C]	Chr3B	460113807	+	NA	NA	NA	NA	NA	NA	T	T	T	T	T	T	T	T	T	T	T	T	T	T	T	T	T	T	T	T	T	T	T	T	T	T	T	T	T	T	T	T	T	T	T	T	T	T
1396	BobWhite_c20514_70	[A/G]	Chr4A	46174444	+	NA	NA	NA	NA	NA	NA	R	R	N	N	R	N	N	N	N	N	N	N	N	N	N	N	N	N	N	N	N	R	N	N	N	N	N	N	N	N	R	N	N	N	N	N	N	N
1397	BobWhite_c20514_92	[T/C]	Chr4A	46174466	+	NA	NA	NA	NA	NA	NA	Y	Y	N	Y	Y	Y	Y	N	N	Y	Y	Y	Y	Y	Y	Y	Y	N	Y	N	Y	Y	Y	Y	Y	Y	Y	Y	N	Y	Y	N	Y	N	Y	Y	Y	Y
1398	BobWhite_c2053_182	[A/G]	Chr6B	373335104	+	NA	NA	NA	NA	NA	NA	A	R	N	N	R	N	N	N	N	N	N	N	N	N	N	N	N	N	N	N	N	A	N	N	N	N	N	N	N	N	A	N	N	N	N	N	N	N
1399	BobWhite_c20531_248	[A/G]	Chr7A	8402386	+	NA	NA	NA	NA	NA	NA	G	R	N	N	G	N	N	N	N	N	N	N	N	N	N	N	N	N	N	N	N	N	N	N	N	N	N	N	N	N	N	N	N	N	N	N	N	N
1400	BobWhite_c20553_319	[T/C]	Chr1A	553190732	+	NA	NA	NA	NA	NA	NA	C	C	N	N	C	N	N	N	N	N	N	N	N	N	N	N	N	N	N	N	N	C	N	N	N	N	N	N	N	N	C	N	N	N	N	N	N	N
1401	BobWhite_c20553_364	[T/C]	Chr1A	553190777	+	NA	NA	NA	NA	NA	NA	C	Y	N	C	C	N	C	C	N	C	C	C	C	C	C	C	C	C	C	N	C	Y	N	C	C	C	C	N	C	C	C	C	C	Y	C	C	N	C
1402	BobWhite_c20553_454	[A/G]	Chr1A	553191163	+	NA	NA	NA	NA	NA	NA	A	A	R	R	A	R	A	R	R	R	R	R	R	R	R	R	R	R	R	A	R	A	R	R	R	R	R	R	R	R	A	R	R	N	R	R	R	A
1403	BobWhite_c20553_568	[A/G]	Chr1A	553191277	+	NA	NA	NA	NA	NA	NA	G	A	A	G	G	A	A	G	A	G	G	G	G	G	G	G	G	G	A	A	A	A	A	A	G	G	G	A	G	A	G	A	A	A	G	A	A	A
1404	BobWhite_c20553_976	[A/G]	Chr1B	637902351	+	NA	NA	NA	NA	NA	NA	G	G	N	N	G	N	N	N	N	N	N	N	N	N	N	N	N	N	N	N	N	G	N	N	N	N	N	N	N	N	G	N	N	N	N	N	N	N
1405	BobWhite_c20558_209	[A/G]	Chr7D	5559840	+	NA	NA	NA	NA	NA	NA	N	G	N	N	G	N	N	N	N	N	N	N	N	N	N	N	N	N	N	N	N	G	N	N	N	N	N	N	N	N	G	N	N	N	N	N	N	N
1406	BobWhite_c20558_374	[A/G]	Chr7D	5560095	+	NA	NA	NA	NA	NA	NA	A	G	G	G	G	A	A	G	G	G	G	G	A	G	A	A	A	A	G	G	A	G	G	G	G	A	A	G	G	G	A	G	A	A	A	G	A	G
1407	BobWhite_c20558_413	[T/C]	Chr4A	746267150	+	NA	NA	NA	NA	NA	NA	C	C	N	N	C	N	N	N	N	N	N	N	N	N	N	N	N	N	N	N	N	C	N	N	N	N	N	N	N	N	C	N	N	N	N	N	N	N
1408	BobWhite_c2056_116	[T/C]	Chr2A	415001328	+	NA	NA	NA	NA	NA	NA	C	C	C	C	C	C	C	C	C	C	C	C	C	C	C	C	C	C	C	C	C	C	C	C	C	C	C	C	C	C	C	C	C	N	C	C	C	C
1409	BobWhite_c20561_114	[T/G]	Chr7D	130790423	+	NA	NA	NA	NA	NA	NA	G	G	N	N	G	N	N	N	N	N	N	N	N	N	N	N	N	N	N	N	N	G	N	N	N	N	N	N	N	N	G	N	N	N	N	N	N	N
1410	BobWhite_c20571_102	[T/C]	Chr7B	143969869	+	NA	NA	NA	NA	NA	NA	N	C	C	C	C	C	C	C	C	C	C	C	C	C	C	C	C	C	C	C	C	C	C	C	C	C	C	C	C	C	C	C	C	C	C	C	C	C
1411	BobWhite_c2058_367	[T/C]	Chr2D	575230336	+	NA	NA	NA	NA	NA	NA	T	T	T	T	T	T	T	T	T	T	T	T	T	T	T	T	T	T	T	T	T	T	T	T	T	T	T	T	T	T	T	T	T	T	T	T	T	T
1412	BobWhite_c20591_89	[T/C]	Chr1D	497724670	+	NA	NA	NA	NA	NA	NA	T	C	T	T	T	C	T	C	C	T	T	T	T	T	T	T	C	C	C	T	C	T	C	C	T	T	C	T	T	C	C	T	T	T	C	T	C	T
1413	BobWhite_c20599_225	[T/C]	Chr3A	314490579	+	NA	NA	NA	NA	NA	NA	C	C	C	C	C	C	C	C	C	C	C	C	C	C	C	C	C	C	C	N	C	C	C	C	C	C	C	C	C	C	C	C	C	C	C	C	C	C
1414	BobWhite_c20611_403	[A/G]	Chr6A	51037938	+	NA	NA	NA	NA	NA	NA	G	G	G	G	G	G	G	G	G	G	G	G	G	G	G	G	G	G	G	G	G	G	G	G	G	G	G	G	G	G	G	G	G	N	G	G	G	G
1415	BobWhite_c20621_541	[T/C]	Chr1D	461460429	+	NA	NA	NA	NA	NA	NA	C	T	T	T	C	T	C	T	T	C	T	T	T	T	C	T	C	C	T	T	C	C	C	C	T	T	T	T	C	T	T	T	T	C	C	T	C	C
1416	BobWhite_c20621_683	[T/C]	Chr1B	637900916	+	NA	NA	NA	NA	NA	NA	T	Y	N	N	T	N	N	N	N	N	N	N	N	N	N	N	N	N	N	N	N	T	N	N	N	N	N	N	N	N	Y	N	N	N	N	N	N	N
1417	BobWhite_c2064_714	[A/G]	Chr4A	31436191	+	NA	NA	NA	NA	NA	NA	A	A	R	G	A	N	N	N	G	G	G	G	G	G	N	R	G	G	G	G	N	A	G	G	G	G	N	N	N	N	A	R	G	N	N	G	N	G
1418	BobWhite_c20641_267	[A/G]	Chr3D	585188763	+	NA	NA	NA	NA	NA	NA	G	G	G	G	G	G	G	N	G	G	N	G	N	N	G	R	N	N	N	G	N	G	G	N	N	G	G	G	N	G	G	N	G	N	G	N	N	N
1419	BobWhite_c20673_447	[A/C]	Chr7A	252946115	+	NA	NA	NA	NA	NA	NA	A	A	A	A	A	A	A	A	A	A	A	A	A	A	A	A	A	A	A	A	A	A	A	A	A	A	A	A	A	A	A	A	A	A	A	A	A	A
1420	BobWhite_c2068_339	[T/C]	Chr6B	447351521	+	NA	NA	NA	NA	NA	NA	T	T	T	T	T	T	T	T	T	T	T	T	T	T	T	T	T	T	T	Y	T	T	T	T	T	T	T	T	T	T	T	T	T	T	T	T	T	T
1421	BobWhite_c2068_385	[A/G]	Chr6A	400459429	+	NA	NA	NA	NA	NA	NA	G	G	G	G	G	G	G	G	G	G	G	G	G	G	G	G	G	G	G	G	G	G	G	G	G	G	G	G	G	G	G	G	G	G	G	G	G	G
1422	BobWhite_c2068_448	[T/C]	Chr6A	400459366	+	NA	NA	NA	NA	NA	NA	T	T	N	T	T	T	T	T	T	T	T	T	T	T	T	T	T	T	T	T	T	T	T	T	T	T	T	T	T	T	T	T	T	T	T	T	T	T
1423	BobWhite_c20682_107	[A/G]	Chr5D	482620277	+	NA	NA	NA	NA	NA	NA	N	A	A	A	A	A	A	A	A	A	A	A	A	A	A	A	A	A	A	A	A	A	A	A	A	A	A	A	A	A	A	A	A	A	A	A	A	A
1424	BobWhite_c20682_188	[T/C]	Chr5B	590893675	+	NA	NA	NA	NA	NA	NA	N	C	C	C	C	C	C	N	C	C	C	C	C	C	C	N	N	N	C	C	N	C	C	N	C	C	C	C	C	C	C	N	C	N	C	C	N	C
1425	BobWhite_c20687_252	[A/G]	Chr2D	69316140	+	NA	NA	NA	NA	NA	NA	N	G	N	N	G	N	N	N	N	N	N	N	N	N	N	N	N	N	N	N	N	G	N	N	N	N	N	N	N	N	G	N	N	N	N	N	N	N
1426	BobWhite_c20688_288	[A/G]	Chr2B	644049532	+	NA	NA	NA	NA	NA	NA	A	A	N	A	A	A	A	A	A	A	A	A	A	A	A	A	A	A	A	A	A	A	A	A	A	A	A	A	A	A	A	A	A	N	A	A	A	A
1427	BobWhite_c20689_427	[T/C]	Chr5A	661462813	+	NA	NA	NA	NA	NA	NA	T	T	T	T	T	T	T	T	T	T	T	T	T	T	T	T	T	T	T	T	T	T	T	T	T	T	T	T	T	T	T	T	T	T	T	T	T	T
1428	BobWhite_c2069_1096	[A/G]	ChrUnknown	22647447	+	NA	NA	NA	NA	NA	NA	R	A	R	A	A	A	A	A	R	A	A	R	R	A	A	A	A	A	A	A	A	R	R	A	R	R	A	A	A	R	A	A	A	R	R	R	A	A
1429	BobWhite_c20692_123	[T/G]	Chr5B	508762027	+	NA	NA	NA	NA	NA	NA	K	K	N	N	K	N	N	N	N	N	N	N	N	N	N	N	N	N	N	N	N	K	N	N	N	N	N	N	N	N	K	N	N	N	N	N	N	N
1430	BobWhite_c20692_90	[A/G]	Chr5D	421286364	+	NA	NA	NA	NA	NA	NA	G	G	N	N	G	N	N	N	N	N	N	N	N	N	N	N	N	N	N	N	N	G	N	N	N	N	N	N	N	N	G	N	N	N	N	N	N	N
1431	BobWhite_c20701_125	[A/G]	Chr1D	214365780	+	NA	NA	NA	NA	NA	NA	A	A	A	A	A	A	A	A	A	A	A	A	A	A	A	A	A	A	A	N	A	A	A	A	A	A	A	A	A	A	A	A	A	A	A	A	A	A
1432	BobWhite_c20703_141	[A/G]	Chr1A	182533135	+	NA	NA	NA	NA	NA	NA	A	G	A	A	G	A	G	G	G	G	G	G	G	A	G	G	G	G	G	A	A	A	G	A	G	A	A	G	A	G	A	A	A	G	G	A	G	A
1433	BobWhite_c20706_135	[A/G]	Chr6A	355180078	+	NA	NA	NA	NA	NA	NA	A	G	G	A	G	G	G	G	A	A	A	G	A	A	G	A	A	A	A	G	G	G	A	A	A	A	A	G	A	A	G	A	A	A	A	A	G	A
1434	BobWhite_c2071_489	[T/C]	Chr3A	97464983	+	NA	NA	NA	NA	NA	NA	C	C	N	C	C	C	C	C	C	C	C	C	C	C	C	N	N	C	C	C	C	C	C	C	C	C	C	C	N	C	C	N	C	Y	C	C	C	C
1435	BobWhite_c2071_648	[A/G]	Chr3D	81887055	+	NA	NA	NA	NA	NA	NA	A	A	N	A	A	A	A	A	A	A	A	A	A	A	A	A	N	A	A	A	A	A	A	A	A	A	A	A	A	A	A	A	A	N	A	A	A	A
1436	BobWhite_c20714_63	[T/C]	Chr7A	268282051	+	NA	NA	NA	NA	NA	NA	T	T	T	T	T	T	T	T	T	T	T	T	T	T	T	T	T	T	T	T	T	T	N	T	T	T	T	T	T	T	T	T	T	T	T	T	T	T
1437	BobWhite_c20733_607	[A/C]	Chr2D	113711349	+	NA	NA	NA	NA	NA	NA	N	A	A	A	A	A	A	A	A	A	A	A	A	A	A	A	A	A	A	A	A	A	A	A	A	A	A	A	A	A	A	A	A	A	A	A	A	A
1438	BobWhite_c20735_255	[A/G]	Chr7B	3118756	+	NA	NA	NA	NA	NA	NA	G	G	G	G	G	G	G	G	G	G	G	G	G	G	G	G	G	G	G	G	G	G	G	G	G	G	G	G	G	G	G	G	G	G	G	G	G	G
1439	BobWhite_c20748_123	[A/G]	Chr5D	559378954	+	NA	NA	NA	NA	NA	NA	A	G	A	G	A	A	G	A	A	A	A	A	G	G	G	A	G	A	G	G	A	G	A	A	G	G	A	G	G	A	G	A	A	A	G	A	G	G
1440	BobWhite_c20763_343	[A/G]	Chr7D	389373257	+	NA	NA	NA	NA	NA	NA	N	R	G	G	A	G	G	G	G	G	G	G	G	G	G	G	N	G	G	N	G	R	G	G	G	G	N	G	G	G	R	N	G	G	G	G	G	G
1441	BobWhite_c20767_839	[T/G]	Chr4D	37733556	+	NA	NA	NA	NA	NA	NA	G	G	K	G	G	G	G	G	G	G	G	G	G	G	G	N	N	N	G	G	G	G	G	G	G	G	N	G	N	G	G	N	G	N	G	G	G	G
1442	BobWhite_c20782_697	[A/G]	Chr6A	109971281	+	NA	NA	NA	NA	NA	NA	A	R	A	R	A	A	A	A	R	R	R	A	R	R	A	R	R	R	R	R	A	R	R	R	R	R	R	A	R	R	R	R	R	R	R	R	A	R
1443	BobWhite_c20800_316	[A/G]	Chr4B	242450753	+	NA	NA	NA	NA	NA	NA	G	G	G	G	G	G	G	G	G	G	G	G	G	G	G	G	G	G	G	R	G	G	G	G	G	G	G	G	G	G	G	G	G	G	G	G	G	G
1444	BobWhite_c20807_52	[T/C]	Chr5A	551477822	+	NA	NA	NA	NA	NA	NA	N	T	T	T	T	T	T	T	T	T	T	T	T	T	T	T	T	T	T	T	T	T	T	T	T	T	T	T	T	T	T	T	T	T	T	T	T	T
1445	BobWhite_c20810_291	[A/G]	Chr4D	490666873	+	NA	NA	NA	NA	NA	NA	A	A	N	N	A	N	N	N	N	N	N	N	N	N	N	N	N	N	N	N	N	A	N	N	N	N	N	N	N	N	A	N	N	N	N	N	N	N
1446	BobWhite_c20821_387	[T/C]	Chr4D	418940233	+	NA	NA	NA	NA	NA	NA	N	T	T	T	T	T	T	T	T	T	T	T	T	T	T	T	T	T	T	T	T	T	T	T	T	T	T	T	T	T	T	T	T	T	T	T	N	T
1447	BobWhite_c20841_58	[A/G]	ChrUnknown	13148163	+	NA	NA	NA	NA	NA	NA	N	G	G	G	G	G	G	G	G	G	G	G	G	G	G	N	G	G	G	G	G	G	G	G	G	G	G	G	G	G	G	G	G	N	G	G	G	G
1448	BobWhite_c20876_475	[T/G]	Chr3B	430466203	+	NA	NA	NA	NA	NA	NA	G	G	G	G	G	G	G	G	G	G	G	G	G	G	G	G	G	G	G	G	G	G	G	G	G	G	G	G	G	G	G	G	G	G	G	G	G	G
1449	BobWhite_c20902_177	[A/G]	Chr1A	5048054	+	NA	NA	NA	NA	NA	NA	R	R	R	R	R	R	R	R	R	R	R	R	R	R	R	R	R	R	R	G	R	R	R	R	R	R	R	R	R	R	R	R	R	R	R	R	R	R
1450	BobWhite_c20909_243	[T/C]	Chr4A	597267602	+	NA	NA	NA	NA	NA	NA	Y	Y	N	N	Y	N	N	N	N	N	N	N	N	N	N	N	N	N	N	N	N	Y	N	N	N	N	N	N	N	N	Y	N	N	N	N	N	N	N
1451	BobWhite_c20910_643	[T/G]	Chr5B	460439628	+	NA	NA	NA	NA	NA	NA	N	G	G	G	G	G	G	G	G	G	G	G	G	G	G	G	N	G	G	G	G	G	G	G	G	G	G	G	G	G	G	G	G	N	G	G	G	G
1452	BobWhite_c20913_254	[T/C]	Chr2A	42796615	+	NA	NA	NA	NA	NA	NA	C	C	C	C	C	C	C	C	C	C	C	C	C	C	C	C	C	C	C	C	C	C	C	C	C	C	C	C	C	C	C	C	C	C	C	C	C	C
1453	BobWhite_c2092_519	[T/C]	Chr1A	10956806	+	NA	NA	NA	NA	NA	NA	C	C	Y	Y	C	Y	Y	Y	Y	Y	Y	Y	Y	Y	Y	Y	Y	Y	Y	Y	Y	C	Y	Y	Y	Y	Y	Y	Y	Y	C	Y	Y	Y	Y	Y	Y	Y
1454	BobWhite_c20926_313	[A/G]	Chr6D	308714147	+	NA	NA	NA	NA	NA	NA	G	G	N	N	G	N	N	N	N	N	N	N	N	N	N	N	N	N	N	N	N	G	N	N	N	N	N	N	N	N	G	N	N	N	N	N	N	N
1455	BobWhite_c20926_367	[A/G]	Chr6B	456143575	+	NA	NA	NA	NA	NA	NA	A	A	N	N	A	R	R	R	R	R	R	R	R	R	R	N	R	R	R	N	R	A	R	R	R	R	R	R	R	R	A	R	R	R	R	R	R	R
1456	BobWhite_c20934_397	[T/C]	Chr1A	10725108	+	NA	NA	NA	NA	NA	NA	T	T	C	C	T	C	C	C	C	C	C	C	N	C	C	C	C	C	C	C	C	T	C	C	C	C	C	C	C	C	T	C	C	N	C	C	N	C
1457	BobWhite_c20934_450	[T/C]	Chr1A	10725055	+	NA	NA	NA	NA	NA	NA	C	Y	C	C	Y	C	C	C	C	C	C	C	C	C	C	C	C	C	C	C	C	Y	C	C	C	C	C	C	N	C	C	C	C	N	C	C	C	C
1458	BobWhite_c20942_136	[T/C]	Chr6D	232177548	+	NA	NA	NA	NA	NA	NA	N	C	N	N	C	C	C	C	C	C	C	C	C	C	C	N	N	N	C	N	C	C	C	C	C	C	N	C	C	C	C	N	C	N	C	C	C	C
1459	BobWhite_c20942_505	[A/G]	Chr6D	232185893	+	NA	NA	NA	NA	NA	NA	N	A	N	N	A	R	N	N	N	R	N	R	N	R	N	N	N	N	R	G	R	A	R	N	R	R	N	R	N	R	A	N	R	N	N	N	R	R
1460	BobWhite_c20952_105	[T/C]	Chr2A	707492646	+	NA	NA	NA	NA	NA	NA	C	C	C	C	C	C	C	C	C	C	C	C	C	C	C	C	C	C	C	N	C	C	C	C	C	C	C	C	C	C	C	C	C	C	C	C	C	C
1461	BobWhite_c20959_229	[T/C]	Chr6B	6085230	+	NA	NA	NA	NA	NA	NA	T	C	C	C	T	C	C	C	C	C	C	T	C	T	T	C	C	C	C	C	T	T	C	T	T	C	C	C	T	C	C	C	C	C	C	T	C	T
1462	BobWhite_c20974_103	[T/C]	Chr5A	558356861	+	NA	NA	NA	NA	NA	NA	T	C	N	N	C	N	N	N	N	N	N	N	N	N	N	N	N	N	N	N	N	C	N	N	N	N	N	N	N	N	C	N	N	N	N	N	N	N
1463	BobWhite_c2099_337	[A/C]	Chr2A	490017354	+	NA	NA	NA	NA	NA	NA	A	M	A	C	A	C	C	A	C	C	A	A	A	C	C	A	C	A	A	A	C	A	A	A	C	C	C	A	C	C	A	A	C	M	C	C	A	M
1464	BobWhite_c2099_927	[T/C]	Chr2D	363703645	+	NA	NA	NA	NA	NA	NA	N	T	T	T	T	T	T	T	T	T	T	T	T	T	T	T	T	T	T	T	T	T	T	T	T	T	T	T	T	T	T	T	T	T	T	T	T	T
1465	BobWhite_c20993_364	[T/C]	Chr1A	49934941	+	NA	NA	NA	NA	NA	NA	C	C	C	C	C	C	C	C	C	C	C	C	C	C	C	C	C	C	C	C	C	C	C	C	C	C	C	C	C	C	C	C	C	N	C	C	C	C
1466	BobWhite_c20995_173	[A/G]	Chr7B	256259565	+	NA	NA	NA	NA	NA	NA	N	A	A	A	A	A	A	A	A	A	A	A	A	A	A	A	A	A	A	A	A	A	A	A	A	A	A	A	N	A	A	A	A	A	A	A	N	A
1467	BobWhite_c21002_194	[T/C]	Chr5B	227184059	+	NA	NA	NA	NA	NA	NA	T	T	T	T	T	T	T	T	T	T	T	T	T	T	T	T	T	T	T	T	T	T	T	T	T	T	T	T	T	T	T	T	T	T	T	T	T	T
1468	BobWhite_c21003_148	[A/G]	Chr3B	271191268	+	NA	NA	NA	NA	NA	NA	G	G	G	G	G	G	G	G	G	G	G	G	G	G	G	G	G	G	G	G	G	G	G	G	G	G	G	G	G	G	G	G	G	G	G	G	G	G
1469	BobWhite_c21006_553	[T/C]	Chr7B	115333151	+	NA	NA	NA	NA	NA	NA	C	C	C	C	C	C	C	C	C	C	C	C	C	C	C	C	C	C	C	C	C	C	C	C	C	C	C	C	C	C	C	C	C	C	C	C	C	C
1470	BobWhite_c21021_196	[T/C]	Chr4B	644407486	+	NA	NA	NA	NA	NA	NA	T	T	T	T	T	T	T	T	T	T	T	T	T	T	T	T	T	T	T	Y	T	T	T	T	T	T	T	T	T	T	T	T	T	T	T	T	T	T
1471	BobWhite_c21023_110	[A/G]	Chr7D	624991416	+	NA	NA	NA	NA	NA	NA	G	G	N	N	G	N	N	N	N	N	N	N	N	N	N	N	N	N	N	N	N	G	N	N	N	N	N	N	N	N	G	N	N	N	N	N	N	N
1472	BobWhite_c21036_213	[A/G]	Chr3B	589432466	+	NA	NA	NA	NA	NA	NA	R	R	N	N	R	N	N	N	N	N	N	N	N	N	N	N	N	N	N	N	N	R	N	N	N	N	N	N	N	N	R	N	N	N	N	N	N	N
1473	BobWhite_c21037_285	[A/G]	Chr4A	150034750	+	NA	NA	NA	NA	NA	NA	G	G	G	G	G	G	G	G	G	G	G	G	G	G	G	G	G	G	G	G	G	G	G	G	G	G	G	G	G	G	R	G	G	G	G	G	G	G
1474	BobWhite_c21039_376	[T/G]	Chr1A	566275656	+	NA	NA	NA	NA	NA	NA	N	G	N	N	G	N	N	N	N	N	N	N	N	N	N	N	N	N	N	N	N	G	N	N	N	N	N	N	N	N	G	N	N	N	N	N	N	N
1475	BobWhite_c21044_105	[T/C]	Chr3D	474185672	+	NA	NA	NA	NA	NA	NA	C	C	C	C	C	C	C	C	C	C	C	C	C	C	C	C	C	C	C	C	C	C	C	C	C	C	C	C	C	C	C	C	C	C	C	C	C	C
1476	BobWhite_c21055_257	[T/C]	Chr1D	238177346	+	NA	NA	NA	NA	NA	NA	N	C	C	C	C	C	C	C	C	C	C	C	C	C	C	C	C	C	C	N	C	C	C	C	C	C	C	C	C	C	C	N	C	C	C	C	C	C
1477	BobWhite_c21075_174	[A/C]	Chr3A	69850076	+	NA	NA	NA	NA	NA	NA	C	C	N	N	C	N	N	N	N	N	N	N	N	N	N	N	N	N	N	N	N	C	N	N	N	N	N	N	N	N	C	N	N	N	N	N	N	N
1478	BobWhite_c21129_830	[A/G]	Chr7B	744131866	+	NA	NA	NA	NA	NA	NA	A	R	N	N	R	R	N	N	N	R	N	R	N	A	R	N	N	N	R	R	R	A	A	N	A	R	A	N	N	R	R	N	N	N	R	N	R	R
1479	BobWhite_c2116_131	[A/C]	Chr2A	52548682	+	NA	NA	NA	NA	NA	NA	A	A	N	N	A	N	N	N	N	N	N	N	N	N	N	N	N	N	N	N	N	A	N	N	N	N	N	N	N	N	A	N	N	N	N	N	N	N
1480	BobWhite_c21181_787	[A/C]	Chr4B	158812901	+	NA	NA	NA	NA	NA	NA	N	A	N	M	A	M	M	N	M	M	M	M	M	M	M	N	M	N	M	N	M	A	M	M	M	M	M	M	M	M	A	N	M	M	M	M	M	M
1481	BobWhite_c21200_281	[A/C]	Chr7A	8779472	+	NA	NA	NA	NA	NA	NA	A	C	C	C	C	A	A	C	C	C	C	C	A	C	A	A	A	A	C	C	A	C	A	C	C	A	A	C	C	C	A	C	A	A	A	C	A	C
1482	BobWhite_c21218_649	[T/C]	Chr6B	721622891	+	NA	NA	NA	NA	NA	NA	Y	C	N	Y	C	Y	Y	Y	Y	Y	Y	Y	Y	Y	Y	Y	N	Y	Y	Y	T	C	Y	Y	Y	Y	Y	Y	Y	Y	Y	Y	Y	N	Y	Y	Y	Y
1483	BobWhite_c21292_322	[A/C]	Chr7A	27736678	+	NA	NA	NA	NA	NA	NA	M	M	C	C	M	C	C	C	C	C	C	C	C	C	C	C	C	C	C	C	C	M	N	C	C	C	C	C	C	C	M	C	C	C	C	C	C	C
1484	BobWhite_c21304_158	[A/C]	Chr4A	577731020	+	NA	NA	NA	NA	NA	NA	N	A	A	N	A	M	N	N	N	M	M	M	M	M	M	A	M	A	M	A	M	A	M	M	M	M	N	M	N	M	A	A	M	A	M	M	M	N
1485	BobWhite_c21322_169	[T/C]	Chr4B	512185933	+	NA	NA	NA	NA	NA	NA	N	T	C	C	T	C	C	C	C	C	C	C	C	C	C	N	C	C	C	C	C	T	C	N	C	C	C	C	C	C	T	C	C	C	C	C	C	C
1486	BobWhite_c21334_381	[T/C]	Chr3B	368676691	+	NA	NA	NA	NA	NA	NA	C	C	C	C	C	C	C	C	C	C	C	C	C	C	C	C	C	C	C	N	C	C	C	C	C	C	C	C	C	C	C	C	C	C	C	C	C	C
1487	BobWhite_c21338_749	[A/G]	Chr2B	230574069	+	NA	NA	NA	NA	NA	NA	G	G	G	G	G	G	G	G	G	G	G	G	G	G	G	G	G	G	G	N	G	G	G	G	G	G	G	G	G	G	G	G	G	G	G	G	G	G
1488	BobWhite_c21345_121	[A/G]	Chr5D	565867202	+	NA	NA	NA	NA	NA	NA	G	G	G	G	G	G	G	G	G	G	G	G	G	G	G	G	G	G	G	G	G	G	G	G	G	G	G	G	G	G	G	G	G	G	G	G	G	G
1489	BobWhite_c2135_96	[A/G]	Chr1B	684115989	+	NA	NA	NA	NA	NA	NA	G	A	A	A	A	G	A	G	G	A	A	A	A	A	A	A	G	G	G	A	G	A	G	G	A	A	G	A	A	G	G	A	A	G	G	A	G	A
1490	BobWhite_c21362_502	[A/G]	Chr4D	37643885	+	NA	NA	NA	NA	NA	NA	N	G	G	G	G	G	G	G	G	G	G	G	G	G	G	G	G	G	G	G	G	G	G	G	G	G	G	G	G	G	G	G	G	N	G	G	G	G
1491	BobWhite_c21362_521	[A/G]	Chr4B	57165581	+	NA	NA	NA	NA	NA	NA	N	G	N	G	G	G	G	G	G	G	G	G	G	G	G	G	G	G	G	G	G	G	G	G	G	G	N	G	G	G	G	G	G	N	G	G	G	G
1492	BobWhite_c2137_403	[A/G]	Chr5D	502026042	+	NA	NA	NA	NA	NA	NA	A	A	A	A	A	A	A	A	A	A	A	A	A	A	A	A	A	A	A	A	A	A	A	A	A	A	A	A	A	A	A	A	A	A	A	A	A	A
1493	BobWhite_c21397_148	[A/G]	Chr3A	683203359	+	NA	NA	NA	NA	NA	NA	A	R	A	A	R	N	N	N	N	N	N	R	A	R	N	A	A	A	A	N	N	A	N	N	N	R	A	N	N	N	R	A	R	A	R	N	R	R
1494	BobWhite_c21423_295	[T/C]	Chr3A	739866377	+	NA	NA	NA	NA	NA	NA	T	T	N	C	T	C	C	N	C	C	N	N	N	C	N	N	C	N	C	N	N	T	N	N	N	C	C	N	C	N	T	N	N	C	N	C	N	N
1495	BobWhite_c2143_229	[T/C]	Chr6A	569840411	+	NA	NA	NA	NA	NA	NA	Y	C	Y	C	Y	C	Y	Y	C	C	C	Y	C	C	Y	C	C	C	C	C	Y	C	C	C	C	C	C	Y	C	C	C	C	C	C	C	C	Y	C
1496	BobWhite_c21439_221	[T/G]	Chr2D	321440231	+	NA	NA	NA	NA	NA	NA	T	T	T	T	T	T	T	T	T	T	T	T	T	T	T	T	T	T	T	T	T	T	T	T	T	T	T	T	T	T	T	T	T	T	T	T	T	T
1497	BobWhite_c21460_140	[T/G]	Chr2D	570469927	+	NA	NA	NA	NA	NA	NA	G	G	K	K	G	K	K	K	K	K	K	K	K	K	K	K	K	K	K	K	K	G	K	K	K	K	K	K	K	K	G	K	K	K	K	K	K	K
1498	BobWhite_c21469_255	[A/G]	Chr7A	428790358	+	NA	NA	NA	NA	NA	NA	G	G	G	G	G	G	G	G	G	G	G	G	G	G	G	G	G	G	G	G	G	G	G	G	G	G	G	G	G	G	G	G	G	G	G	G	G	G
1499	BobWhite_c21469_302	[A/G]	Chr7A	428790404	+	NA	NA	NA	NA	NA	NA	N	A	A	A	A	A	A	A	A	A	A	A	A	A	A	A	A	A	A	A	A	A	A	A	A	A	A	A	A	A	A	A	A	A	A	A	A	A
1500	BobWhite_c21482_192	[A/G]	Chr5B	631298413	+	NA	NA	NA	NA	NA	NA	A	R	N	N	A	N	N	N	N	N	N	N	N	N	N	N	N	N	N	N	N	A	N	N	N	N	N	N	N	N	A	N	N	N	N	N	N	N
1501	BobWhite_c21484_445	[T/C]	Chr4B	420921618	+	NA	NA	NA	NA	NA	NA	N	C	C	C	C	C	C	C	C	C	C	C	C	C	C	C	C	C	C	C	C	C	C	C	C	C	C	C	C	C	C	C	C	C	C	C	C	C
1502	BobWhite_c2149_1284	[A/G]	Chr7A	517317028	+	NA	NA	NA	NA	NA	NA	G	G	G	G	G	G	G	G	G	G	G	G	G	G	G	G	G	G	G	G	G	G	G	G	G	G	G	G	G	G	G	G	G	G	G	G	G	G
1503	BobWhite_c21530_1111	[T/G]	Chr2B	432909772	+	NA	NA	NA	NA	NA	NA	N	G	T	N	G	T	T	T	T	T	T	T	T	T	T	T	T	T	T	K	T	G	T	T	T	T	N	T	T	T	G	T	T	K	T	T	T	T
1504	BobWhite_c21530_899	[A/G]	Chr2B	432909560	+	NA	NA	NA	NA	NA	NA	A	A	A	A	A	A	A	A	A	A	A	A	A	A	A	A	A	A	A	A	A	A	A	A	A	A	A	A	A	A	A	A	A	A	A	A	A	A
1505	BobWhite_c21540_63	[T/G]	Chr3A	743031866	+	NA	NA	NA	NA	NA	NA	N	T	K	K	T	K	K	K	K	K	K	K	K	K	K	K	K	K	K	K	K	T	K	K	K	K	K	K	K	K	T	K	K	N	K	K	K	K
1506	BobWhite_c21560_163	[A/G]	Chr7D	565480702	+	NA	NA	NA	NA	NA	NA	G	G	G	G	G	G	G	G	G	G	G	G	G	G	G	G	G	G	G	G	G	G	G	G	G	G	G	G	G	G	G	G	G	G	G	G	G	G
1507	BobWhite_c21562_339	[T/C]	Chr1D	307962088	+	NA	NA	NA	NA	NA	NA	T	T	N	T	T	T	T	T	T	T	T	T	T	T	T	T	T	T	T	T	T	T	T	T	T	T	T	T	T	T	T	T	T	N	T	T	T	T
1508	BobWhite_c21572_171	[A/C]	Chr1D	239118841	+	NA	NA	NA	NA	NA	NA	C	C	N	N	C	N	N	N	N	N	N	N	N	N	N	N	N	N	N	N	N	C	N	N	N	N	N	N	N	N	C	N	N	N	N	N	N	N
1509	BobWhite_c21589_200	[T/G]	Chr3D	526657592	+	NA	NA	NA	NA	NA	NA	G	T	G	T	G	G	T	G	G	G	G	G	G	T	T	G	T	T	G	T	G	G	T	G	T	G	T	T	G	G	T	T	T	T	G	T	T	G
1510	BobWhite_c21610_618	[T/C]	Chr4A	597152111	+	NA	NA	NA	NA	NA	NA	N	C	Y	N	N	C	N	N	N	N	N	C	N	C	N	N	Y	N	N	Y	C	C	N	N	C	C	N	C	N	N	C	N	C	Y	N	C	C	N
1511	BobWhite_c21626_243	[A/C]	Chr2D	104656318	+	NA	NA	NA	NA	NA	NA	C	C	M	M	C	C	C	N	N	C	N	N	N	C	C	N	N	N	C	C	C	C	C	N	C	C	N	N	N	C	C	M	C	M	C	C	C	C
1512	BobWhite_c21647_287	[T/C]	Chr7A	6645367	+	NA	NA	NA	NA	NA	NA	C	T	T	T	C	T	C	T	C	T	T	C	C	T	T	C	C	T	T	C	C	T	C	T	C	C	C	C	T	C	T	C	C	C	T	C	C	C
1513	BobWhite_c21666_67	[A/C]	Chr6A	518485202	+	NA	NA	NA	NA	NA	NA	C	C	N	M	C	M	M	M	M	M	M	M	M	M	M	M	N	M	M	M	M	C	M	M	M	M	M	M	M	M	C	M	M	N	M	M	M	M
1514	BobWhite_c21669_253	[A/G]	Chr1D	3050642	+	NA	NA	NA	NA	NA	NA	A	A	N	R	A	R	R	R	R	R	R	R	R	R	R	R	R	R	R	N	R	A	R	R	R	R	R	R	R	R	A	R	R	N	R	R	R	R
1515	BobWhite_c21669_430	[A/G]	Chr1D	3051620	+	NA	NA	NA	NA	NA	NA	G	G	R	G	G	G	N	N	G	G	N	N	N	G	N	N	G	N	G	N	N	G	N	N	G	G	N	G	G	G	G	G	G	R	G	G	N	G
1516	BobWhite_c2167_214	[A/C]	Chr4D	220220976	+	NA	NA	NA	NA	NA	NA	A	A	N	N	A	N	M	N	M	M	M	N	N	M	M	N	M	N	M	M	N	A	M	N	M	M	M	N	N	M	A	N	M	M	N	N	M	M
1517	BobWhite_c21678_328	[A/G]	Chr6B	45766399	+	NA	NA	NA	NA	NA	NA	G	G	G	G	G	G	G	G	G	G	G	G	G	G	G	G	N	G	G	G	G	G	G	G	G	G	G	G	G	G	G	G	G	N	G	G	G	G
1518	BobWhite_c21705_196	[T/C]	Chr2D	424282610	+	NA	NA	NA	NA	NA	NA	C	C	N	N	C	C	C	N	N	N	N	N	N	N	N	Y	N	N	N	N	N	C	C	N	N	N	Y	N	N	N	C	N	N	N	C	N	N	N
1519	BobWhite_c21705_277	[T/C]	Chr2B	502462810	+	NA	NA	NA	NA	NA	NA	N	T	T	T	T	T	T	T	T	T	T	T	T	T	T	T	T	T	T	T	T	T	T	T	T	T	T	T	T	T	T	T	T	T	T	T	T	T
1520	BobWhite_c21705_722	[T/C]	Chr2B	502463869	+	NA	NA	NA	NA	NA	NA	C	C	C	C	C	C	C	C	N	C	C	C	C	C	C	N	C	C	C	C	C	C	C	C	C	C	C	C	C	C	C	C	C	T	C	N	N	C
1521	BobWhite_c21743_113	[A/C]	Chr5B	518345640	+	NA	NA	NA	NA	NA	NA	C	C	C	C	C	C	C	C	C	C	C	C	C	C	C	C	C	C	C	M	C	C	C	C	C	C	N	C	N	C	C	N	C	C	C	C	C	C
1522	BobWhite_c2179_1476	[A/G]	Chr7D	5691936	+	NA	NA	NA	NA	NA	NA	R	G	N	N	R	N	N	N	N	N	N	N	N	N	N	N	N	N	N	N	N	R	N	N	N	N	N	N	N	N	G	N	N	N	N	N	N	N
1523	BobWhite_c21809_347	[T/G]	Chr6A	203411996	+	NA	NA	NA	NA	NA	NA	G	G	N	N	G	N	N	N	N	N	N	N	N	N	N	N	N	N	N	N	N	G	N	N	N	N	N	N	N	N	G	N	N	N	N	N	N	N
1524	BobWhite_c21827_104	[A/G]	Chr2D	638318627	+	NA	NA	NA	NA	NA	NA	A	G	G	A	A	A	A	A	G	A	G	G	A	A	G	A	A	A	G	A	G	A	A	G	A	G	A	A	G	G	A	A	G	G	A	G	G	G
1525	BobWhite_c21838_152	[A/G]	Chr7A	697476075	+	NA	NA	NA	NA	NA	NA	A	A	A	A	A	A	A	A	A	A	A	A	A	A	A	A	A	A	A	A	A	A	A	A	A	A	A	A	A	A	A	A	A	A	A	A	A	A
1526	BobWhite_c21842_179	[A/G]	Chr6A	591079543	+	NA	NA	NA	NA	NA	NA	A	A	N	R	A	G	N	N	G	N	N	G	N	N	G	N	R	R	N	G	G	A	N	N	N	G	R	N	R	N	A	R	N	N	N	N	N	G
1527	BobWhite_c21851_566	[T/C]	Chr6A	94801595	+	NA	NA	NA	NA	NA	NA	C	C	N	N	C	N	N	N	N	N	N	N	N	N	N	N	N	N	N	N	N	C	N	N	N	N	N	N	N	N	C	N	N	N	N	N	N	N
1528	BobWhite_c21867_76	[T/G]	Chr2D	411693505	+	NA	NA	NA	NA	NA	NA	G	G	K	K	G	K	K	K	K	K	K	K	K	K	K	K	K	K	K	N	K	G	K	K	K	K	K	K	K	K	G	K	K	K	K	K	K	K
1529	BobWhite_c21892_49	[T/C]	Chr5D	72362331	+	NA	NA	NA	NA	NA	NA	Y	C	N	C	C	C	C	C	C	C	C	C	C	C	C	N	N	N	C	C	C	C	C	C	C	C	N	C	N	C	C	N	C	Y	C	C	C	C
1530	BobWhite_c21892_553	[T/C]	Chr5D	72360439	+	NA	NA	NA	NA	NA	NA	C	C	C	C	C	C	C	C	C	C	C	C	C	C	C	C	C	C	C	C	C	C	C	C	C	C	C	C	C	C	C	C	C	C	C	C	C	C
1531	BobWhite_c21896_186	[A/G]	Chr7B	38696413	+	NA	NA	NA	NA	NA	NA	A	A	A	A	A	A	A	A	A	A	A	A	A	A	A	A	A	A	A	A	A	A	A	A	A	A	A	N	A	A	A	A	A	A	A	A	A	A
1532	BobWhite_c21897_587	[A/G]	Chr4B	285252594	+	NA	NA	NA	NA	NA	NA	A	A	A	A	A	A	A	A	A	A	A	A	A	A	A	A	A	A	A	N	A	A	A	A	A	A	A	A	A	A	A	A	A	A	A	A	A	A
1533	BobWhite_c21904_1028	[T/C]	Chr4D	122032291	+	NA	NA	NA	NA	NA	NA	C	C	C	C	C	C	C	C	C	C	C	C	C	C	C	C	C	C	C	C	C	C	C	C	C	C	C	C	N	C	C	C	C	N	C	C	C	C
1534	BobWhite_c21904_1214	[T/C]	Chr4D	122030232	+	NA	NA	NA	NA	NA	NA	C	C	N	N	C	N	N	N	N	N	N	N	N	N	N	N	N	N	N	N	N	C	N	N	N	N	N	N	N	N	C	N	N	N	N	N	N	N
1535	BobWhite_c21904_864	[T/C]	Chr4D	122032455	+	NA	NA	NA	NA	NA	NA	T	T	T	T	T	T	T	T	T	T	T	T	T	T	T	T	T	T	T	T	T	T	T	T	T	T	T	T	T	T	T	T	T	T	T	T	T	T
1536	BobWhite_c21942_316	[A/G]	Chr7A	542767857	+	NA	NA	NA	NA	NA	NA	A	A	A	A	A	A	A	A	A	A	A	A	A	A	A	A	A	A	A	A	A	R	A	A	A	A	A	A	A	A	A	A	A	A	A	A	A	A
1537	BobWhite_c21949_117	[T/C]	Chr5A	590401872	+	NA	NA	NA	NA	NA	NA	N	C	Y	N	C	C	C	C	N	N	C	C	C	C	C	C	N	N	C	T	C	C	C	C	C	C	N	C	N	C	C	N	N	Y	C	C	C	C
1538	BobWhite_c21949_150	[T/C]	Chr5A	590401905	+	NA	NA	NA	NA	NA	NA	N	T	N	N	T	T	T	T	T	T	T	T	T	T	T	T	N	T	T	C	T	T	T	T	T	T	T	T	T	T	T	T	T	N	T	T	T	T
1539	BobWhite_c21961_235	[A/C]	Chr3B	674553483	+	NA	NA	NA	NA	NA	NA	C	C	C	C	C	C	C	C	C	C	C	C	C	C	C	C	C	N	C	N	C	C	C	C	C	C	C	C	C	C	C	C	C	N	C	C	C	C
1540	BobWhite_c21970_132	[A/G]	Chr7A	123747429	+	NA	NA	NA	NA	NA	NA	A	A	A	A	A	A	N	A	A	A	A	A	A	A	A	A	A	A	A	N	A	A	A	A	A	A	A	A	A	A	A	A	A	N	A	A	A	A
1541	BobWhite_c21973_124	[A/G]	Chr7B	476687357	+	NA	NA	NA	NA	NA	NA	G	R	G	G	N	G	G	G	G	G	G	G	G	G	G	G	G	G	G	G	G	N	G	G	G	G	G	G	G	G	R	G	G	G	G	G	G	G
1542	BobWhite_c21991_146	[T/C]	Chr1B	420798327	+	NA	NA	NA	NA	NA	NA	N	C	C	C	C	C	C	C	C	C	C	C	C	C	C	C	C	C	C	C	C	C	C	C	C	C	C	C	C	C	C	C	C	C	C	C	C	C
1543	BobWhite_c22016_155	[A/C]	ChrUnknown	167042156	+	NA	NA	NA	NA	NA	NA	C	A	A	A	C	C	A	A	A	A	A	C	A	A	A	C	C	A	C	A	C	A	C	A	A	C	C	A	C	A	A	A	C	C	A	C	C	A
1544	BobWhite_c22024_111	[T/G]	Chr6A	231162477	+	NA	NA	NA	NA	NA	NA	N	G	G	G	G	G	G	G	G	G	G	G	G	G	G	G	G	G	G	G	G	G	G	G	G	G	G	G	G	G	G	G	G	G	G	G	G	G
1545	BobWhite_c2203_633	[A/G]	Chr7D	65683898	+	NA	NA	NA	NA	NA	NA	N	A	N	R	R	G	N	N	G	R	R	N	R	R	R	N	N	N	N	R	R	A	N	N	R	R	N	R	R	G	A	N	R	N	R	G	N	R
1546	BobWhite_c22036_399	[A/G]	Chr5B	621003379	+	NA	NA	NA	NA	NA	NA	G	A	G	A	G	A	A	G	A	G	A	G	A	G	G	A	A	G	G	A	A	G	G	G	A	G	A	G	A	A	G	G	A	A	G	A	G	A
1547	BobWhite_c22053_1041	[A/C]	Chr1A	25500351	+	NA	NA	NA	NA	NA	NA	A	A	A	A	A	A	A	A	A	A	A	A	A	A	A	A	A	A	A	A	A	A	A	A	A	A	A	A	A	A	A	A	A	A	A	A	A	A
1548	BobWhite_c2207_421	[T/C]	Chr5B	692473093	+	NA	NA	NA	NA	NA	NA	C	C	C	C	C	C	C	C	C	C	C	C	C	C	C	N	C	N	C	C	C	C	C	C	C	C	C	C	C	C	C	N	C	C	C	C	C	C
1549	BobWhite_c22075_85	[T/C]	Chr6B	584060006	+	NA	NA	NA	NA	NA	NA	C	Y	C	N	Y	C	C	T	C	C	C	T	C	C	C	C	T	C	T	C	C	C	C	C	T	C	C	T	T	C	C	C	C	C	T	C	T	C
1550	BobWhite_c22086_444	[T/C]	Chr6A	10642807	+	NA	NA	NA	NA	NA	NA	C	C	Y	Y	C	Y	Y	Y	Y	Y	Y	Y	Y	Y	Y	Y	Y	Y	Y	N	Y	C	Y	Y	Y	Y	Y	Y	Y	Y	C	Y	Y	Y	Y	Y	Y	Y
1551	BobWhite_c22087_149	[A/G]	Chr3D	363390229	+	NA	NA	NA	NA	NA	NA	A	A	N	A	A	A	A	A	A	A	A	A	A	A	A	A	A	A	A	A	A	A	A	A	A	A	A	A	A	A	A	A	A	N	A	A	A	A
1552	BobWhite_c2209_876	[T/C]	Chr4B	386646605	+	NA	NA	NA	NA	NA	NA	C	C	N	C	C	C	C	C	C	N	N	C	C	C	C	C	N	N	C	C	N	C	C	N	C	N	C	C	C	C	C	N	N	C	C	C	N	N
1553	BobWhite_c2210_112	[T/C]	Chr3D	135014627	+	NA	NA	NA	NA	NA	NA	C	C	C	C	C	C	C	C	C	C	C	C	C	C	C	C	C	C	C	C	C	C	C	C	C	C	C	C	C	C	C	C	C	N	C	C	C	C
1554	BobWhite_c22101_495	[A/G]	Chr4B	375434346	+	NA	NA	NA	NA	NA	NA	A	A	N	N	A	N	N	N	N	N	N	N	N	N	N	N	N	N	N	N	N	A	N	N	N	N	N	N	N	N	A	N	N	N	N	N	N	N
1555	BobWhite_c22101_636	[T/C]	Chr4A	178914943	+	NA	NA	NA	NA	NA	NA	T	T	N	C	T	C	C	C	C	C	C	C	C	C	N	N	C	C	C	C	N	T	C	N	C	C	C	C	N	C	T	N	C	N	C	C	C	C
1556	BobWhite_c22106_204	[A/C]	Chr2B	673096294	+	NA	NA	NA	NA	NA	NA	C	A	A	C	A	C	A	A	C	A	A	A	A	C	C	C	C	A	C	A	C	A	C	C	A	C	C	C	C	C	C	A	A	C	C	C	A	C
1557	BobWhite_c22112_82	[A/G]	Chr2A	427331417	+	NA	NA	NA	NA	NA	NA	R	A	N	N	R	N	N	N	N	N	N	N	N	N	N	N	N	N	N	N	N	R	N	N	N	N	N	N	N	N	G	N	N	N	N	N	N	N
1558	BobWhite_c22115_259	[A/G]	Chr1D	414514521	+	NA	NA	NA	NA	NA	NA	G	G	G	G	G	G	G	G	G	G	G	G	G	G	G	G	G	G	G	G	G	G	G	G	G	G	G	G	G	G	G	G	G	G	G	G	G	G
1559	BobWhite_c22123_343	[A/G]	Chr3B	165776877	+	NA	NA	NA	NA	NA	NA	A	A	A	A	A	A	A	A	A	A	A	A	A	A	A	A	A	A	A	A	A	A	A	A	A	A	A	A	A	A	A	A	A	A	A	A	A	A
1560	BobWhite_c22126_118	[T/C]	Chr3A	13585874	+	NA	NA	NA	NA	NA	NA	N	T	N	N	Y	N	N	N	Y	N	N	N	N	N	Y	N	N	N	N	N	N	Y	N	N	Y	N	N	N	Y	N	N	N	N	N	N	N	N	Y
1561	BobWhite_c22126_94	[A/G]	Chr3D	6966121	+	NA	NA	NA	NA	NA	NA	G	G	G	G	G	G	G	G	G	G	G	G	G	G	G	G	G	G	G	G	G	G	G	G	G	G	G	G	G	G	G	G	G	G	G	G	G	G
1562	BobWhite_c22134_398	[T/C]	Chr4A	542377634	+	NA	NA	NA	NA	NA	NA	Y	Y	T	T	Y	T	C	T	T	T	T	T	T	T	T	T	T	T	T	N	T	Y	T	T	T	T	T	T	T	T	Y	T	T	T	T	T	T	C
1563	BobWhite_c22141_860	[A/C]	Chr1D	361978725	+	NA	NA	NA	NA	NA	NA	C	C	M	M	C	M	M	M	M	M	M	M	M	M	M	M	M	M	M	M	M	C	M	M	M	M	M	M	M	M	C	M	M	M	M	M	M	M
1564	BobWhite_c22142_151	[A/G]	Chr7D	157808962	+	NA	NA	NA	NA	NA	NA	A	A	R	R	A	R	R	R	R	R	R	R	R	R	R	N	N	N	R	A	R	A	R	R	R	R	R	R	N	R	A	N	R	A	R	R	R	R
1565	BobWhite_c22176_230	[A/G]	Chr4D	477237939	+	NA	NA	NA	NA	NA	NA	A	A	A	A	A	A	A	A	A	A	A	A	A	A	A	A	A	A	A	A	A	A	A	A	A	A	A	A	A	A	A	A	A	A	A	A	A	A
1566	BobWhite_c22176_295	[T/C]	Chr4B	600468578	+	NA	NA	NA	NA	NA	NA	T	T	N	T	T	T	T	T	T	T	T	T	T	T	T	T	T	T	T	T	T	T	T	T	T	T	T	T	T	T	T	T	T	T	T	T	T	T
1567	BobWhite_c22255_814	[T/C]	Chr2A	5809818	+	NA	NA	NA	NA	NA	NA	C	C	Y	Y	C	Y	Y	Y	Y	Y	Y	Y	Y	Y	Y	Y	Y	Y	Y	Y	Y	C	Y	Y	Y	Y	Y	Y	Y	Y	C	Y	Y	Y	Y	Y	Y	Y
1568	BobWhite_c22256_79	[A/C]	Chr1A	151031304	+	NA	NA	NA	NA	NA	NA	C	M	N	M	C	M	C	C	C	C	C	C	N	M	N	N	N	N	C	N	M	M	C	M	C	N	M	C	M	C	M	M	M	M	C	M	C	M
1569	BobWhite_c22266_315	[T/C]	Chr1B	335741476	+	NA	NA	NA	NA	NA	NA	C	T	C	T	C	C	C	T	T	T	T	C	C	C	C	C	C	T	C	T	C	C	C	C	C	T	T	T	C	T	T	T	C	C	C	T	C	C
1570	BobWhite_c22272_257	[A/C]	Chr4A	499638148	+	NA	NA	NA	NA	NA	NA	C	C	C	C	C	C	C	C	C	C	C	C	C	C	C	C	C	C	C	C	C	C	C	C	C	C	C	C	C	C	C	C	C	C	C	C	C	C
1571	BobWhite_c22272_280	[A/C]	Chr4A	499638125	+	NA	NA	NA	NA	NA	NA	C	C	N	N	C	N	N	N	N	N	N	N	N	N	N	N	N	N	N	N	N	C	N	N	N	N	N	N	N	N	C	N	N	N	N	N	N	N
1572	BobWhite_c22273_227	[T/C]	Chr2D	609708871	+	NA	NA	NA	NA	NA	NA	T	C	C	C	T	C	T	T	T	T	C	T	T	T	T	T	C	C	T	T	C	C	T	C	T	C	T	C	C	T	T	T	C	C	T	C	C	C
1573	BobWhite_c22277_596	[A/G]	Chr2A	81869342	+	NA	NA	NA	NA	NA	NA	R	G	G	G	R	G	G	R	G	G	N	R	R	G	G	N	G	G	R	R	G	R	R	R	G	G	G	R	G	G	R	N	G	G	R	G	R	G
1574	BobWhite_c22280_104	[T/G]	Chr6D	476583683	+	NA	NA	NA	NA	NA	NA	G	G	N	N	G	G	G	G	G	G	G	G	G	G	G	K	N	N	G	N	N	G	G	G	G	G	G	G	G	G	G	G	G	G	G	G	G	G
1575	BobWhite_c22301_230	[A/G]	Chr2D	90658402	+	NA	NA	NA	NA	NA	NA	N	A	A	A	A	A	A	A	A	A	A	A	A	A	A	A	A	A	A	A	A	A	A	A	A	A	A	A	A	A	A	A	A	A	A	A	A	A
1576	BobWhite_c22303_121	[T/C]	Chr1B	526988049	+	NA	NA	NA	NA	NA	NA	C	C	T	T	C	T	T	T	T	T	T	T	T	T	T	T	T	T	T	T	T	C	T	T	T	T	T	T	T	T	C	T	T	T	T	T	T	T
1577	BobWhite_c22311_153	[T/C]	Chr3D	440585913	+	NA	NA	NA	NA	NA	NA	T	T	N	N	T	N	N	N	N	N	N	N	N	N	N	N	N	N	N	N	N	T	N	N	N	N	N	N	N	N	T	N	N	N	N	N	N	N
1578	BobWhite_c22334_89	[T/C]	Chr2A	585260938	+	NA	NA	NA	NA	NA	NA	N	C	C	C	C	C	C	C	C	C	C	C	C	C	C	C	N	C	C	N	C	C	C	C	C	C	C	C	C	C	C	C	C	C	C	C	C	C
1579	BobWhite_c22336_95	[A/G]	Chr3A	182824382	+	NA	NA	NA	NA	NA	NA	N	A	A	A	A	A	A	A	A	A	A	A	A	A	A	A	N	A	A	A	A	A	A	A	A	A	A	A	N	A	A	N	A	A	A	A	A	A
1580	BobWhite_c2235_121	[T/C]	Chr2B	224456082	+	NA	NA	NA	NA	NA	NA	C	C	Y	Y	C	Y	Y	Y	Y	Y	Y	Y	Y	Y	Y	Y	Y	Y	Y	Y	Y	C	Y	Y	Y	Y	Y	Y	Y	Y	C	Y	Y	N	Y	Y	Y	Y
1581	BobWhite_c2236_111	[T/C]	Chr5A	445452831	+	NA	NA	NA	NA	NA	NA	C	T	T	C	T	T	T	C	T	T	C	T	C	C	C	C	T	T	C	C	T	T	C	C	T	C	C	T	T	T	T	T	T	T	C	C	T	C
1582	BobWhite_c22363_118	[T/C]	Chr3B	430470308	+	NA	NA	NA	NA	NA	NA	T	T	T	T	T	T	T	T	T	T	T	T	T	T	T	T	T	T	T	T	T	T	T	T	T	T	T	T	T	T	T	T	T	T	T	T	T	T
1583	BobWhite_c22370_352	[A/G]	Chr3A	32647874	+	NA	NA	NA	NA	NA	NA	A	A	N	N	A	N	N	N	N	N	N	N	N	N	N	N	N	N	N	N	N	A	N	N	N	N	N	N	N	N	A	N	N	N	N	N	N	N
1584	BobWhite_c22373_364	[A/G]	Chr4D	442946171	+	NA	NA	NA	NA	NA	NA	G	G	R	R	G	R	R	R	R	R	R	R	R	R	R	R	R	R	R	G	R	G	R	R	R	R	R	R	R	R	G	R	R	R	R	R	R	R
1585	BobWhite_c22407_100	[A/G]	Chr5B	144977244	+	NA	NA	NA	NA	NA	NA	N	G	G	G	G	G	G	G	G	G	G	G	G	G	G	G	G	G	G	G	G	G	G	G	G	G	G	G	G	G	G	G	G	G	G	G	G	G
1586	BobWhite_c22412_240	[T/C]	Chr2B	50581152	+	NA	NA	NA	NA	NA	NA	C	Y	Y	C	C	C	C	Y	Y	N	Y	C	Y	C	C	C	Y	C	C	Y	C	Y	C	C	Y	Y	Y	C	C	Y	C	Y	Y	Y	Y	C	Y	C
1587	BobWhite_c22412_335	[T/C]	Chr2B	50581247	+	NA	NA	NA	NA	NA	NA	C	C	C	N	C	C	C	C	C	C	C	C	C	C	C	N	N	N	C	C	C	C	C	C	C	C	C	C	N	C	N	N	C	C	C	C	C	C
1588	BobWhite_c22415_342	[A/G]	Chr7A	290254192	+	NA	NA	NA	NA	NA	NA	A	A	A	A	A	A	A	A	A	A	A	A	A	A	A	A	A	A	A	N	A	A	A	A	A	A	A	A	A	A	A	A	A	R	A	A	A	A
1589	BobWhite_c22428_509	[A/G]	Chr2B	733012267	+	NA	NA	NA	NA	NA	NA	R	G	N	G	G	G	G	G	G	G	G	G	G	G	G	G	N	G	G	G	G	G	N	G	G	N	N	G	G	G	G	N	G	N	G	G	G	G
1590	BobWhite_c22429_237	[T/C]	Chr4B	638810841	+	NA	NA	NA	NA	NA	NA	T	T	N	Y	T	Y	Y	Y	Y	Y	Y	Y	Y	Y	Y	Y	N	Y	Y	N	Y	T	Y	Y	Y	Y	Y	Y	N	Y	T	N	Y	Y	Y	Y	Y	Y
1591	BobWhite_c22429_366	[A/G]	Chr4B	638810712	+	NA	NA	NA	NA	NA	NA	G	N	N	N	G	N	N	N	N	N	N	N	N	N	N	N	N	N	N	N	N	G	N	N	N	N	N	N	N	N	G	N	N	N	N	N	N	N
1592	BobWhite_c2243_737	[T/C]	Chr1D	282880433	+	NA	NA	NA	NA	NA	NA	C	C	C	C	C	C	C	C	C	C	C	C	C	C	C	N	C	C	C	C	C	C	C	C	C	C	C	C	N	C	C	C	C	C	C	C	C	C
1593	BobWhite_c2244_259	[A/G]	Chr2B	708911116	+	NA	NA	NA	NA	NA	NA	G	A	G	R	A	G	R	R	G	N	R	R	R	G	G	N	G	R	G	A	G	R	G	G	R	G	G	G	G	G	G	N	G	G	G	G	R	G
1594	BobWhite_c2244_314	[T/C]	Chr2B	708911171	+	NA	NA	NA	NA	NA	NA	C	T	C	C	T	C	T	T	T	T	C	T	T	T	T	T	C	C	T	T	C	C	T	C	T	C	T	C	C	T	T	T	C	C	T	C	C	C
1595	BobWhite_c22447_112	[T/C]	Chr3D	602117340	+	NA	NA	NA	NA	NA	NA	Y	C	N	N	C	N	N	N	N	N	N	N	N	N	N	N	N	N	N	N	N	N	N	N	N	N	N	N	N	N	C	N	N	N	N	N	N	N
1596	BobWhite_c22457_302	[A/G]	Chr5A	513798145	+	NA	NA	NA	NA	NA	NA	G	G	N	N	G	N	N	N	G	G	G	N	G	G	G	R	N	G	G	G	G	G	G	N	G	G	N	G	N	G	G	N	G	N	G	G	G	G
1597	BobWhite_c2247_213	[T/G]	Chr4D	477151703	+	NA	NA	NA	NA	NA	NA	N	G	G	G	G	G	G	G	G	G	G	G	G	G	G	G	G	G	G	G	G	G	G	G	G	G	G	G	G	G	G	G	G	G	G	G	G	G
1598	BobWhite_c2247_258	[A/G]	Chr4B	600150773	+	NA	NA	NA	NA	NA	NA	N	G	R	G	G	G	R	R	R	R	R	G	G	G	G	N	N	N	R	R	G	G	R	G	R	R	R	R	R	R	G	G	R	N	R	R	R	R
1599	BobWhite_c22492_193	[A/G]	Chr7A	39070693	+	NA	NA	NA	NA	NA	NA	N	G	N	N	G	G	G	G	G	G	G	G	G	G	G	N	G	N	G	G	G	G	G	G	G	G	G	G	G	G	G	N	G	R	G	G	G	G
1600	BobWhite_c22501_220	[T/C]	Chr3D	186345352	+	NA	NA	NA	NA	NA	NA	T	T	T	T	T	T	T	T	T	T	T	T	T	T	T	T	T	T	T	T	T	T	T	T	T	T	T	T	T	T	T	T	T	T	T	T	T	T
1601	BobWhite_c22503_163	[T/C]	Chr2B	141974958	+	NA	NA	NA	NA	NA	NA	C	C	N	N	C	C	N	C	N	C	C	C	C	C	C	N	N	N	C	N	C	C	N	N	C	C	N	C	N	C	C	N	C	N	C	C	C	C
1602	BobWhite_c22503_605	[T/C]	Chr2B	141973414	+	NA	NA	NA	NA	NA	NA	T	C	T	C	C	C	T	T	T	C	T	T	T	C	C	C	T	T	C	T	C	T	C	C	T	C	C	C	C	T	C	T	T	C	T	C	T	C
1603	BobWhite_c22545_318	[T/C]	Chr6D	1013604	+	NA	NA	NA	NA	NA	NA	C	C	Y	Y	C	Y	Y	Y	Y	Y	Y	Y	Y	Y	Y	Y	Y	Y	Y	C	Y	C	Y	Y	Y	Y	Y	Y	Y	Y	C	Y	Y	Y	Y	Y	Y	Y
1604	BobWhite_c22549_401	[A/G]	Chr4D	457677126	+	NA	NA	NA	NA	NA	NA	N	A	A	A	A	A	A	A	A	A	A	A	A	A	A	A	A	A	A	A	A	A	A	A	A	A	A	A	A	A	A	A	A	A	A	A	A	A
1605	BobWhite_c22572_782	[T/C]	Chr5B	622079138	+	NA	NA	NA	NA	NA	NA	N	Y	Y	Y	Y	Y	Y	Y	Y	Y	Y	Y	Y	Y	Y	Y	N	Y	Y	Y	Y	Y	Y	Y	Y	Y	Y	Y	Y	Y	Y	Y	Y	N	Y	Y	Y	Y
1606	BobWhite_c22580_115	[A/G]	Chr4D	478021498	+	NA	NA	NA	NA	NA	NA	A	A	N	N	A	N	N	N	N	N	N	N	N	N	N	N	N	N	N	N	N	A	N	N	N	N	N	N	N	N	A	N	N	N	N	N	N	N
1607	BobWhite_c22584_178	[T/C]	Chr3A	552543537	+	NA	NA	NA	NA	NA	NA	N	C	N	C	C	C	C	C	C	C	C	C	C	C	C	N	C	C	C	N	C	C	C	C	C	C	C	C	C	C	C	C	C	N	C	C	C	C
1608	BobWhite_c2260_168	[T/C]	Chr7D	9649338	+	NA	NA	NA	NA	NA	NA	C	C	C	C	C	C	C	C	N	C	C	C	C	C	C	C	N	C	C	N	C	C	C	C	C	C	C	C	C	C	C	N	C	N	C	C	C	C
1609	BobWhite_c22600_578	[T/C]	Chr2A	271368243	+	NA	NA	NA	NA	NA	NA	N	T	T	T	T	T	T	T	T	T	T	T	T	T	T	T	T	T	T	T	T	T	T	T	T	T	T	T	T	T	T	T	T	T	T	T	T	T
1610	BobWhite_c22601_178	[T/C]	Chr2B	601443352	+	NA	NA	NA	NA	NA	NA	N	C	C	C	C	C	C	C	C	C	C	C	C	C	C	C	C	C	C	C	C	C	C	C	C	C	C	C	C	C	C	C	C	C	C	C	C	C
1611	BobWhite_c22601_282	[T/C]	Chr2B	601443426	+	NA	NA	NA	NA	NA	NA	C	C	N	N	C	N	N	N	N	N	N	N	N	N	N	N	N	N	N	N	N	C	N	N	N	N	N	N	N	N	C	N	N	N	N	N	N	N
1612	BobWhite_c22615_567	[A/G]	Chr5D	445995173	+	NA	NA	NA	NA	NA	NA	A	A	A	A	A	A	A	A	A	A	A	A	A	A	A	A	A	A	A	A	A	A	A	N	A	A	A	A	A	A	A	A	A	A	A	A	A	A
1613	BobWhite_c2262_55	[T/C]	Chr7B	417938994	+	NA	NA	NA	NA	NA	NA	N	T	N	N	T	N	N	N	N	N	N	N	N	N	N	N	N	N	N	N	N	T	N	N	N	N	N	N	N	N	T	N	N	N	N	N	N	N
1614	BobWhite_c22638_135	[T/C]	Chr6B	505244908	+	NA	NA	NA	NA	NA	NA	Y	T	N	N	T	N	N	N	N	N	N	N	N	N	N	N	N	N	N	N	N	Y	N	N	N	N	N	N	N	N	Y	N	N	N	N	N	N	N
1615	BobWhite_c2265_1777	[A/G]	Chr1B	555632986	+	NA	NA	NA	NA	NA	NA	N	A	A	A	A	A	A	A	A	A	A	A	A	A	A	A	A	A	A	A	A	A	A	A	A	A	A	A	A	A	A	A	A	A	A	A	A	A
1616	BobWhite_c22655_494	[A/G]	Chr4B	502112131	+	NA	NA	NA	NA	NA	NA	R	A	G	G	A	G	G	G	G	G	G	G	G	G	G	G	G	G	G	G	G	R	G	G	G	G	G	G	G	G	A	G	G	G	G	G	G	G
1617	BobWhite_c22661_248	[T/G]	Chr7A	651981500	+	NA	NA	NA	NA	NA	NA	N	G	N	N	G	N	N	N	N	N	N	N	N	N	N	N	N	N	N	N	N	G	N	N	N	N	N	N	N	N	G	N	N	N	N	N	N	N
1618	BobWhite_c22661_83	[T/C]	Chr6A	58769099	+	NA	NA	NA	NA	NA	NA	N	C	N	N	C	N	N	N	N	N	N	N	N	N	N	N	N	N	N	N	N	C	N	N	N	N	N	N	N	N	C	N	N	N	N	N	N	N
1619	BobWhite_c22669_389	[A/G]	Chr4D	44234141	+	NA	NA	NA	NA	NA	NA	N	A	R	R	A	R	R	R	R	R	R	R	R	R	R	N	N	R	R	N	R	A	R	R	R	R	N	R	N	R	A	R	R	N	R	R	R	R
1620	BobWhite_c22669_419	[A/G]	Chr4A	555277303	+	NA	NA	NA	NA	NA	NA	A	A	N	N	A	N	N	N	N	N	N	N	N	N	N	N	N	N	N	N	N	A	N	N	N	N	N	N	N	N	A	N	N	N	N	N	N	N
1621	BobWhite_c22677_111	[A/G]	Chr6B	139264999	+	NA	NA	NA	NA	NA	NA	A	A	N	N	A	A	A	A	A	A	A	A	A	A	A	A	N	N	A	N	A	A	A	A	A	A	N	A	A	A	A	A	A	N	A	A	A	A
1622	BobWhite_c22677_363	[T/C]	Chr5A	462392701	+	NA	NA	NA	NA	NA	NA	C	N	N	N	C	N	N	N	N	N	N	N	N	N	N	N	N	N	N	N	N	C	N	N	N	N	N	N	N	N	Y	N	N	N	N	N	N	N
1623	BobWhite_c22677_394	[A/G]	Chr5A	705445781	+	NA	NA	NA	NA	NA	NA	R	R	N	N	R	G	G	G	G	G	G	G	G	G	G	N	N	N	G	G	G	R	G	G	G	G	G	G	G	G	R	N	G	R	G	G	G	G
1624	BobWhite_c22681_86	[T/C]	Chr2D	509965348	+	NA	NA	NA	NA	NA	NA	C	C	C	C	C	C	C	C	C	C	C	C	C	C	C	C	N	C	C	N	C	C	C	N	N	C	N	C	C	C	C	C	C	C	C	C	N	C
1625	BobWhite_c22687_578	[A/C]	Chr3D	14832657	+	NA	NA	NA	NA	NA	NA	A	A	A	A	A	A	A	A	A	A	A	A	A	A	A	A	A	A	A	A	A	A	A	A	A	A	A	A	A	A	A	A	A	A	A	A	A	A
1626	BobWhite_c22705_563	[T/C]	Chr3A	629275393	+	NA	NA	NA	NA	NA	NA	C	C	N	N	C	N	N	N	N	N	N	N	N	N	N	N	N	N	N	N	N	C	N	N	N	N	N	N	N	N	C	N	N	N	N	N	N	N
1627	BobWhite_c22710_152	[T/C]	Chr1D	435162784	+	NA	NA	NA	NA	NA	NA	T	Y	C	C	T	C	N	N	C	C	N	N	N	N	N	C	C	C	C	N	C	T	C	C	N	N	C	N	C	C	N	C	C	C	Y	C	N	N
1628	BobWhite_c22714_132	[A/G]	Chr2A	6014876	+	NA	NA	NA	NA	NA	NA	G	G	N	G	G	G	G	G	G	G	G	G	G	G	G	N	N	N	G	G	G	G	G	G	G	G	G	G	G	G	G	N	G	R	G	G	G	G
1629	BobWhite_c22726_104	[A/G]	Chr3D	43142065	+	NA	NA	NA	NA	NA	NA	G	G	G	G	G	G	G	G	G	G	G	G	G	G	G	G	G	G	G	G	G	G	G	G	G	G	G	G	G	G	G	G	G	G	G	G	G	G
1630	BobWhite_c22728_257	[T/C]	Chr2D	574054299	+	NA	NA	NA	NA	NA	NA	C	C	C	C	C	C	C	C	C	C	C	C	C	C	C	C	C	C	C	C	C	C	C	C	C	C	C	C	C	C	C	C	C	C	C	C	C	C
1631	BobWhite_c22728_78	[T/C]	Chr2D	574053388	+	NA	NA	NA	NA	NA	NA	T	T	T	T	T	T	T	T	T	T	T	T	T	T	T	T	T	T	T	N	T	T	T	T	T	T	T	T	T	T	T	T	T	T	T	T	T	T
1632	BobWhite_c22741_71	[T/G]	Chr2A	626231707	+	NA	NA	NA	NA	NA	NA	G	G	G	G	G	G	G	G	G	G	G	G	G	G	G	N	G	G	G	N	G	G	G	G	G	G	G	G	N	G	G	N	G	N	G	G	G	G
1633	BobWhite_c22752_182	[A/C]	Chr5D	569604752	+	NA	NA	NA	NA	NA	NA	A	C	A	C	A	A	C	A	A	A	A	A	C	C	C	A	C	A	C	C	A	C	A	A	C	C	A	C	A	A	C	A	A	C	C	A	C	C
1634	BobWhite_c22752_224	[T/G]	Chr7B	114700	+	NA	NA	NA	NA	NA	NA	T	T	K	K	T	K	K	K	K	K	K	K	K	K	K	K	K	K	K	N	K	T	K	K	K	K	K	T	K	K	T	K	K	N	K	K	K	K
1635	BobWhite_c22755_136	[T/C]	Chr7B	404700327	+	NA	NA	NA	NA	NA	NA	N	T	T	T	T	T	T	T	T	T	T	T	T	T	T	T	T	T	T	T	T	T	T	T	T	T	T	T	T	T	T	T	T	T	T	T	T	T
1636	BobWhite_c22767_189	[T/C]	Chr6D	110484363	+	NA	NA	NA	NA	NA	NA	T	T	T	T	T	T	T	T	T	T	T	T	T	T	T	T	T	T	T	T	T	T	T	T	T	T	T	T	T	T	T	T	T	T	T	T	T	T
1637	BobWhite_c22778_271	[A/G]	Chr3A	12113667	+	NA	NA	NA	NA	NA	NA	R	G	R	R	G	R	N	R	R	N	N	N	R	N	R	N	N	N	R	N	R	G	R	N	R	N	R	R	R	R	G	R	N	N	N	N	R	R
1638	BobWhite_c22782_132	[A/C]	Chr3D	547032864	+	NA	NA	NA	NA	NA	NA	A	A	A	A	A	A	A	A	A	A	A	A	A	A	A	A	A	A	A	A	A	A	A	A	A	A	A	A	A	A	A	A	A	A	A	A	A	A
1639	BobWhite_c22794_111	[T/C]	Chr3B	725839610	+	NA	NA	NA	NA	NA	NA	T	C	C	T	C	C	T	C	C	C	C	C	C	T	T	C	T	T	C	T	C	C	T	C	T	C	T	T	C	C	T	T	T	T	C	T	T	C
1640	BobWhite_c22794_470	[A/G]	Chr3B	725839251	+	NA	NA	NA	NA	NA	NA	A	G	G	A	G	G	A	G	G	G	G	G	G	A	A	G	A	A	G	A	G	G	A	G	A	G	A	A	G	G	A	A	A	A	G	A	A	G
1641	BobWhite_c22795_443	[A/G]	Chr3D	431079200	+	NA	NA	NA	NA	NA	NA	A	A	A	A	A	A	A	A	A	A	A	A	A	A	A	A	A	A	A	A	A	A	A	A	A	A	A	A	A	A	A	A	A	A	A	A	A	A
1642	BobWhite_c2280_82	[A/G]	Chr2B	152412303	+	NA	NA	NA	NA	NA	NA	A	A	N	N	A	N	N	N	N	N	N	N	N	N	N	N	N	N	N	N	N	A	N	N	N	N	N	N	N	N	A	N	N	N	N	N	N	N
1643	BobWhite_c2280_95	[A/G]	Chr2B	152412317	+	NA	NA	NA	NA	NA	NA	A	A	N	N	A	N	N	N	N	N	N	N	N	N	N	N	N	N	N	N	N	A	N	N	N	N	N	N	N	N	A	N	N	N	N	N	N	N
1644	BobWhite_c22823_776	[T/C]	Chr2D	433668866	+	NA	NA	NA	NA	NA	NA	N	C	Y	Y	C	Y	Y	Y	Y	Y	Y	Y	Y	Y	Y	Y	Y	Y	Y	Y	Y	C	Y	Y	Y	Y	Y	Y	Y	Y	C	Y	Y	Y	Y	Y	Y	Y
1645	BobWhite_c22827_193	[T/G]	Chr6B	639918617	+	NA	NA	NA	NA	NA	NA	T	T	N	N	T	N	N	N	N	N	N	N	N	N	N	N	N	N	N	N	N	T	N	N	N	N	N	N	N	N	T	N	N	N	N	N	N	N
1646	BobWhite_c22828_297	[T/C]	Chr1B	342202473	+	NA	NA	NA	NA	NA	NA	T	T	T	T	T	T	T	T	T	T	T	T	T	T	T	T	T	T	T	T	T	T	T	T	T	T	T	T	T	T	T	T	T	T	T	T	T	T
1647	BobWhite_c2286_477	[T/C]	Chr1B	382695343	+	NA	NA	NA	NA	NA	NA	C	C	N	C	C	C	C	C	N	C	C	C	C	C	C	C	C	N	C	N	C	C	C	C	C	C	C	C	C	C	C	N	C	N	C	C	C	C
1648	BobWhite_c22875_239	[T/C]	Chr7A	665362375	+	NA	NA	NA	NA	NA	NA	N	T	Y	Y	T	Y	Y	Y	Y	Y	Y	Y	Y	Y	Y	Y	Y	Y	Y	Y	Y	Y	Y	Y	Y	Y	Y	Y	Y	Y	T	Y	Y	Y	Y	Y	Y	Y
1649	BobWhite_c2288_435	[A/G]	Chr1B	694487035	+	NA	NA	NA	NA	NA	NA	R	G	N	N	G	N	N	N	N	N	N	N	N	N	N	N	N	N	N	N	N	G	N	N	N	N	N	N	N	N	R	N	N	N	N	N	N	N
1650	BobWhite_c2288_723	[A/G]	Chr1D	495408667	+	NA	NA	NA	NA	NA	NA	G	A	A	A	A	G	A	G	G	A	A	A	A	A	A	A	G	G	G	A	G	A	G	G	A	A	G	A	A	G	G	A	A	G	G	A	G	A
1651	BobWhite_c22883_209	[T/C]	Chr3D	385884921	+	NA	NA	NA	NA	NA	NA	N	T	T	T	T	T	T	T	T	T	T	T	T	T	T	T	T	T	T	T	T	T	T	T	T	T	T	T	T	T	T	T	T	T	T	T	T	T
1652	BobWhite_c22922_383	[A/G]	Chr4D	122035676	+	NA	NA	NA	NA	NA	NA	A	A	A	A	A	A	A	A	A	A	A	A	A	A	A	A	A	A	A	A	A	A	A	A	A	A	A	A	A	A	A	A	A	N	A	A	A	A
1653	BobWhite_c22956_219	[A/G]	Chr7D	514092100	+	NA	NA	NA	NA	NA	NA	N	G	G	G	G	G	G	G	G	G	G	G	G	G	G	G	G	G	G	G	G	G	G	G	G	G	G	G	G	G	G	G	G	G	G	G	G	G
1654	BobWhite_c2296_94	[A/G]	Chr6A	605925802	+	NA	NA	NA	NA	NA	NA	R	R	R	R	R	R	R	R	R	R	R	R	R	R	R	R	R	R	R	A	R	R	R	R	R	R	R	R	R	R	R	R	R	R	R	R	R	R
1655	BobWhite_c2297_1853	[T/C]	Chr6B	25254873	+	NA	NA	NA	NA	NA	NA	Y	Y	C	C	Y	C	C	C	C	C	C	C	C	C	C	C	C	C	C	C	C	Y	C	C	C	C	C	C	C	C	Y	C	C	C	C	C	C	C
1656	BobWhite_c22981_218	[A/G]	Chr1B	355998890	+	NA	NA	NA	NA	NA	NA	G	G	G	G	G	G	G	G	G	G	G	G	G	G	G	G	G	G	G	N	G	G	G	G	G	G	G	G	G	G	G	G	G	G	G	G	G	G
1657	BobWhite_c23019_513	[T/C]	Chr3B	70970379	+	NA	NA	NA	NA	NA	NA	C	C	C	C	C	C	C	C	C	C	C	C	C	C	C	C	C	C	C	N	C	C	C	C	C	C	C	C	C	C	C	C	C	C	C	C	C	C
1658	BobWhite_c23035_435	[T/C]	Chr4D	43964377	+	NA	NA	NA	NA	NA	NA	N	C	N	C	C	C	C	C	C	C	C	C	C	C	C	C	C	C	C	C	C	C	C	N	C	C	C	C	C	C	C	N	C	N	C	C	C	C
1659	BobWhite_c23037_241	[T/G]	Chr5B	475632468	+	NA	NA	NA	NA	NA	NA	G	G	N	N	G	N	N	N	N	N	N	N	N	N	N	N	N	N	N	N	N	G	N	N	N	N	N	N	N	N	G	N	N	N	N	N	N	N
1660	BobWhite_c23044_279	[T/C]	Chr7B	599479000	+	NA	NA	NA	NA	NA	NA	C	C	C	C	C	C	C	C	C	C	C	C	C	C	C	C	C	C	C	C	C	C	C	C	C	C	C	C	C	C	C	C	C	C	C	C	C	C
1661	BobWhite_c23046_293	[A/G]	Chr2B	666453060	+	NA	NA	NA	NA	NA	NA	G	G	G	G	G	G	G	G	G	G	G	G	G	G	G	G	G	G	G	G	G	G	G	G	G	G	G	G	G	G	G	G	G	G	G	G	G	G
1662	BobWhite_c23050_163	[T/C]	ChrUnknown	52315849	+	NA	NA	NA	NA	NA	NA	N	T	T	T	T	T	T	T	T	T	T	T	T	T	T	T	T	T	T	T	T	T	T	T	T	T	T	T	T	T	T	T	T	T	T	T	T	T
1663	BobWhite_c23052_196	[T/C]	Chr4D	448355589	+	NA	NA	NA	NA	NA	NA	N	C	C	C	C	C	C	C	C	C	C	C	C	C	C	C	C	C	C	C	C	C	C	C	C	C	C	C	C	C	C	C	C	C	C	C	C	C
1664	BobWhite_c23054_1192	[A/G]	Chr2D	555079802	+	NA	NA	NA	NA	NA	NA	G	G	G	G	G	G	G	G	G	G	G	G	G	G	G	G	G	G	G	G	G	G	G	G	G	G	G	G	G	G	G	G	G	N	G	G	G	G
1665	BobWhite_c23054_1464	[T/C]	Chr2D	555079531	+	NA	NA	NA	NA	NA	NA	T	T	N	N	T	N	N	N	N	N	N	N	N	N	N	N	N	N	N	N	N	T	N	N	N	N	N	N	N	N	T	N	N	N	N	N	N	N
1666	BobWhite_c23074_304	[T/C]	Chr7B	64537463	+	NA	NA	NA	NA	NA	NA	Y	Y	T	T	Y	T	T	T	T	T	T	T	T	T	T	T	T	T	T	T	T	Y	T	T	T	T	T	C	T	T	Y	T	T	T	T	T	T	T
1667	BobWhite_c23081_112	[A/G]	Chr3B	503370095	+	NA	NA	NA	NA	NA	NA	G	G	G	G	G	G	G	G	G	N	G	G	G	G	G	N	N	G	G	G	G	G	G	G	G	G	G	G	G	G	G	N	G	N	G	G	G	G
1668	BobWhite_c23094_208	[T/C]	Chr6A	605463874	+	NA	NA	NA	NA	NA	NA	N	C	N	C	C	C	C	C	C	C	C	C	C	C	C	C	N	C	C	C	N	C	C	C	C	C	C	C	C	C	C	C	C	N	C	C	C	C
1669	BobWhite_c23141_92	[T/C]	Chr5B	675089711	+	NA	NA	NA	NA	NA	NA	C	C	N	N	C	N	N	N	N	N	N	N	N	N	N	N	N	N	N	N	N	C	N	N	N	N	N	N	N	N	C	N	N	N	N	N	N	N
1670	BobWhite_c23142_415	[A/C]	Chr6B	186218836	+	NA	NA	NA	NA	NA	NA	N	A	A	A	A	A	A	A	A	A	A	A	A	A	A	A	A	A	A	A	A	A	A	A	A	A	A	A	A	A	A	A	A	A	A	A	A	A
1671	BobWhite_c23146_84	[T/C]	Chr7A	452448171	+	NA	NA	NA	NA	NA	NA	T	T	N	N	T	N	N	N	N	N	N	N	N	N	N	N	N	N	N	N	N	T	N	N	N	N	N	N	N	N	T	N	N	N	N	N	N	N
1672	BobWhite_c23150_157	[T/C]	Chr5D	532652170	+	NA	NA	NA	NA	NA	NA	Y	Y	N	N	Y	N	N	C	C	C	C	C	N	C	N	C	N	C	N	C	C	Y	C	N	C	C	N	N	N	C	Y	C	N	C	N	C	C	C
1673	BobWhite_c23161_170	[A/G]	Chr3A	1417236	+	NA	NA	NA	NA	NA	NA	N	A	A	G	A	N	N	G	R	N	N	A	G	G	N	N	N	A	N	G	A	A	R	N	G	N	N	R	A	R	R	G	R	N	N	A	G	N
1674	BobWhite_c23185_306	[T/C]	Chr5B	187290458	+	NA	NA	NA	NA	NA	NA	N	C	C	C	C	C	C	C	C	C	C	C	C	C	C	C	C	C	C	C	C	C	C	C	C	C	C	C	C	C	C	C	C	C	C	C	C	C
1675	BobWhite_c23193_170	[T/G]	Chr6A	43031706	+	NA	NA	NA	NA	NA	NA	G	G	N	G	G	G	G	G	G	G	G	G	G	G	G	G	G	G	G	N	G	G	G	G	G	G	G	G	G	G	G	G	G	N	G	G	G	G
1676	BobWhite_c23193_349	[A/G]	Chr6A	43031527	+	NA	NA	NA	NA	NA	NA	G	G	G	G	G	G	G	G	G	G	G	G	G	G	G	G	N	G	G	G	G	G	G	G	G	G	G	G	G	G	G	N	G	N	G	G	G	G
1677	BobWhite_c232_563	[T/C]	ChrUnknown	310641979	+	NA	NA	NA	NA	NA	NA	T	Y	N	Y	Y	T	Y	T	N	N	N	N	N	N	T	N	N	Y	C	T	T	Y	C	T	N	T	N	T	T	N	T	N	T	N	T	N	N	T
1678	BobWhite_c232_625	[A/G]	Chr3A	21741401	+	NA	NA	NA	NA	NA	NA	G	A	G	G	G	N	N	G	G	G	G	G	N	G	N	A	N	N	G	G	A	G	G	G	G	N	A	G	G	G	A	G	G	A	N	G	N	G
1679	BobWhite_c23212_202	[T/C]	Chr4B	120840275	+	NA	NA	NA	NA	NA	NA	C	C	C	C	C	C	C	C	C	C	C	C	C	C	C	C	C	C	C	N	C	C	C	C	C	C	C	C	C	C	C	C	C	C	C	C	C	C
1680	BobWhite_c23220_233	[A/G]	ChrUnknown	243756400	+	NA	NA	NA	NA	NA	NA	G	G	G	G	G	N	N	G	G	G	G	G	G	G	G	G	G	G	G	G	N	R	G	G	G	G	G	N	G	G	G	N	N	N	G	G	G	G
1681	BobWhite_c23221_85	[T/C]	Chr1D	449333149	+	NA	NA	NA	NA	NA	NA	T	T	T	T	T	T	T	T	T	T	T	T	T	T	T	T	T	T	T	T	T	T	T	T	T	T	T	T	T	T	T	T	T	T	T	T	T	T
1682	BobWhite_c23224_196	[A/G]	Chr5D	445091424	+	NA	NA	NA	NA	NA	NA	N	A	N	A	R	A	N	G	A	A	G	A	G	G	A	G	G	N	G	A	A	A	G	A	G	G	N	G	A	A	R	N	G	N	A	A	A	A
1683	BobWhite_c23243_246	[T/C]	Chr2D	562054735	+	NA	NA	NA	NA	NA	NA	C	C	C	C	C	C	C	C	C	C	C	C	C	C	C	C	C	C	C	C	C	C	C	C	C	C	C	C	C	C	C	C	C	C	C	C	C	C
1684	BobWhite_c23250_163	[T/C]	Chr1D	228352604	+	NA	NA	NA	NA	NA	NA	T	T	T	T	T	T	T	T	T	T	T	T	T	T	T	N	T	N	T	N	T	T	T	T	T	T	N	T	T	T	T	N	T	T	T	T	T	T
1685	BobWhite_c23252_140	[A/G]	Chr1D	357443722	+	NA	NA	NA	NA	NA	NA	G	G	N	N	G	N	N	N	N	N	N	N	N	N	N	N	N	N	N	N	N	G	N	N	N	N	N	N	N	N	G	N	N	N	N	N	N	N
1686	BobWhite_c23261_226	[A/G]	Chr7A	35446631	+	NA	NA	NA	NA	NA	NA	G	G	N	N	G	N	N	N	N	N	N	N	N	N	N	N	N	N	N	N	N	G	N	N	N	N	N	N	N	N	G	N	N	N	N	N	N	N
1687	BobWhite_c23272_564	[T/G]	Chr3B	322575627	+	NA	NA	NA	NA	NA	NA	T	T	N	N	T	K	K	K	K	K	K	K	K	K	K	N	N	N	K	T	K	T	K	K	K	K	N	K	N	K	T	K	K	K	K	K	K	K
1688	BobWhite_c23287_57	[T/C]	Chr7B	756384353	+	NA	NA	NA	NA	NA	NA	T	Y	T	N	T	Y	Y	T	N	T	T	T	T	Y	Y	Y	Y	N	T	T	T	T	T	Y	T	T	T	Y	T	Y	T	T	T	N	Y	Y	T	Y
1689	BobWhite_c23295_270	[A/G]	Chr7D	578830977	+	NA	NA	NA	NA	NA	NA	N	G	R	R	G	R	R	R	R	R	R	R	R	R	R	R	R	R	R	R	R	N	R	R	R	R	R	R	R	R	G	R	R	R	R	R	R	R
1690	BobWhite_c23298_1312	[A/C]	ChrUnknown	59114487	+	NA	NA	NA	NA	NA	NA	N	C	C	C	C	C	C	C	C	C	C	C	C	C	C	C	C	C	C	C	C	C	C	C	C	C	C	C	C	C	C	C	C	C	C	C	C	C
1691	BobWhite_c23304_314	[T/C]	Chr5D	41607885	+	NA	NA	NA	NA	NA	NA	C	C	C	C	C	C	C	C	C	C	C	C	C	C	C	C	C	C	C	C	C	C	C	C	C	C	C	C	C	C	C	C	C	C	C	C	C	C
1692	BobWhite_c23304_77	[A/G]	Chr5D	41609127	+	NA	NA	NA	NA	NA	NA	G	G	R	R	G	R	R	R	R	R	R	R	R	R	R	R	R	R	R	R	R	G	R	R	R	R	R	R	R	R	G	R	R	R	R	R	R	R
1693	BobWhite_c23305_1192	[T/C]	Chr3D	552743668	+	NA	NA	NA	NA	NA	NA	C	C	C	C	C	C	C	C	C	C	C	C	C	C	C	C	C	C	C	C	C	C	C	C	C	C	C	C	C	C	C	C	C	C	C	C	C	C
1694	BobWhite_c23305_365	[A/G]	Chr3D	552745212	+	NA	NA	NA	NA	NA	NA	A	A	N	R	A	R	R	R	R	R	R	R	R	R	R	R	R	R	R	R	R	A	R	R	R	R	N	R	R	R	A	R	R	A	R	R	R	R
1695	BobWhite_c23305_475	[T/C]	Chr3D	552745102	+	NA	NA	NA	NA	NA	NA	T	T	T	T	T	T	T	T	T	T	T	T	T	T	T	T	T	T	T	N	T	T	T	T	T	T	T	T	T	T	T	T	T	T	T	T	T	T
1696	BobWhite_c23312_395	[T/G]	Chr1A	547913762	+	NA	NA	NA	NA	NA	NA	G	G	N	N	G	N	N	N	N	N	N	N	N	N	N	N	N	N	N	N	N	G	N	N	N	N	N	N	N	N	G	N	N	N	N	N	N	N
1697	BobWhite_c23337_389	[T/C]	Chr5A	509666226	+	NA	NA	NA	NA	NA	NA	C	T	C	C	T	C	N	C	C	C	C	C	C	C	C	N	N	N	C	N	N	T	C	C	C	C	C	C	C	C	T	N	C	N	C	C	C	C
1698	BobWhite_c23344_457	[A/G]	Chr3A	610024664	+	NA	NA	NA	NA	NA	NA	G	G	N	G	G	G	G	G	G	G	G	G	G	G	G	G	N	G	G	G	G	G	G	G	G	G	G	G	G	G	G	G	G	G	G	G	G	G
1699	BobWhite_c23362_214	[A/C]	Chr2B	259661112	+	NA	NA	NA	NA	NA	NA	A	A	A	A	A	A	A	A	A	A	A	A	A	A	A	A	A	A	A	N	A	A	A	A	A	A	A	A	A	A	A	A	A	A	A	A	A	A
1700	BobWhite_c23362_393	[T/C]	Chr2B	259661291	+	NA	NA	NA	NA	NA	NA	C	T	C	T	C	T	T	C	T	T	C	C	C	T	T	C	T	C	C	C	T	C	C	C	T	T	T	C	T	T	C	C	T	T	T	T	C	T
1701	BobWhite_c23388_115	[T/C]	Chr6A	176668747	+	NA	NA	NA	NA	NA	NA	T	T	T	T	T	T	T	T	T	T	T	T	T	T	T	T	T	T	T	T	T	T	T	T	T	T	T	T	T	T	T	T	T	T	T	T	T	T
1702	BobWhite_c23388_471	[T/C]	Chr6A	176667904	+	NA	NA	NA	NA	NA	NA	C	C	C	C	C	C	C	C	C	C	C	C	C	C	C	C	C	C	C	N	C	C	C	C	C	C	N	C	C	C	C	N	C	N	C	C	C	C
1703	BobWhite_c23388_515	[T/C]	Chr6A	176667860	+	NA	NA	NA	NA	NA	NA	N	C	C	C	C	C	C	C	C	C	C	C	C	C	C	C	C	C	C	C	C	C	C	C	C	C	C	C	C	C	C	C	C	C	C	C	C	C
1704	BobWhite_c23392_496	[T/G]	Chr3A	13799269	+	NA	NA	NA	NA	NA	NA	N	G	G	G	G	G	G	G	G	G	G	G	G	G	G	G	G	G	G	G	G	G	G	G	G	G	G	G	G	G	G	G	G	G	G	G	G	G
1705	BobWhite_c23392_63	[T/C]	Chr3D	6751386	+	NA	NA	NA	NA	NA	NA	C	Y	N	N	Y	Y	C	Y	C	C	C	C	Y	C	Y	C	N	C	Y	Y	Y	Y	Y	C	C	C	N	Y	Y	C	Y	N	C	N	C	C	Y	Y
1706	BobWhite_c2341_337	[A/G]	Chr3D	290574606	+	NA	NA	NA	NA	NA	NA	A	A	A	A	A	A	A	A	A	A	A	A	A	A	A	A	A	A	A	A	A	A	A	A	A	A	A	A	A	A	A	A	A	A	A	A	A	A
1707	BobWhite_c2341_392	[A/G]	Chr3D	290574551	+	NA	NA	NA	NA	NA	NA	G	G	R	N	G	G	G	N	G	G	G	G	G	G	G	N	G	G	G	G	G	G	G	G	G	G	N	G	N	G	G	N	G	N	G	G	G	G
1708	BobWhite_c23416_168	[T/G]	Chr6B	46649654	+	NA	NA	NA	NA	NA	NA	G	K	G	G	K	G	G	G	G	G	G	G	G	G	G	G	G	G	G	G	G	G	G	G	G	G	G	G	G	G	G	G	G	G	G	G	G	G
1709	BobWhite_c23438_177	[T/C]	Chr7D	297411292	+	NA	NA	NA	NA	NA	NA	N	C	C	C	C	C	C	C	C	C	C	C	C	C	C	C	C	C	C	C	C	C	C	C	C	C	C	C	C	C	C	C	C	C	C	C	C	C
1710	BobWhite_c23443_337	[A/G]	Chr2B	778216293	+	NA	NA	NA	NA	NA	NA	R	R	R	R	R	R	R	N	R	R	N	R	N	N	N	N	N	R	N	R	N	R	N	N	N	R	R	N	N	N	R	N	N	A	N	N	N	N
1711	BobWhite_c23455_184	[A/G]	Chr7D	570769525	+	NA	NA	NA	NA	NA	NA	A	A	N	N	A	R	N	N	R	N	R	R	N	R	N	N	R	N	R	N	N	N	R	N	R	R	N	R	N	R	A	N	R	A	R	R	R	N
1712	BobWhite_c23462_53	[T/C]	Chr2B	618129154	+	NA	NA	NA	NA	NA	NA	C	C	Y	Y	C	Y	Y	Y	Y	Y	Y	Y	Y	Y	Y	Y	Y	Y	Y	C	Y	C	Y	Y	Y	Y	Y	Y	Y	Y	C	Y	Y	N	Y	Y	Y	Y
1713	BobWhite_c23468_101	[A/G]	Chr5B	347471865	+	NA	NA	NA	NA	NA	NA	G	G	N	G	G	G	G	N	N	G	G	G	G	G	G	N	G	G	G	N	G	G	G	G	G	G	N	G	G	G	G	N	G	N	G	G	G	G
1714	BobWhite_c23472_232	[A/G]	Chr7B	556857021	+	NA	NA	NA	NA	NA	NA	G	G	N	G	G	G	G	G	N	G	G	G	G	G	G	G	G	N	G	G	G	G	G	G	G	G	G	G	G	G	G	N	G	N	G	G	G	G
1715	BobWhite_c23473_495	[T/C]	Chr2B	714747906	+	NA	NA	NA	NA	NA	NA	C	C	N	N	C	N	N	N	N	N	N	N	N	N	N	N	N	N	N	N	N	C	N	N	N	N	N	N	N	N	C	N	N	N	N	N	N	N
1716	BobWhite_c23503_275	[T/C]	Chr3D	607112252	+	NA	NA	NA	NA	NA	NA	T	T	T	T	T	T	T	T	T	T	T	T	T	T	T	T	T	T	T	T	T	T	T	T	T	T	N	T	T	T	T	T	T	T	T	T	T	T
1717	BobWhite_c23508_62	[A/G]	Chr4A	208449073	+	NA	NA	NA	NA	NA	NA	N	R	N	G	R	G	G	G	G	G	G	G	G	G	G	N	G	G	G	G	G	R	G	G	G	G	G	G	G	G	R	G	G	G	G	G	G	G
1718	BobWhite_c23530_161	[A/G]	Chr2A	770605998	+	NA	NA	NA	NA	NA	NA	G	G	N	N	G	N	N	N	N	N	N	N	N	N	N	N	N	N	N	N	N	G	N	N	N	N	N	N	N	N	G	N	N	N	N	N	N	N
1719	BobWhite_c23544_186	[A/G]	Chr7D	23257107	+	NA	NA	NA	NA	NA	NA	G	G	G	G	G	G	G	G	G	G	G	G	G	G	G	G	G	G	G	G	G	G	G	G	G	G	G	G	G	G	G	G	G	G	G	G	G	G
1720	BobWhite_c2356_154	[T/C]	Chr2B	639297337	+	NA	NA	NA	NA	NA	NA	C	C	N	N	C	N	N	N	N	N	N	N	N	N	N	N	N	N	N	N	N	C	N	N	N	N	N	N	N	N	C	N	N	N	N	N	N	N
1721	BobWhite_c2356_78	[A/G]	Chr2D	533786910	+	NA	NA	NA	NA	NA	NA	A	A	A	A	A	A	A	A	A	A	A	A	A	A	A	A	A	A	A	A	A	A	A	A	A	A	A	A	A	A	A	A	A	A	A	A	A	A
1722	BobWhite_c23569_434	[T/C]	Chr5D	423685025	+	NA	NA	NA	NA	NA	NA	C	C	C	C	C	C	C	C	C	C	C	C	C	C	C	C	C	C	C	C	C	C	C	C	C	C	C	C	C	C	C	C	C	C	C	C	C	C
1723	BobWhite_c23609_292	[T/G]	Chr5D	443862902	+	NA	NA	NA	NA	NA	NA	T	T	T	T	T	T	T	T	T	T	T	T	T	T	T	T	T	T	T	T	T	T	T	T	T	T	T	T	T	T	T	T	T	T	T	T	T	T
1724	BobWhite_c23611_156	[T/G]	Chr6B	397723450	+	NA	NA	NA	NA	NA	NA	G	G	G	G	G	G	G	G	G	G	G	G	G	G	G	G	G	G	G	G	G	G	G	G	G	G	G	G	G	G	G	G	G	G	G	G	G	G
1725	BobWhite_c23617_167	[T/G]	Chr1B	652928899	+	NA	NA	NA	NA	NA	NA	K	K	T	T	K	T	T	N	T	T	T	T	T	T	T	T	T	T	T	T	T	K	T	T	T	T	T	T	T	T	K	T	T	T	T	T	T	T
1726	BobWhite_c23619_138	[T/C]	Chr4A	63033276	+	NA	NA	NA	NA	NA	NA	C	C	C	C	C	C	C	C	C	C	C	C	C	C	C	C	C	C	C	C	C	C	C	N	C	C	C	C	C	C	C	C	C	C	C	C	C	C
1727	BobWhite_c2363_459	[A/G]	Chr6B	714760562	+	NA	NA	NA	NA	NA	NA	A	A	R	R	A	R	R	R	R	R	R	R	R	R	R	R	R	R	R	N	R	A	R	R	R	R	R	R	R	R	A	R	R	N	R	R	R	R
1728	BobWhite_c23632_322	[A/G]	Chr1D	446339349	+	NA	NA	NA	NA	NA	NA	A	A	N	A	A	A	N	A	A	A	A	A	A	A	A	A	A	A	A	A	A	A	A	A	A	A	A	A	A	A	A	A	A	A	A	A	A	N
1729	BobWhite_c23638_138	[T/C]	Chr5D	399785690	+	NA	NA	NA	NA	NA	NA	N	C	Y	Y	C	Y	Y	Y	Y	Y	Y	Y	Y	Y	Y	Y	N	Y	Y	N	Y	C	Y	Y	Y	Y	Y	Y	Y	Y	C	Y	Y	Y	Y	Y	Y	Y
1730	BobWhite_c23665_569	[T/C]	Chr4B	445724760	+	NA	NA	NA	NA	NA	NA	C	C	N	N	C	C	C	C	C	N	C	C	C	C	C	N	N	C	C	C	C	C	C	C	C	C	C	C	N	C	C	C	C	N	C	C	C	C
1731	BobWhite_c23687_200	[T/C]	Chr6A	564208375	+	NA	NA	NA	NA	NA	NA	N	C	C	C	C	C	C	C	C	C	C	C	C	C	C	C	C	C	C	C	C	C	C	C	C	C	C	C	C	C	C	C	C	C	C	C	C	C
1732	BobWhite_c23689_742	[T/G]	Chr2A	782517753	+	NA	NA	NA	NA	NA	NA	G	T	N	N	N	N	N	N	N	N	N	N	N	N	N	N	N	N	N	N	N	K	N	N	N	N	N	N	N	N	K	N	N	N	N	N	N	N
1733	BobWhite_c23700_181	[T/G]	Chr7B	663801751	+	NA	NA	NA	NA	NA	NA	N	G	G	G	G	G	G	G	G	G	G	G	G	G	G	G	G	G	G	G	G	G	G	G	G	G	G	G	G	G	G	G	G	N	G	G	G	G
1734	BobWhite_c23705_245	[T/C]	Chr7D	613225917	+	NA	NA	NA	NA	NA	NA	C	C	C	C	C	C	C	C	C	C	C	C	C	C	C	C	C	C	C	C	C	C	C	C	C	C	C	C	C	C	C	C	C	C	C	C	C	C
1735	BobWhite_c2371_520	[A/C]	Chr2D	583251196	+	NA	NA	NA	NA	NA	NA	C	A	M	N	A	M	A	A	M	A	A	A	A	M	N	A	M	N	M	A	M	A	N	M	A	M	M	M	M	N	M	A	M	N	N	M	A	N
1736	BobWhite_c23714_130	[A/G]	Chr5D	8661861	+	NA	NA	NA	NA	NA	NA	R	A	A	A	A	A	A	A	A	A	A	A	A	A	A	A	A	A	A	A	A	A	A	A	A	A	A	A	A	A	A	A	A	A	A	A	A	A
1737	BobWhite_c23736_153	[T/C]	Chr5A	580367230	+	NA	NA	NA	NA	NA	NA	Y	T	N	Y	T	T	N	T	T	Y	Y	T	Y	T	Y	N	Y	N	Y	N	Y	T	Y	N	Y	Y	T	T	T	T	T	N	T	Y	N	T	N	Y
1738	BobWhite_c2376_1504	[A/G]	Chr4D	483174905	+	NA	NA	NA	NA	NA	NA	A	A	A	A	A	A	A	A	A	A	A	A	A	A	A	A	A	A	A	A	A	A	A	A	A	A	A	A	A	A	A	A	A	A	A	A	A	A
1739	BobWhite_c23763_350	[A/G]	Chr1A	30503436	+	NA	NA	NA	NA	NA	NA	G	G	N	N	G	G	N	G	G	G	G	G	G	G	N	N	G	N	G	R	G	G	G	G	G	G	N	G	N	G	G	N	G	N	G	G	G	G
1740	BobWhite_c23763_601	[T/C]	Chr5A	303145230	+	NA	NA	NA	NA	NA	NA	N	C	C	N	C	C	C	C	C	C	C	C	C	C	C	C	C	C	C	C	C	C	C	C	C	C	C	C	C	C	C	N	C	C	C	C	C	C
1741	BobWhite_c23766_364	[T/C]	Chr6B	165122969	+	NA	NA	NA	NA	NA	NA	N	C	N	N	C	N	N	N	N	N	N	N	N	N	N	N	N	N	N	N	N	C	N	N	N	N	N	N	N	N	C	N	N	N	N	N	N	N
1742	BobWhite_c23766_404	[A/G]	Chr3A	693384899	+	NA	NA	NA	NA	NA	NA	G	G	N	G	G	G	G	G	G	G	G	G	G	G	G	N	N	G	G	G	G	G	G	G	G	G	N	G	G	G	G	G	G	N	G	G	G	G
1743	BobWhite_c23766_511	[A/G]	Chr6B	137942532	+	NA	NA	NA	NA	NA	NA	N	G	G	G	G	G	G	G	G	G	G	G	G	G	G	G	G	G	G	G	G	G	G	G	G	G	G	G	G	G	G	G	G	G	G	G	G	G
1744	BobWhite_c23766_809	[A/G]	Chr5A	534756594	+	NA	NA	NA	NA	NA	NA	G	G	G	G	G	G	G	G	G	G	G	G	G	G	G	G	G	N	G	G	G	G	G	G	G	G	G	G	G	G	G	N	G	G	G	G	G	G
1745	BobWhite_c23766_846	[T/C]	Chr5A	534756631	+	NA	NA	NA	NA	NA	NA	N	C	C	C	C	C	C	C	C	C	C	C	C	C	C	C	C	C	C	C	C	C	C	C	C	C	C	C	C	C	C	C	C	C	C	C	C	C
1746	BobWhite_c23766_935	[T/G]	Chr5A	534756720	+	NA	NA	NA	NA	NA	NA	N	G	G	G	G	G	G	G	G	G	G	G	G	G	G	G	G	G	G	G	G	G	G	G	G	G	G	G	G	G	G	G	G	G	G	G	G	G
1747	BobWhite_c23771_525	[T/C]	Chr6B	719511676	+	NA	NA	NA	NA	NA	NA	T	C	T	N	T	C	C	T	T	T	C	C	T	C	N	C	Y	N	T	N	N	T	N	N	T	T	T	T	T	T	C	N	T	N	T	T	C	T
1748	BobWhite_c23790_98	[A/G]	Chr2A	37614417	+	NA	NA	NA	NA	NA	NA	A	A	A	A	A	A	A	A	A	A	A	A	A	A	A	A	N	N	A	A	A	A	A	A	A	A	A	A	A	A	A	A	A	N	A	A	A	A
1749	BobWhite_c23806_179	[T/C]	Chr2A	437698929	+	NA	NA	NA	NA	NA	NA	C	C	N	N	C	C	C	C	N	C	C	C	C	C	C	C	C	C	C	C	C	C	C	N	C	C	C	C	N	C	C	C	C	N	C	C	C	C
1750	BobWhite_c23806_205	[T/C]	Chr2A	437698041	+	NA	NA	NA	NA	NA	NA	T	T	N	N	T	N	N	N	N	N	N	N	N	N	N	N	N	N	N	N	N	T	N	N	N	N	N	N	N	N	T	N	N	N	N	N	N	N
1751	BobWhite_c23828_306	[A/G]	Chr6B	55534117	+	NA	NA	NA	NA	NA	NA	G	G	G	G	G	G	G	G	G	G	G	G	G	G	G	G	G	G	G	G	G	G	G	G	G	G	G	G	G	G	G	G	G	G	G	G	G	G
1752	BobWhite_c23828_341	[T/C]	Chr6B	55534152	+	NA	NA	NA	NA	NA	NA	N	C	C	C	C	Y	Y	Y	Y	Y	Y	C	Y	C	C	Y	N	C	Y	C	C	C	Y	C	C	Y	N	Y	C	Y	Y	Y	Y	C	Y	C	Y	C
1753	BobWhite_c23828_884	[A/G]	Chr6B	55534694	+	NA	NA	NA	NA	NA	NA	R	R	R	R	R	R	R	R	R	R	R	R	R	R	R	R	R	R	R	R	R	R	R	R	R	R	R	R	R	R	R	R	R	R	R	R	R	R
1754	BobWhite_c23839_119	[T/C]	ChrUnknown	257149981	+	NA	NA	NA	NA	NA	NA	N	Y	N	Y	C	Y	C	C	Y	Y	Y	C	Y	Y	C	Y	Y	Y	Y	Y	C	Y	Y	Y	Y	Y	Y	C	Y	Y	Y	Y	Y	Y	Y	Y	C	Y
1755	BobWhite_c23843_397	[T/C]	Chr2A	765437469	+	NA	NA	NA	NA	NA	NA	T	T	T	T	T	T	T	T	T	T	T	T	T	T	T	T	T	T	T	T	T	T	T	T	T	T	T	T	T	T	T	T	T	T	T	T	T	T
1756	BobWhite_c23887_134	[A/G]	Chr3B	41188248	+	NA	NA	NA	NA	NA	NA	N	G	G	G	G	G	G	G	G	G	G	G	G	G	G	G	G	G	G	G	G	G	G	G	G	G	G	G	G	G	G	G	G	G	G	G	G	G
1757	BobWhite_c23887_53	[A/C]	Chr3B	41188591	+	NA	NA	NA	NA	NA	NA	A	A	N	A	A	A	A	A	A	A	A	A	A	A	A	A	N	A	A	N	A	A	A	A	A	A	A	A	A	A	A	A	A	N	A	A	A	A
1758	BobWhite_c23887_88	[A/C]	Chr3D	19983106	+	NA	NA	NA	NA	NA	NA	C	M	N	N	M	N	N	N	N	N	N	N	N	N	N	N	N	N	N	N	N	C	N	N	N	N	N	N	N	N	M	N	N	N	N	N	N	N
1759	BobWhite_c23888_124	[A/G]	Chr6A	63283961	+	NA	NA	NA	NA	NA	NA	G	N	R	G	G	R	R	R	G	G	G	R	G	G	R	G	G	G	G	G	R	N	G	G	G	G	G	R	G	G	N	G	G	G	G	G	R	G
1760	BobWhite_c23891_187	[A/G]	Chr7B	53037683	+	NA	NA	NA	NA	NA	NA	G	G	G	G	G	G	G	G	G	G	G	G	G	G	G	G	G	G	G	G	G	G	G	G	G	G	G	G	G	G	G	G	G	G	G	G	G	G
1761	BobWhite_c23902_400	[A/G]	Chr4D	37637298	+	NA	NA	NA	NA	NA	NA	N	A	A	A	A	A	A	A	A	A	A	A	A	A	A	A	A	A	A	A	A	A	A	A	A	A	A	A	A	A	A	A	A	A	A	A	A	A
1762	BobWhite_c23903_443	[T/C]	Chr5B	551687113	+	NA	NA	NA	NA	NA	NA	T	T	T	T	T	T	T	T	T	T	T	T	T	T	T	T	T	T	T	T	T	T	T	T	T	T	T	T	T	T	T	T	T	Y	T	T	T	T
1763	BobWhite_c23906_73	[A/C]	Chr5D	409859556	+	NA	NA	NA	NA	NA	NA	A	A	A	A	A	A	A	A	A	A	A	A	A	A	A	A	A	A	A	A	A	A	A	A	A	A	A	A	A	A	A	A	A	A	A	A	A	A
1764	BobWhite_c23918_208	[A/G]	Chr7A	178235907	+	NA	NA	NA	NA	NA	NA	N	R	R	R	R	R	R	R	R	R	R	R	R	R	R	R	R	R	R	N	R	R	A	R	R	R	R	R	R	R	R	R	R	A	R	R	R	R
1765	BobWhite_c23918_871	[A/G]	Chr7A	178236570	+	NA	NA	NA	NA	NA	NA	N	A	N	N	A	R	R	R	N	N	R	R	R	R	R	N	R	N	R	A	N	A	A	N	R	R	N	N	R	R	A	N	R	A	R	N	N	R
1766	BobWhite_c23937_453	[T/C]	Chr3B	811878090	+	NA	NA	NA	NA	NA	NA	C	C	N	N	C	N	N	N	N	N	N	N	N	N	N	N	N	N	N	N	N	C	N	N	N	N	N	N	N	N	C	N	N	N	N	N	N	N
1767	BobWhite_c23946_75	[A/G]	Chr6B	363469686	+	NA	NA	NA	NA	NA	NA	G	R	G	R	R	G	G	R	G	G	G	R	G	G	G	G	R	G	R	G	R	G	G	G	R	G	G	G	R	G	G	G	G	G	R	G	R	G
1768	BobWhite_c23948_99	[A/G]	Chr2A	504494756	+	NA	NA	NA	NA	NA	NA	N	G	G	G	G	G	G	G	G	G	G	G	G	G	G	G	G	G	G	G	G	G	G	G	G	G	G	G	G	G	G	G	G	G	G	G	G	G
1769	BobWhite_c23950_145	[T/C]	Chr2B	776179313	+	NA	NA	NA	NA	NA	NA	C	T	C	T	T	C	T	C	C	T	T	T	T	T	C	T	T	T	C	T	C	T	C	C	T	C	T	C	C	C	C	T	C	C	C	C	T	C
1770	BobWhite_c23950_203	[T/C]	Chr2D	627521509	+	NA	NA	NA	NA	NA	NA	T	T	N	N	T	N	N	N	N	N	N	N	N	N	N	N	N	N	N	N	N	T	N	N	N	N	N	N	N	N	T	N	N	N	N	N	N	N
1771	BobWhite_c23953_203	[A/C]	Chr2D	158224976	+	NA	NA	NA	NA	NA	NA	C	C	C	C	C	C	C	N	C	C	N	C	C	C	C	N	N	C	C	N	N	C	C	N	C	C	C	C	C	C	C	N	C	C	C	C	C	C
1772	BobWhite_c23953_236	[A/G]	Chr2D	158224943	+	NA	NA	NA	NA	NA	NA	G	G	N	N	G	N	N	N	N	N	N	N	N	N	N	N	N	N	N	N	N	G	N	N	N	N	N	N	N	N	G	N	N	N	N	N	N	N
1773	BobWhite_c23953_312	[T/C]	Chr2D	158224867	+	NA	NA	NA	NA	NA	NA	C	T	C	T	C	T	T	C	T	T	C	C	C	T	T	C	T	C	C	C	T	C	C	C	T	T	T	C	T	T	C	C	T	T	T	T	C	T
1774	BobWhite_c23958_102	[A/G]	Chr2D	375089824	+	NA	NA	NA	NA	NA	NA	N	A	N	N	A	N	N	N	N	N	N	N	N	N	N	N	N	N	N	N	N	A	N	N	N	N	N	N	N	N	A	N	N	N	N	N	N	N
1775	BobWhite_c23958_154	[T/G]	Chr2D	375089772	+	NA	NA	NA	NA	NA	NA	N	G	N	N	G	N	N	N	N	N	N	N	N	N	N	N	N	N	N	N	N	G	N	N	N	N	N	N	N	N	G	N	N	N	N	N	N	N
1776	BobWhite_c23965_131	[T/C]	Chr7A	23854266	+	NA	NA	NA	NA	NA	NA	N	C	C	C	C	C	C	C	C	C	C	C	C	C	C	C	C	C	C	C	C	C	C	C	C	C	C	C	C	C	C	C	C	C	C	C	C	C
1777	BobWhite_c23972_1007	[A/G]	Chr5A	537423992	+	NA	NA	NA	NA	NA	NA	A	A	A	A	A	A	A	A	A	A	A	A	A	A	A	A	A	A	A	A	A	A	A	A	A	A	A	A	A	A	A	A	A	A	A	A	A	A
1778	BobWhite_c23972_382	[T/G]	Chr5A	537423179	+	NA	NA	NA	NA	NA	NA	N	G	N	N	G	N	N	N	N	N	N	N	N	N	N	K	K	N	N	G	N	G	N	N	N	N	N	N	N	N	G	K	N	K	N	G	N	N
1779	BobWhite_c23972_590	[T/C]	Chr5A	537423387	+	NA	NA	NA	NA	NA	NA	Y	T	N	N	T	N	N	N	N	N	N	N	N	N	N	N	T	N	N	N	N	T	N	N	N	N	T	N	N	N	T	N	N	T	N	N	N	N
1780	BobWhite_c23972_892	[A/C]	Chr5A	537423877	+	NA	NA	NA	NA	NA	NA	C	C	M	M	C	M	M	M	M	M	M	M	M	M	M	M	M	M	M	N	M	C	M	M	M	M	M	M	M	M	C	M	M	N	M	M	M	M
1781	BobWhite_c23972_967	[A/G]	Chr5D	426140156	+	NA	NA	NA	NA	NA	NA	G	G	G	G	G	G	N	G	G	G	G	G	G	G	G	N	G	G	G	G	N	G	N	N	G	G	G	N	N	G	G	G	G	G	G	G	G	G
1782	BobWhite_c23975_511	[T/G]	Chr6D	61994186	+	NA	NA	NA	NA	NA	NA	N	G	G	G	G	G	G	G	G	G	G	G	G	G	G	G	G	G	G	G	G	G	G	G	G	G	G	G	G	G	G	G	G	G	G	G	G	G
1783	BobWhite_c23985_1224	[A/G]	Chr7B	362257916	+	NA	NA	NA	NA	NA	NA	A	A	N	N	A	N	N	N	N	N	N	N	N	N	N	N	N	N	N	N	N	A	N	N	N	N	N	N	N	N	A	N	N	N	N	N	N	N
1784	BobWhite_c23992_300	[A/G]	Chr5D	3647165	+	NA	NA	NA	NA	NA	NA	G	R	G	G	G	G	G	G	G	R	R	R	G	R	G	N	R	G	G	N	G	R	G	G	G	R	G	R	G	G	G	R	R	N	R	R	R	G
1785	BobWhite_c23992_552	[T/C]	Chr5A	3522630	+	NA	NA	NA	NA	NA	NA	N	T	Y	N	T	N	N	N	N	N	N	N	N	N	N	Y	Y	Y	N	Y	N	N	N	N	C	N	Y	N	Y	N	T	Y	N	N	C	N	N	N
1786	BobWhite_c23997_952	[A/C]	Chr6D	2032895	+	NA	NA	NA	NA	NA	NA	C	C	N	N	C	M	M	M	M	M	M	M	M	M	M	N	N	N	M	M	M	C	M	M	M	M	M	M	M	M	C	N	M	N	M	M	M	M
1787	BobWhite_c24013_285	[A/G]	Chr2B	565005319	+	NA	NA	NA	NA	NA	NA	G	G	N	N	G	N	N	N	N	N	N	N	N	N	N	N	N	N	N	N	N	G	N	N	N	N	N	N	N	N	G	N	N	N	N	N	N	N
1788	BobWhite_c24017_168	[T/C]	Chr2B	33522983	+	NA	NA	NA	NA	NA	NA	T	T	T	T	T	T	T	T	T	T	T	T	T	T	T	T	T	T	T	T	T	T	T	T	T	T	T	T	T	T	T	T	T	T	T	T	T	T
1789	BobWhite_c24021_254	[T/C]	Chr2B	727946249	+	NA	NA	NA	NA	NA	NA	T	T	T	T	Y	T	T	T	T	T	T	T	T	T	T	T	T	T	T	T	T	T	T	T	T	T	T	T	T	T	T	T	T	T	T	T	T	T
1790	BobWhite_c24033_1054	[T/C]	Chr1D	2654454	+	NA	NA	NA	NA	NA	NA	C	C	Y	Y	C	Y	Y	Y	Y	Y	Y	Y	Y	Y	Y	Y	N	Y	Y	N	Y	C	Y	Y	Y	Y	Y	Y	Y	Y	C	Y	Y	N	Y	Y	Y	Y
1791	BobWhite_c24033_973	[T/G]	Chr1A	4380638	+	NA	NA	NA	NA	NA	NA	T	T	T	N	T	K	N	K	K	N	N	K	N	K	K	N	T	N	K	T	N	T	K	K	K	K	T	N	N	K	T	T	K	T	K	K	K	K
1792	BobWhite_c24058_55	[T/C]	Chr7A	97012520	+	NA	NA	NA	NA	NA	NA	C	T	C	C	T	T	T	C	C	T	T	C	C	C	C	C	C	T	C	T	T	C	N	C	T	C	T	C	T	C	T	T	C	T	C	C	T	T
1793	BobWhite_c24063_231	[T/C]	Chr7A	237353060	+	NA	NA	NA	NA	NA	NA	Y	Y	Y	N	Y	Y	Y	Y	Y	Y	Y	Y	Y	Y	Y	N	Y	Y	Y	N	Y	Y	T	Y	Y	Y	N	Y	N	Y	Y	N	Y	Y	Y	Y	Y	Y
1794	BobWhite_c24067_519	[T/C]	Chr7D	621480697	+	NA	NA	NA	NA	NA	NA	N	T	N	N	T	N	N	N	N	N	N	N	N	N	N	N	N	N	N	N	N	T	N	N	N	N	N	N	N	N	T	N	N	N	N	N	N	N
1795	BobWhite_c24069_152	[A/G]	Chr2B	788517912	+	NA	NA	NA	NA	NA	NA	R	R	N	N	R	R	N	N	N	N	N	N	N	R	N	N	N	N	R	A	N	R	N	N	N	R	N	N	N	N	R	N	R	N	R	R	R	N
1796	BobWhite_c24069_257	[T/C]	Chr2A	767750947	+	NA	NA	NA	NA	NA	NA	T	C	C	T	C	T	T	T	C	T	C	C	T	T	C	T	T	T	C	T	C	T	T	C	T	C	T	T	C	C	T	T	C	C	T	C	C	C
1797	BobWhite_c2409_1355	[T/C]	Chr1D	209203536	+	NA	NA	NA	NA	NA	NA	T	T	N	N	T	Y	Y	N	Y	Y	Y	Y	Y	Y	Y	N	N	N	Y	N	Y	T	Y	Y	Y	Y	N	Y	Y	Y	T	N	Y	N	Y	Y	Y	Y
1798	BobWhite_c24095_98	[A/G]	Chr3D	37847633	+	NA	NA	NA	NA	NA	NA	G	G	G	G	G	G	G	G	G	G	G	G	G	G	G	G	G	G	G	G	G	G	G	G	G	G	G	G	G	G	G	G	G	G	G	G	G	G
1799	BobWhite_c24096_215	[T/C]	Chr7A	712352175	+	NA	NA	NA	NA	NA	NA	Y	Y	T	Y	Y	Y	Y	T	Y	T	T	T	Y	T	N	Y	N	N	Y	T	T	T	T	Y	Y	Y	T	Y	Y	Y	T	T	T	T	Y	Y	T	Y
1800	BobWhite_c24096_57	[A/C]	Chr7D	616989983	+	NA	NA	NA	NA	NA	NA	C	C	N	N	C	N	N	N	N	N	N	N	N	N	N	N	N	N	N	N	N	C	N	N	N	N	N	N	N	N	C	N	N	N	N	N	N	N
1801	BobWhite_c2410_175	[T/C]	Chr2B	691092445	+	NA	NA	NA	NA	NA	NA	C	C	C	C	C	C	C	C	C	C	C	C	C	C	C	C	C	C	C	C	C	C	C	C	C	C	C	C	C	C	C	C	C	C	C	C	C	C
1802	BobWhite_c24102_52	[T/C]	Chr2A	561034833	+	NA	NA	NA	NA	NA	NA	N	T	T	T	T	T	T	T	T	T	T	T	T	T	T	T	T	T	T	T	T	T	T	T	T	T	T	T	T	T	T	T	T	N	T	T	T	T
1803	BobWhite_c24113_529	[T/C]	Chr1A	102143992	+	NA	NA	NA	NA	NA	NA	T	C	T	T	C	T	C	C	C	C	C	C	C	T	C	C	C	C	C	T	T	T	C	T	C	T	T	C	T	C	T	T	T	C	C	T	C	T
1804	BobWhite_c24155_194	[A/G]	ChrUnknown	162854432	+	NA	NA	NA	NA	NA	NA	N	G	G	G	G	G	G	G	G	G	G	G	G	G	G	G	G	G	G	G	G	G	G	G	G	G	G	G	G	G	G	G	G	G	G	G	G	G
1805	BobWhite_c24159_247	[A/G]	Chr2B	371388543	+	NA	NA	NA	NA	NA	NA	N	G	R	R	G	R	R	R	R	R	R	R	R	R	R	R	R	R	R	R	R	G	R	R	R	R	R	R	R	R	N	R	R	R	R	R	R	R
1806	BobWhite_c24183_62	[A/G]	Chr6A	398570459	+	NA	NA	NA	NA	NA	NA	A	A	A	N	A	A	A	A	A	A	A	A	A	A	A	A	A	A	A	N	A	N	A	A	A	A	A	A	A	A	A	A	A	A	A	A	A	A
1807	BobWhite_c24194_181	[A/G]	Chr3D	23057148	+	NA	NA	NA	NA	NA	NA	A	A	A	A	A	A	A	A	A	A	A	A	A	A	A	A	A	A	A	A	A	A	A	A	A	A	A	A	A	A	A	A	A	N	A	A	A	A
1808	BobWhite_c24194_255	[T/C]	Chr3B	49796068	+	NA	NA	NA	NA	NA	NA	C	C	N	N	C	C	C	C	C	C	C	C	C	C	C	N	N	N	C	C	C	C	C	C	C	C	N	C	N	C	C	N	C	N	C	C	C	C
1809	BobWhite_c24195_505	[T/G]	Chr5B	652742564	+	NA	NA	NA	NA	NA	NA	N	G	G	G	G	G	G	G	G	G	G	G	G	G	G	G	G	G	G	G	G	G	G	G	G	G	G	G	G	G	G	G	G	G	G	G	G	G
1810	BobWhite_c24210_267	[A/G]	Chr6D	455840312	+	NA	NA	NA	NA	NA	NA	A	A	A	A	A	A	A	A	A	A	A	A	A	A	A	A	A	A	A	A	A	A	A	A	A	A	A	A	A	A	A	A	A	A	A	A	A	A
1811	BobWhite_c24210_443	[T/C]	Chr6B	665921857	+	NA	NA	NA	NA	NA	NA	C	C	Y	Y	C	Y	Y	Y	Y	Y	Y	Y	Y	Y	Y	Y	Y	Y	Y	N	C	C	Y	Y	Y	Y	Y	Y	Y	Y	C	Y	Y	N	Y	Y	Y	Y
1812	BobWhite_c24210_702	[T/C]	Chr6A	584720265	+	NA	NA	NA	NA	NA	NA	C	C	N	Y	C	Y	Y	Y	Y	Y	Y	Y	Y	Y	Y	Y	Y	Y	Y	Y	Y	C	Y	Y	Y	Y	Y	Y	Y	Y	C	Y	Y	Y	Y	Y	Y	Y
1813	BobWhite_c2423_204	[T/G]	Chr2B	392662999	+	NA	NA	NA	NA	NA	NA	T	T	N	N	T	N	N	N	N	N	N	N	N	N	N	N	N	N	N	N	N	T	N	N	N	N	N	N	N	N	T	N	N	N	N	N	N	N
1814	BobWhite_c2423_99	[T/C]	Chr2B	392663226	+	NA	NA	NA	NA	NA	NA	N	C	C	C	C	C	C	C	C	C	C	C	C	C	C	C	C	C	C	C	C	C	C	C	C	C	C	C	C	C	C	C	C	C	C	C	C	C
1815	BobWhite_c24258_496	[A/G]	Chr6D	482473162	+	NA	NA	NA	NA	NA	NA	A	A	N	N	A	N	N	N	N	N	N	N	N	N	N	N	N	N	N	N	N	A	N	N	N	N	N	N	N	N	A	N	N	N	N	N	N	N
1816	BobWhite_c24259_117	[T/C]	Chr7A	451861689	+	NA	NA	NA	NA	NA	NA	T	T	T	T	T	T	T	T	T	T	T	T	T	T	T	T	T	T	T	N	T	T	T	T	T	T	T	T	T	T	T	T	T	T	T	T	T	T
1817	BobWhite_c24295_777	[A/G]	Chr7A	96156460	+	NA	NA	NA	NA	NA	NA	G	G	N	R	G	R	R	R	R	R	R	R	R	R	R	R	R	R	R	R	R	G	G	R	R	R	R	R	R	R	G	R	R	N	R	R	R	R
1818	BobWhite_c24316_217	[A/C]	Chr6A	564223143	+	NA	NA	NA	NA	NA	NA	N	A	A	A	A	A	A	A	A	A	A	A	A	A	A	A	A	A	A	A	A	A	A	A	A	A	A	A	A	A	A	A	A	A	A	A	A	A
1819	BobWhite_c24341_419	[A/G]	Chr3B	747115313	+	NA	NA	NA	NA	NA	NA	N	G	G	N	G	G	N	G	G	G	G	G	G	N	N	G	G	G	G	N	G	G	N	G	N	G	G	N	G	G	G	G	N	G	G	N	N	G
1820	BobWhite_c24354_106	[T/C]	Chr2D	200795866	+	NA	NA	NA	NA	NA	NA	T	T	T	T	T	T	T	T	T	T	T	T	T	T	T	T	T	T	T	T	T	T	T	T	T	T	T	T	T	T	T	T	T	T	T	T	T	T
1821	BobWhite_c24364_73	[T/G]	ChrUnknown	289907304	+	NA	NA	NA	NA	NA	NA	N	G	N	N	G	N	N	N	N	N	N	N	N	N	N	N	N	N	N	N	N	G	N	N	N	N	N	N	N	N	G	N	N	N	N	N	N	N
1822	BobWhite_c24365_1134	[T/G]	Chr3D	412599832	+	NA	NA	NA	NA	NA	NA	N	G	N	N	K	N	N	N	N	N	N	N	N	N	N	N	N	N	N	N	N	K	N	N	N	N	N	N	N	N	G	N	N	N	N	N	N	N
1823	BobWhite_c24366_416	[A/G]	Chr6B	617767211	+	NA	NA	NA	NA	NA	NA	G	G	N	N	G	G	N	N	N	G	N	G	G	G	G	N	N	N	G	G	G	G	G	N	G	G	R	G	N	G	G	N	G	R	G	G	G	G
1824	BobWhite_c24405_502	[T/C]	Chr7D	349931724	+	NA	NA	NA	NA	NA	NA	T	T	N	Y	T	Y	Y	Y	Y	Y	Y	Y	Y	Y	Y	Y	Y	Y	Y	Y	Y	T	Y	Y	Y	Y	Y	Y	Y	Y	T	Y	Y	Y	Y	N	Y	Y
1825	BobWhite_c24419_68	[A/C]	Chr2D	458185833	+	NA	NA	NA	NA	NA	NA	A	A	N	M	A	M	M	M	M	M	M	M	M	M	M	N	M	M	M	M	M	A	M	M	M	M	M	M	N	M	A	M	M	N	M	M	M	M
1826	BobWhite_c24454_483	[T/G]	Chr6B	441367792	+	NA	NA	NA	NA	NA	NA	G	G	G	G	G	G	G	G	G	G	G	G	G	G	G	G	G	G	G	G	G	G	G	G	G	G	G	G	G	G	G	G	G	N	G	G	G	G
1827	BobWhite_c24457_126	[T/C]	Chr3D	526660114	+	NA	NA	NA	NA	NA	NA	C	C	N	N	C	C	N	C	C	C	C	C	C	C	N	C	N	N	C	C	C	C	C	C	C	C	N	N	C	C	C	N	C	N	C	C	N	C
1828	BobWhite_c2448_96	[T/G]	Chr3A	32946680	+	NA	NA	NA	NA	NA	NA	G	G	G	G	G	G	G	G	G	G	G	G	G	G	G	G	G	G	G	G	G	G	G	G	G	G	G	G	G	G	G	G	G	G	G	G	G	G
1829	BobWhite_c24484_240	[A/G]	Chr5B	696929659	+	NA	NA	NA	NA	NA	NA	A	G	G	A	G	A	G	G	A	G	A	A	A	A	A	A	G	A	G	G	A	G	A	G	A	G	A	G	A	A	G	A	G	A	A	G	G	A
1830	BobWhite_c24495_282	[A/G]	Chr2D	30699078	+	NA	NA	NA	NA	NA	NA	A	G	G	A	G	G	G	G	A	A	A	A	G	A	G	G	A	G	A	A	A	G	G	G	A	A	G	G	A	A	G	G	A	G	A	A	G	G
1831	BobWhite_c24495_465	[A/C]	Chr2D	30699260	+	NA	NA	NA	NA	NA	NA	N	A	A	A	A	A	A	A	A	A	A	A	A	A	A	A	A	A	A	A	A	A	A	A	A	A	A	A	A	A	M	A	A	A	A	A	A	A
1832	BobWhite_c24495_508	[T/C]	Chr2D	30699303	+	NA	NA	NA	NA	NA	NA	Y	Y	N	N	Y	N	N	N	N	N	N	N	N	N	N	N	N	N	N	N	N	Y	N	N	N	N	N	N	N	N	Y	N	N	N	N	N	N	N
1833	BobWhite_c24496_96	[T/G]	Chr1D	37397439	+	NA	NA	NA	NA	NA	NA	G	G	N	N	G	N	N	N	N	N	N	N	N	N	N	N	N	N	N	N	N	G	N	N	N	N	N	N	N	N	G	N	N	N	N	N	N	N
1834	BobWhite_c24509_849	[T/C]	Chr3D	294252054	+	NA	NA	NA	NA	NA	NA	C	C	N	N	C	N	N	N	N	N	N	N	N	N	N	N	N	N	N	N	N	C	N	N	N	N	Y	N	N	N	C	N	N	Y	N	N	N	N
1835	BobWhite_c24518_291	[T/G]	ChrUnknown	52316820	+	NA	NA	NA	NA	NA	NA	N	G	G	G	G	G	G	G	G	G	G	G	G	G	G	G	G	G	G	G	G	G	G	G	G	G	G	G	G	G	G	G	G	G	G	G	G	G
1836	BobWhite_c2453_253	[A/G]	Chr3D	3977856	+	NA	NA	NA	NA	NA	NA	A	A	N	N	A	N	N	N	N	N	N	N	N	N	N	N	N	N	N	N	N	A	N	N	N	N	N	N	N	N	A	N	N	N	N	N	N	N
1837	BobWhite_c2453_282	[A/G]	Chr3D	3977827	+	NA	NA	NA	NA	NA	NA	G	R	R	R	R	R	G	R	G	G	G	G	R	G	R	G	G	G	R	G	R	R	R	G	G	G	N	R	R	G	R	R	G	G	G	G	R	R
1838	BobWhite_c2453_340	[T/G]	Chr3A	9620882	+	NA	NA	NA	NA	NA	NA	N	K	G	G	K	G	N	G	K	K	N	N	G	N	G	K	N	K	G	N	G	K	G	N	N	N	G	G	G	N	K	G	N	N	N	N	G	G
1839	BobWhite_c2453_460	[A/G]	Chr3D	3976243	+	NA	NA	NA	NA	NA	NA	A	A	A	A	A	A	A	A	A	A	A	A	A	A	A	A	A	A	A	A	A	A	A	A	A	A	A	A	A	A	A	A	A	A	A	A	A	A
1840	BobWhite_c24542_238	[A/C]	Chr3B	555416657	+	NA	NA	NA	NA	NA	NA	C	C	N	N	C	N	N	N	N	N	N	N	N	N	N	N	N	N	N	N	N	C	N	N	N	N	N	N	N	N	C	N	N	N	N	N	N	N
1841	BobWhite_c2456_111	[T/C]	Chr6D	328734828	+	NA	NA	NA	NA	NA	NA	C	C	C	C	C	C	C	C	C	C	C	C	C	C	C	C	C	C	C	C	C	C	C	C	C	C	C	C	C	C	C	C	C	C	C	C	C	C
1842	BobWhite_c2461_668	[T/C]	Chr3A	669765017	+	NA	NA	NA	NA	NA	NA	C	C	C	C	C	C	C	C	C	C	C	C	C	C	C	C	C	C	C	C	C	C	C	C	C	C	C	C	C	C	C	C	C	C	C	C	C	C
1843	BobWhite_c24626_231	[T/C]	Chr7D	85136796	+	NA	NA	NA	NA	NA	NA	C	C	C	C	C	C	C	C	C	C	C	C	C	C	C	C	C	C	C	C	C	C	C	C	C	C	C	C	C	C	C	C	C	C	C	C	C	C
1844	BobWhite_c24659_141	[T/C]	Chr4B	144097816	+	NA	NA	NA	NA	NA	NA	N	C	Y	N	C	C	C	N	C	N	C	C	N	C	C	N	N	N	C	C	C	C	C	C	C	C	N	C	N	C	C	N	C	N	C	C	C	C
1845	BobWhite_c24667_683	[T/C]	Chr5B	652897915	+	NA	NA	NA	NA	NA	NA	C	C	N	N	C	N	N	N	N	N	N	N	N	N	N	N	N	N	N	N	N	C	N	N	N	N	N	N	N	N	C	N	N	N	N	N	N	N
1846	BobWhite_c24718_225	[T/C]	Chr3B	518323972	+	NA	NA	NA	NA	NA	NA	C	C	N	N	C	N	N	N	N	N	N	N	N	N	N	N	N	N	N	N	N	C	N	N	N	N	N	N	N	N	C	N	N	N	N	N	N	N
1847	BobWhite_c24745_419	[T/C]	Chr4B	5803988	+	NA	NA	NA	NA	NA	NA	C	Y	T	T	C	T	T	Y	Y	Y	Y	T	N	T	Y	N	T	T	Y	T	T	C	T	T	T	Y	T	T	N	Y	Y	T	T	T	T	T	Y	Y
1848	BobWhite_c24750_122	[T/G]	Chr6A	117706	+	NA	NA	NA	NA	NA	NA	T	K	N	G	K	G	N	N	N	N	N	G	N	N	G	N	N	G	N	N	G	K	N	G	G	N	N	N	G	N	N	G	N	G	N	G	N	G
1849	BobWhite_c24760_142	[T/C]	Chr7A	132140682	+	NA	NA	NA	NA	NA	NA	C	T	T	T	C	C	T	C	C	T	T	C	C	T	T	T	T	C	C	T	T	T	N	C	T	T	C	T	T	C	T	T	T	C	T	T	C	T
1850	BobWhite_c24761_508	[T/C]	Chr1D	202163792	+	NA	NA	NA	NA	NA	NA	N	T	T	T	T	T	T	T	T	T	T	T	T	T	T	T	T	T	T	T	T	T	T	T	T	T	T	T	T	T	T	T	T	T	T	T	T	T
1851	BobWhite_c24774_186	[T/C]	Chr3B	502269586	+	NA	NA	NA	NA	NA	NA	Y	Y	T	T	Y	T	T	T	T	T	T	T	T	T	T	T	T	T	T	N	T	Y	T	T	T	T	T	T	T	T	Y	T	T	T	T	T	T	T
1852	BobWhite_c24778_316	[T/C]	Chr1B	329913617	+	NA	NA	NA	NA	NA	NA	C	C	C	C	C	C	C	C	C	C	C	C	C	C	C	C	C	C	C	N	C	C	C	C	C	C	C	C	C	C	C	C	C	C	C	C	C	C
1853	BobWhite_c24779_107	[A/G]	Chr5B	277188871	+	NA	NA	NA	NA	NA	NA	N	G	R	R	G	R	R	R	R	R	R	R	R	R	R	R	R	R	R	N	R	N	R	R	R	R	R	R	R	R	G	R	R	R	R	R	R	R
1854	BobWhite_c2479_214	[T/G]	Chr5B	79651338	+	NA	NA	NA	NA	NA	NA	N	K	N	T	T	T	K	N	K	T	N	N	T	T	T	N	T	N	N	T	N	T	T	T	N	N	T	T	T	N	T	T	T	N	T	N	T	T
1855	BobWhite_c24803_563	[T/C]	Chr7A	44765818	+	NA	NA	NA	NA	NA	NA	Y	Y	Y	Y	Y	Y	Y	Y	Y	Y	Y	Y	Y	Y	Y	Y	Y	Y	Y	C	Y	Y	C	Y	Y	Y	Y	Y	Y	Y	Y	Y	Y	N	Y	Y	Y	Y
1856	BobWhite_c24825_349	[A/G]	Chr1A	547588335	+	NA	NA	NA	NA	NA	NA	G	A	A	G	G	A	A	G	A	G	G	G	G	G	G	G	G	G	A	A	A	A	A	A	G	G	G	A	G	A	G	A	A	A	G	A	A	A
1857	BobWhite_c24848_219	[A/G]	Chr6A	26109137	+	NA	NA	NA	NA	NA	NA	N	G	G	G	G	G	G	G	G	G	G	G	G	G	G	G	G	G	G	G	G	G	G	G	G	G	G	G	G	G	G	G	G	N	G	G	G	G
1858	BobWhite_c2486_239	[A/G]	Chr3B	829426797	+	NA	NA	NA	NA	NA	NA	G	G	N	R	G	R	R	R	R	R	R	R	R	R	R	R	R	N	R	N	R	G	R	R	R	R	N	R	N	R	G	N	R	A	R	R	R	R
1859	BobWhite_c24871_399	[T/C]	Chr5D	14606271	+	NA	NA	NA	NA	NA	NA	N	C	Y	Y	C	Y	Y	Y	Y	Y	Y	Y	Y	Y	Y	Y	Y	Y	Y	Y	Y	C	Y	Y	Y	Y	N	Y	Y	Y	C	Y	Y	N	Y	Y	Y	Y
1860	BobWhite_c2488_471	[T/C]	Chr4B	541895703	+	NA	NA	NA	NA	NA	NA	C	C	N	N	C	C	C	C	C	C	C	C	C	C	C	N	N	N	C	N	C	C	C	C	C	C	N	C	C	C	C	N	C	N	C	C	C	C
1861	BobWhite_c24931_231	[A/G]	Chr7A	11621046	+	NA	NA	NA	NA	NA	NA	G	G	G	G	G	G	G	G	G	G	G	G	G	G	G	G	G	G	G	G	G	G	G	G	G	G	G	G	G	G	G	G	G	G	G	G	G	G
1862	BobWhite_c24941_361	[A/G]	Chr2B	608964475	+	NA	NA	NA	NA	NA	NA	G	G	G	N	G	G	G	G	G	G	G	G	G	G	G	N	R	R	G	G	G	G	G	G	G	G	N	G	N	G	G	R	G	R	G	G	G	G
1863	BobWhite_c24965_571	[A/G]	Chr4D	293160490	+	NA	NA	NA	NA	NA	NA	G	G	N	N	G	N	N	N	N	N	N	N	N	N	N	N	N	N	N	N	N	G	N	N	N	N	N	N	N	N	G	N	N	N	N	N	N	N
1864	BobWhite_c24981_409	[A/G]	Chr6B	40334784	+	NA	NA	NA	NA	NA	NA	R	R	A	A	R	A	A	A	A	A	A	A	A	A	A	A	A	A	A	N	A	R	A	A	A	A	A	A	A	A	R	A	A	A	A	A	A	A
1865	BobWhite_c25005_505	[T/G]	Chr4D	348345079	+	NA	NA	NA	NA	NA	NA	T	T	N	N	T	N	N	N	N	N	N	N	N	N	N	N	N	N	N	N	N	T	N	N	N	N	N	N	N	N	T	N	N	N	N	N	N	N
1866	BobWhite_c25014_310	[T/C]	Chr1B	484918964	+	NA	NA	NA	NA	NA	NA	T	T	N	N	T	N	N	N	N	N	N	N	N	N	N	N	N	N	N	N	N	T	N	N	N	N	N	N	N	N	T	N	N	N	N	N	N	N
1867	BobWhite_c25015_1218	[T/C]	Chr7D	4996744	+	NA	NA	NA	NA	NA	NA	T	C	T	T	C	T	C	T	C	T	T	C	C	T	T	C	C	T	T	C	C	T	C	T	C	C	C	C	T	C	T	C	C	C	T	C	C	C
1868	BobWhite_c2506_332	[T/C]	Chr1A	299486613	+	NA	NA	NA	NA	NA	NA	N	C	C	C	Y	C	Y	Y	Y	N	Y	Y	Y	C	Y	Y	N	Y	Y	C	C	C	Y	C	Y	C	C	Y	C	Y	C	C	C	Y	Y	C	Y	C
1869	BobWhite_c25071_96	[A/G]	Chr4D	43867944	+	NA	NA	NA	NA	NA	NA	A	A	A	A	A	A	A	A	A	A	A	A	A	A	A	A	A	A	A	A	A	A	A	A	A	A	A	A	A	A	A	A	A	A	A	A	A	A
1870	BobWhite_c25079_104	[T/C]	Chr7D	479057488	+	NA	NA	NA	NA	NA	NA	T	T	Y	N	T	Y	Y	Y	Y	Y	Y	Y	N	Y	Y	Y	Y	Y	Y	Y	Y	N	Y	N	Y	Y	Y	Y	Y	Y	T	N	Y	N	Y	Y	Y	Y
1871	BobWhite_c25094_123	[T/C]	Chr3A	219910007	+	NA	NA	NA	NA	NA	NA	T	T	T	T	T	T	T	T	T	T	T	T	T	T	T	T	T	T	T	T	T	T	T	T	T	T	T	T	T	T	T	T	T	T	T	T	T	T
1872	BobWhite_c2510_130	[A/G]	Chr2B	623091076	+	NA	NA	NA	NA	NA	NA	A	A	A	A	A	A	A	A	A	A	A	A	A	A	A	A	A	A	A	A	A	A	A	A	A	A	A	A	A	A	A	A	A	A	A	A	A	A
1873	BobWhite_c2510_320	[A/G]	Chr2B	623090886	+	NA	NA	NA	NA	NA	NA	G	G	N	N	G	N	N	N	N	N	N	N	N	N	N	N	N	N	N	N	N	G	N	N	N	N	N	N	N	N	G	N	N	N	N	N	N	N
1874	BobWhite_c25105_507	[T/C]	Chr7A	715216104	+	NA	NA	NA	NA	NA	NA	T	C	C	C	C	T	T	T	C	C	T	T	C	C	C	C	T	C	T	T	C	C	C	T	T	C	C	C	C	C	T	T	C	T	T	C	C	T
1875	BobWhite_c2511_1970	[T/C]	Chr7D	433882114	+	NA	NA	NA	NA	NA	NA	C	C	N	Y	C	Y	Y	Y	Y	N	Y	Y	Y	Y	Y	N	N	N	Y	N	Y	N	Y	Y	Y	Y	N	Y	Y	Y	C	Y	Y	N	Y	Y	Y	Y
1876	BobWhite_c25110_98	[T/C]	Chr3D	27862067	+	NA	NA	NA	NA	NA	NA	N	C	C	C	C	C	C	C	C	C	C	C	C	C	C	C	C	C	C	C	C	C	C	C	C	C	C	C	C	C	C	C	C	C	C	C	C	C
1877	BobWhite_c25113_69	[A/G]	Chr1A	297955296	+	NA	NA	NA	NA	NA	NA	N	G	R	R	G	R	R	R	R	R	R	R	R	R	R	R	N	N	R	N	R	G	R	R	R	R	R	R	R	R	G	R	R	G	R	R	R	R
1878	BobWhite_c25114_134	[T/C]	Chr7B	431105354	+	NA	NA	NA	NA	NA	NA	C	C	N	N	C	C	C	C	C	C	C	C	C	C	C	C	C	C	C	C	C	C	C	C	C	C	C	C	C	C	C	C	C	N	C	C	C	C
1879	BobWhite_c2512_1588	[T/C]	Chr2D	576935171	+	NA	NA	NA	NA	NA	NA	C	C	N	N	C	N	N	N	N	N	N	N	N	N	N	N	N	N	N	N	N	C	N	N	N	N	N	N	N	N	C	N	N	N	N	N	N	N
1880	BobWhite_c2512_1767	[A/G]	Chr2A	716308157	+	NA	NA	NA	NA	NA	NA	G	G	N	N	G	N	N	N	N	N	N	N	N	N	N	N	N	N	N	N	N	G	N	N	N	N	N	N	N	N	G	N	N	N	N	N	N	N
1881	BobWhite_c2512_215	[A/G]	Chr2B	697904528	+	NA	NA	NA	NA	NA	NA	A	A	N	N	A	N	N	N	N	N	N	N	N	N	N	N	N	N	N	N	N	A	N	N	N	N	N	N	N	N	A	N	N	N	N	N	N	N
1882	BobWhite_c2513_247	[T/C]	Chr5B	428717172	+	NA	NA	NA	NA	NA	NA	N	C	C	C	C	C	C	C	C	C	C	C	C	C	C	C	C	C	C	C	C	C	C	C	C	C	C	C	C	C	C	C	C	C	C	C	C	C
1883	BobWhite_c2514_109	[A/C]	Chr7B	727673756	+	NA	NA	NA	NA	NA	NA	C	A	C	C	A	A	A	C	A	C	C	C	C	C	A	A	A	A	A	C	C	A	C	A	C	C	C	A	C	A	C	C	C	A	A	A	C	C
1884	BobWhite_c25163_178	[A/G]	Chr7B	505892796	+	NA	NA	NA	NA	NA	NA	A	A	A	A	A	A	A	A	A	A	A	A	A	A	A	A	A	A	A	A	A	A	A	A	A	A	A	A	A	A	A	A	A	A	A	A	A	A
1885	BobWhite_c25190_180	[T/C]	Chr4D	43630856	+	NA	NA	NA	NA	NA	NA	T	T	N	N	T	N	N	N	N	N	N	N	N	N	N	N	N	N	N	N	N	T	N	N	N	N	N	N	N	N	T	N	N	N	N	N	N	N
1886	BobWhite_c25208_171	[A/C]	Chr6D	90802370	+	NA	NA	NA	NA	NA	NA	A	A	N	A	A	A	A	A	A	A	A	A	A	A	A	A	N	A	A	N	A	A	A	A	A	A	A	A	A	A	A	A	A	A	A	A	A	A
1887	BobWhite_c25209_235	[A/G]	Chr4D	22139219	+	NA	NA	NA	NA	NA	NA	G	G	N	G	G	G	G	G	G	G	G	G	G	G	G	G	N	N	G	N	G	G	G	G	G	G	N	G	G	G	G	G	G	N	G	G	G	G
1888	BobWhite_c2521_117	[A/G]	Chr2B	707556405	+	NA	NA	NA	NA	NA	NA	N	R	G	A	R	G	A	A	G	A	A	A	A	G	G	A	G	A	G	A	G	R	G	G	A	G	G	G	G	G	G	A	G	G	G	G	A	G
1889	BobWhite_c25215_229	[T/C]	Chr7A	82076040	+	NA	NA	NA	NA	NA	NA	T	T	Y	Y	T	Y	Y	Y	Y	Y	Y	Y	Y	Y	Y	Y	Y	Y	Y	N	Y	T	Y	Y	Y	Y	Y	T	Y	Y	T	Y	Y	Y	Y	Y	Y	Y
1890	BobWhite_c25215_457	[T/C]	Chr7D	76138435	+	NA	NA	NA	NA	NA	NA	T	T	T	T	T	T	T	T	T	T	T	T	T	T	T	T	T	T	T	N	T	T	N	T	T	T	T	T	T	T	T	T	T	T	T	T	T	T
1891	BobWhite_c25234_418	[T/C]	ChrUnknown	315330485	+	NA	NA	NA	NA	NA	NA	T	N	T	T	T	T	T	T	T	T	T	T	T	T	T	T	T	T	T	T	T	T	T	T	T	T	T	T	T	T	N	T	T	T	T	T	T	T
1892	BobWhite_c25244_94	[T/C]	Chr6D	193687465	+	NA	NA	NA	NA	NA	NA	T	T	Y	Y	T	Y	Y	Y	Y	Y	Y	Y	Y	Y	Y	N	Y	Y	Y	Y	Y	T	Y	Y	Y	Y	Y	Y	Y	Y	T	N	Y	Y	Y	Y	Y	Y
1893	BobWhite_c2526_1597	[T/G]	Chr3D	415514683	+	NA	NA	NA	NA	NA	NA	G	G	G	G	G	G	G	G	G	G	G	G	G	G	G	G	G	G	G	G	G	G	G	G	G	G	G	G	G	G	G	G	G	N	G	G	G	G
1894	BobWhite_c2528_337	[A/G]	Chr2A	584279445	+	NA	NA	NA	NA	NA	NA	G	G	N	N	G	G	G	G	G	G	G	G	G	G	G	N	N	G	G	G	G	G	G	G	G	G	R	G	N	G	G	N	G	N	G	G	G	G
1895	BobWhite_c2532_380	[A/G]	Chr2D	150362396	+	NA	NA	NA	NA	NA	NA	G	G	N	N	G	N	N	N	N	N	N	N	N	N	N	N	N	N	N	N	N	G	N	N	N	N	N	N	N	N	G	N	N	N	N	N	N	N
1896	BobWhite_c2532_966	[T/C]	Chr2A	159018880	+	NA	NA	NA	NA	NA	NA	N	T	Y	T	C	T	T	N	T	T	C	C	C	T	T	C	T	N	C	N	T	C	C	N	T	T	T	N	T	T	C	N	T	T	T	T	C	T
1897	BobWhite_c25350_321	[T/C]	Chr3B	709243616	+	NA	NA	NA	NA	NA	NA	N	C	C	C	C	C	C	C	C	C	C	C	C	C	C	N	C	C	C	N	C	C	C	C	C	C	C	C	C	C	C	C	C	N	C	C	C	C
1898	BobWhite_c25359_132	[A/G]	Chr2D	12055124	+	NA	NA	NA	NA	NA	NA	A	A	A	A	A	A	A	A	A	A	A	A	A	A	A	A	A	A	A	A	A	A	A	A	A	A	A	A	A	A	A	A	A	A	A	A	A	A
1899	BobWhite_c25378_236	[T/C]	Chr3A	581996364	+	NA	NA	NA	NA	NA	NA	N	C	C	C	C	C	C	C	C	C	C	C	C	C	C	N	C	C	C	C	C	C	C	C	C	C	C	C	C	C	C	C	C	C	C	C	C	C
1900	BobWhite_c25379_446	[A/C]	Chr4D	122035958	+	NA	NA	NA	NA	NA	NA	N	C	N	N	C	N	N	N	N	N	N	N	N	N	N	N	N	N	N	N	N	C	N	N	N	N	N	N	N	N	C	N	N	N	N	N	N	N
1901	BobWhite_c25379_65	[A/G]	Chr4B	187908234	+	NA	NA	NA	NA	NA	NA	G	G	G	G	G	G	G	G	G	G	G	G	G	G	G	G	G	G	G	G	G	G	G	G	G	G	G	G	G	G	G	G	G	G	G	G	G	G
1902	BobWhite_c25380_313	[T/C]	Chr5A	417192915	+	NA	NA	NA	NA	NA	NA	Y	C	C	C	C	C	C	C	C	C	C	C	C	C	C	C	C	C	C	N	C	C	C	C	C	C	C	C	C	C	C	C	C	C	C	C	C	C
1903	BobWhite_c25387_236	[T/C]	Chr2D	94207081	+	NA	NA	NA	NA	NA	NA	C	C	N	N	C	C	C	N	N	N	N	C	C	C	C	N	N	N	N	N	C	C	C	N	C	C	N	N	N	N	C	N	C	Y	N	C	N	N
1904	BobWhite_c25389_615	[T/C]	Chr1B	188671360	+	NA	NA	NA	NA	NA	NA	T	T	N	N	T	N	N	Y	Y	N	N	Y	N	Y	Y	N	N	N	N	T	Y	T	Y	N	Y	Y	N	N	N	Y	T	N	Y	N	Y	N	N	Y
1905	BobWhite_c2540_468	[T/C]	Chr1D	478433227	+	NA	NA	NA	NA	NA	NA	Y	C	N	N	C	N	N	N	N	N	N	N	N	N	N	N	N	N	N	N	N	C	N	N	N	N	N	N	N	N	Y	N	N	N	N	N	N	N
1906	BobWhite_c25409_137	[A/G]	Chr1B	700385500	+	NA	NA	NA	NA	NA	NA	R	G	N	G	G	G	G	R	N	G	G	G	G	G	G	G	N	N	G	G	G	G	N	G	G	G	N	G	G	N	R	N	G	R	G	G	N	G
1907	BobWhite_c25422_85	[A/G]	Chr3D	304404259	+	NA	NA	NA	NA	NA	NA	G	G	N	G	G	G	G	G	G	G	G	G	G	G	G	G	G	G	G	N	G	G	G	G	G	G	G	G	G	G	G	G	G	N	G	G	G	G
1908	BobWhite_c25443_140	[A/C]	Chr2D	580130456	+	NA	NA	NA	NA	NA	NA	C	C	N	C	C	C	C	C	C	C	C	C	C	C	C	C	N	C	C	N	C	C	C	C	C	C	C	C	C	C	C	N	C	N	C	C	C	C
1909	BobWhite_c2545_622	[T/C]	Chr5D	318693979	+	NA	NA	NA	NA	NA	NA	T	T	N	T	T	T	T	T	T	T	T	T	T	T	T	T	T	T	T	T	T	T	T	T	T	T	T	T	T	T	T	T	T	T	T	T	T	T
1910	BobWhite_c2547_204	[T/G]	Chr3D	115572544	+	NA	NA	NA	NA	NA	NA	G	G	N	N	G	N	K	N	K	K	N	N	N	N	N	N	N	N	N	N	N	G	N	N	N	N	K	N	K	N	G	N	N	K	N	N	N	N
1911	BobWhite_c25482_176	[A/G]	Chr2D	82353872	+	NA	NA	NA	NA	NA	NA	N	A	N	N	A	N	N	N	N	N	N	N	N	N	N	N	N	N	N	N	N	A	N	N	N	N	N	N	N	N	A	N	N	N	N	N	N	N
1912	BobWhite_c25498_284	[T/C]	Chr4A	38330843	+	NA	NA	NA	NA	NA	NA	N	T	T	T	T	T	T	T	T	T	T	T	T	T	T	T	T	T	T	T	T	T	T	T	T	T	T	T	T	T	T	T	T	T	T	T	T	T
1913	BobWhite_c25500_179	[T/G]	Chr7D	17906637	+	NA	NA	NA	NA	NA	NA	N	G	G	G	G	G	G	G	G	G	G	G	G	G	G	N	N	G	G	G	G	G	G	G	G	G	G	G	N	G	G	N	G	N	G	G	G	G
1914	BobWhite_c25527_109	[A/G]	Chr7A	722926078	+	NA	NA	NA	NA	NA	NA	N	R	G	G	G	R	R	R	G	G	R	R	G	N	G	G	R	G	R	G	G	G	G	R	R	G	G	G	G	G	R	R	G	N	R	G	N	R
1915	BobWhite_c25527_133	[A/G]	Chr7A	722926102	+	NA	NA	NA	NA	NA	NA	G	A	G	G	G	A	A	A	G	G	A	A	G	G	G	G	A	G	A	A	G	G	G	A	A	G	G	G	G	G	A	A	G	A	A	G	G	A
1916	BobWhite_c25527_313	[A/G]	Chr7A	722926282	+	NA	NA	NA	NA	NA	NA	N	A	A	A	A	A	A	A	A	A	A	A	A	A	A	N	A	A	A	A	A	A	A	A	A	A	A	A	A	A	A	A	A	A	A	A	A	A
1917	BobWhite_c25527_980	[A/G]	Chr7D	624629108	+	NA	NA	NA	NA	NA	NA	G	G	R	N	R	G	G	G	G	G	G	G	G	G	G	N	G	G	G	N	G	R	G	G	G	G	G	G	N	G	G	G	G	N	G	G	G	G
1918	BobWhite_c25577_135	[A/G]	Chr7B	489757517	+	NA	NA	NA	NA	NA	NA	A	A	A	A	A	A	A	A	A	A	A	A	A	A	A	A	A	A	A	N	A	R	A	A	A	A	A	A	A	A	A	A	A	A	A	A	A	A
1919	BobWhite_c25586_336	[A/G]	Chr7A	162366126	+	NA	NA	NA	NA	NA	NA	N	A	A	A	A	A	A	A	A	A	A	A	A	A	A	A	A	A	A	A	A	A	A	A	A	A	A	A	A	A	A	A	A	A	A	A	A	A
1920	BobWhite_c25615_105	[T/C]	Chr6B	599933678	+	NA	NA	NA	NA	NA	NA	C	C	C	C	C	C	C	C	C	C	C	C	C	C	C	C	C	C	C	C	C	C	C	C	C	C	C	C	C	C	C	C	C	C	C	C	C	C
1921	BobWhite_c25629_666	[T/C]	Chr2D	321675234	+	NA	NA	NA	NA	NA	NA	T	T	T	T	T	T	T	T	T	T	T	T	T	T	T	T	T	T	T	N	T	T	T	T	T	T	T	T	T	T	T	T	T	T	T	T	T	T
1922	BobWhite_c25629_922	[A/G]	Chr2D	321675490	+	NA	NA	NA	NA	NA	NA	N	A	A	A	A	A	A	A	A	A	A	A	A	A	A	A	A	A	A	A	A	A	A	A	A	A	A	A	A	A	A	A	A	A	A	A	A	A
1923	BobWhite_c25635_350	[T/G]	Chr7D	642854656	+	NA	NA	NA	NA	NA	NA	N	T	T	T	T	T	N	N	T	T	T	T	N	T	N	N	T	T	T	T	N	T	T	N	T	T	T	T	N	T	T	N	T	T	T	T	N	T
1924	BobWhite_c25637_332	[T/C]	Chr2B	107706216	+	NA	NA	NA	NA	NA	NA	N	C	C	C	C	C	C	C	C	C	C	C	C	C	C	C	N	N	C	C	C	C	C	C	C	C	N	C	N	C	C	N	C	N	C	C	C	C
1925	BobWhite_c25670_425	[T/C]	Chr3D	12232974	+	NA	NA	NA	NA	NA	NA	C	C	N	N	C	N	N	N	N	N	N	N	N	N	N	N	N	N	N	N	N	C	N	N	N	N	N	N	N	N	C	N	N	N	N	N	N	N
1926	BobWhite_c2568_115	[T/C]	Chr6A	537856778	+	NA	NA	NA	NA	NA	NA	C	T	N	T	C	T	N	C	T	T	T	C	T	T	C	T	N	T	T	T	C	T	T	T	T	T	T	C	T	T	T	T	T	T	T	T	C	T
1927	BobWhite_c25685_93	[T/C]	Chr5D	538234613	+	NA	NA	NA	NA	NA	NA	C	C	C	C	C	C	C	C	C	N	C	C	C	C	C	N	N	C	C	Y	C	C	C	C	C	C	N	C	N	C	C	C	C	C	C	C	C	C
1928	BobWhite_c25688_121	[A/G]	Chr4A	747666939	+	NA	NA	NA	NA	NA	NA	G	G	N	N	G	N	N	N	N	N	N	N	N	N	N	N	N	N	N	N	N	G	N	N	N	N	N	N	N	N	G	N	N	N	N	N	N	N
1929	BobWhite_c2570_682	[A/G]	Chr3A	14041555	+	NA	NA	NA	NA	NA	NA	R	G	N	N	R	N	N	N	N	N	N	N	N	N	N	N	N	N	N	N	N	R	N	N	N	N	N	N	N	N	R	N	N	N	N	N	N	N
1930	BobWhite_c2570_781	[A/G]	Chr3A	14041456	+	NA	NA	NA	NA	NA	NA	N	G	N	N	G	N	N	N	N	N	N	N	N	N	N	N	N	N	N	N	N	G	N	N	N	N	N	N	N	N	G	N	N	N	N	N	N	N
1931	BobWhite_c25703_160	[A/G]	Chr7B	753417541	+	NA	NA	NA	NA	NA	NA	A	A	A	A	A	A	A	A	A	A	A	A	A	A	A	A	A	A	A	A	A	A	A	A	A	A	A	A	A	A	A	A	A	A	A	A	A	A
1932	BobWhite_c25703_51	[A/C]	Chr7D	639101662	+	NA	NA	NA	NA	NA	NA	A	A	A	A	A	A	A	A	A	A	A	A	A	A	A	A	A	A	A	A	A	N	A	A	A	A	N	A	A	A	A	A	A	A	A	A	A	A
1933	BobWhite_c25708_334	[T/C]	Chr7B	738313053	+	NA	NA	NA	NA	NA	NA	T	T	Y	C	N	T	T	C	T	C	C	C	C	T	T	T	T	T	C	C	C	T	T	T	T	C	T	T	N	T	Y	C	C	T	T	T	C	C
1934	BobWhite_c25743_426	[T/C]	ChrUnknown	168475299	+	NA	NA	NA	NA	NA	NA	N	T	N	N	T	N	N	N	N	N	N	N	N	N	N	N	N	N	T	N	N	T	N	N	N	N	N	T	N	T	T	N	N	T	N	N	N	N
1935	BobWhite_c25744_392	[A/G]	Chr1D	421854034	+	NA	NA	NA	NA	NA	NA	A	A	A	A	A	A	A	A	A	A	A	A	A	A	A	A	A	A	A	A	A	A	A	A	A	A	A	A	A	A	A	A	A	A	A	A	A	A
1936	BobWhite_c25759_1075	[T/C]	Chr3A	753132621	+	NA	NA	NA	NA	NA	NA	N	C	C	C	C	C	C	C	C	C	C	C	C	C	C	C	C	C	C	C	C	C	C	C	C	C	C	C	C	C	C	C	C	C	C	C	C	C
1937	BobWhite_c25764_348	[T/C]	Chr2A	744890768	+	NA	NA	NA	NA	NA	NA	T	C	C	T	T	T	C	T	T	C	C	C	C	C	C	C	T	C	T	C	T	C	C	C	C	C	C	C	C	T	T	C	T	T	C	T	C	T
1938	BobWhite_c25778_421	[T/C]	Chr2B	571184832	+	NA	NA	NA	NA	NA	NA	C	C	N	N	C	N	N	N	N	N	N	N	N	N	N	N	N	N	N	N	N	C	N	N	N	N	N	N	N	N	C	N	N	N	N	N	N	N
1939	BobWhite_c25784_83	[A/G]	Chr2A	776746821	+	NA	NA	NA	NA	NA	NA	N	R	N	R	A	N	N	R	N	G	R	N	G	G	R	R	G	N	N	G	N	G	G	N	G	N	G	R	N	R	G	N	R	N	R	N	N	N
1940	BobWhite_c25800_212	[T/C]	Chr4B	187907860	+	NA	NA	NA	NA	NA	NA	N	T	T	T	T	T	T	T	T	T	T	T	T	T	T	T	T	T	T	T	T	T	T	T	T	T	T	T	T	T	T	T	T	T	T	T	T	T
1941	BobWhite_c25806_157	[T/C]	Chr7B	212711217	+	NA	NA	NA	NA	NA	NA	C	C	Y	C	C	C	C	C	C	C	C	C	C	C	C	Y	N	Y	C	N	C	C	N	C	C	C	C	C	C	C	C	Y	C	Y	C	C	C	C
1942	BobWhite_c25815_128	[A/G]	Chr5D	27538121	+	NA	NA	NA	NA	NA	NA	N	G	N	G	G	G	G	G	G	G	G	G	G	G	G	N	N	N	G	G	G	G	G	G	G	G	G	G	N	G	G	N	G	N	G	G	G	G
1943	BobWhite_c25835_80	[T/C]	Chr7A	204320648	+	NA	NA	NA	NA	NA	NA	N	C	C	C	C	C	C	C	C	C	C	C	C	C	C	C	C	C	C	C	C	C	C	C	C	C	C	C	C	C	C	C	C	C	C	C	C	C
1944	BobWhite_c2585_1156	[T/C]	Chr2B	220815136	+	NA	NA	NA	NA	NA	NA	C	C	N	C	C	C	C	C	C	C	C	C	C	C	C	C	N	N	C	C	C	C	C	C	C	C	N	C	C	C	C	C	C	C	C	C	C	C
1945	BobWhite_c25856_223	[T/C]	Chr2B	408386689	+	NA	NA	NA	NA	NA	NA	T	T	N	N	T	N	N	N	N	N	N	N	N	N	N	N	N	N	N	N	N	T	N	N	N	N	N	N	N	N	T	N	N	N	N	N	N	N
1946	BobWhite_c25856_263	[A/G]	Chr2B	408386729	+	NA	NA	NA	NA	NA	NA	G	G	G	G	G	G	G	G	G	G	G	G	G	G	G	G	G	G	G	G	G	G	G	G	G	G	G	G	G	G	G	G	G	G	G	G	G	G
1947	BobWhite_c25875_165	[T/G]	Chr1D	109969523	+	NA	NA	NA	NA	NA	NA	G	G	G	G	G	G	G	G	G	G	G	G	G	G	G	G	G	G	G	G	G	G	G	G	G	G	G	G	G	G	G	G	G	G	G	G	G	G
1948	BobWhite_c25878_151	[A/G]	Chr6B	584060073	+	NA	NA	NA	NA	NA	NA	R	G	N	N	G	G	G	G	N	G	G	G	N	G	G	N	R	R	G	N	G	G	N	N	G	G	N	G	N	G	G	N	G	N	G	G	G	G
1949	BobWhite_c2591_732	[T/C]	Chr4A	168487072	+	NA	NA	NA	NA	NA	NA	N	C	C	C	C	C	C	C	C	C	C	C	C	C	C	C	C	C	C	C	C	C	C	C	C	C	C	C	C	C	C	C	C	C	C	C	C	C
1950	BobWhite_c25911_434	[T/G]	Chr5B	104345439	+	NA	NA	NA	NA	NA	NA	N	G	N	G	G	G	G	G	G	N	G	G	G	G	G	N	G	N	G	K	G	G	G	G	G	G	N	G	G	G	G	N	G	G	G	G	G	G
1951	BobWhite_c25918_244	[T/C]	Chr1D	411329211	+	NA	NA	NA	NA	NA	NA	T	T	T	T	T	T	T	T	T	T	T	T	T	T	T	T	T	T	T	T	T	T	T	T	T	T	T	T	T	T	T	T	T	T	T	T	T	T
1952	BobWhite_c2593_1065	[T/C]	Chr3D	44079196	+	NA	NA	NA	NA	NA	NA	T	T	T	T	T	T	T	T	T	T	T	T	T	T	T	T	T	T	T	T	T	T	T	T	T	T	T	T	T	T	T	T	T	T	T	T	T	T
1953	BobWhite_c25941_205	[T/C]	Chr5A	21042623	+	NA	NA	NA	NA	NA	NA	C	C	N	N	C	Y	Y	Y	Y	Y	Y	Y	Y	Y	Y	N	Y	Y	Y	N	Y	C	Y	Y	Y	Y	C	Y	Y	Y	C	Y	Y	N	Y	Y	Y	Y
1954	BobWhite_c25958_104	[A/G]	Chr2B	241191181	+	NA	NA	NA	NA	NA	NA	G	G	G	G	G	G	G	G	G	G	G	G	G	G	G	G	G	G	G	G	G	G	G	G	G	G	G	G	G	G	G	G	G	G	G	G	G	G
1955	BobWhite_c25980_138	[T/C]	Chr4B	93742171	+	NA	NA	NA	NA	NA	NA	C	C	N	C	C	C	C	C	C	C	C	C	C	C	C	C	N	C	C	C	C	C	C	C	C	C	C	C	C	C	C	C	C	N	C	C	C	C
1956	BobWhite_c25980_277	[A/G]	Chr4A	534261116	+	NA	NA	NA	NA	NA	NA	A	A	A	A	A	A	A	A	A	A	A	A	A	A	A	A	A	A	A	A	A	A	A	A	A	A	A	A	A	A	A	A	A	A	A	A	A	A
1957	BobWhite_c25996_190	[A/G]	Chr3D	10618858	+	NA	NA	NA	NA	NA	NA	N	A	N	N	R	G	R	N	R	N	N	R	G	R	R	A	N	N	G	G	G	R	G	R	N	R	R	G	N	R	R	N	R	N	R	R	G	R
1958	BobWhite_c26_1245	[T/C]	Chr1D	7638418	+	NA	NA	NA	NA	NA	NA	C	C	Y	Y	C	Y	Y	Y	Y	Y	Y	Y	Y	Y	Y	Y	Y	Y	Y	Y	Y	C	Y	Y	Y	Y	Y	Y	Y	Y	C	Y	Y	Y	Y	Y	Y	Y
1959	BobWhite_c260_197	[T/C]	ChrUnknown	22290534	+	NA	NA	NA	NA	NA	NA	N	T	T	T	T	T	T	T	N	T	T	T	T	T	T	T	T	T	T	T	T	N	N	T	N	T	T	T	T	N	N	T	T	T	N	T	T	T
1960	BobWhite_c26002_72	[T/C]	Chr6D	161714720	+	NA	NA	NA	NA	NA	NA	C	C	Y	C	C	C	C	C	C	N	C	C	C	C	C	N	Y	Y	C	N	C	C	C	C	C	C	N	C	Y	C	C	N	C	C	C	C	N	C
1961	BobWhite_c26010_166	[T/C]	Chr5D	43606977	+	NA	NA	NA	NA	NA	NA	T	T	T	T	T	T	T	T	T	T	T	T	T	T	T	T	T	T	T	T	T	T	T	T	T	T	T	T	T	T	T	T	T	T	T	T	T	T
1962	BobWhite_c26019_222	[T/C]	Chr2D	194363663	+	NA	NA	NA	NA	NA	NA	C	C	C	C	C	C	C	C	C	C	C	C	C	C	C	C	C	C	C	N	C	C	C	C	C	C	C	C	C	C	C	C	C	C	C	C	C	C
1963	BobWhite_c26044_307	[A/G]	ChrUnknown	52317261	+	NA	NA	NA	NA	NA	NA	N	G	G	G	G	G	G	G	G	G	G	G	G	G	G	G	G	G	G	G	G	G	G	G	G	G	G	G	G	G	G	G	G	G	G	G	G	G
1964	BobWhite_c26045_230	[A/G]	Chr7B	515865534	+	NA	NA	NA	NA	NA	NA	R	G	R	G	R	R	R	G	G	G	R	R	R	R	R	N	N	G	R	N	R	R	R	R	R	G	G	G	R	G	G	G	R	R	R	R	R	R
1965	BobWhite_c2605_434	[A/G]	Chr3B	44112711	+	NA	NA	NA	NA	NA	NA	N	G	G	G	G	G	G	G	G	G	G	G	G	G	G	G	G	G	G	G	G	G	G	G	G	G	G	G	G	G	G	G	G	G	G	G	G	G
1966	BobWhite_c2605_632	[T/C]	Chr3B	44178267	+	NA	NA	NA	NA	NA	NA	C	C	C	C	C	C	C	C	C	C	C	C	C	C	C	C	N	C	C	C	C	C	C	C	C	C	C	C	C	C	C	C	C	N	C	C	C	C
1967	BobWhite_c26054_238	[A/G]	Chr4B	187908448	+	NA	NA	NA	NA	NA	NA	A	A	A	A	A	A	A	A	A	A	A	A	A	A	A	A	A	A	A	A	A	A	A	A	A	A	A	A	A	A	A	A	A	A	A	A	A	A
1968	BobWhite_c26082_239	[A/G]	Chr5B	686706830	+	NA	NA	NA	NA	NA	NA	R	R	A	R	R	R	R	R	R	A	R	R	R	R	R	R	A	R	A	R	R	A	R	A	R	A	R	A	R	R	A	R	R	N	R	A	R	R
1969	BobWhite_c26082_80	[T/G]	Chr5B	686705906	+	NA	NA	NA	NA	NA	NA	G	G	N	G	G	G	G	G	G	G	G	G	G	G	G	G	N	N	G	G	G	G	G	G	G	G	N	G	G	G	G	G	G	K	G	G	G	G
1970	BobWhite_c26096_153	[T/C]	Chr7B	695975422	+	NA	NA	NA	NA	NA	NA	C	C	N	Y	C	Y	Y	Y	Y	Y	Y	Y	Y	Y	Y	Y	Y	Y	Y	N	Y	N	Y	Y	Y	Y	Y	Y	Y	Y	C	Y	Y	Y	Y	Y	Y	Y
1971	BobWhite_c26121_373	[T/C]	Chr1A	552299931	+	NA	NA	NA	NA	NA	NA	C	C	N	N	C	N	N	N	N	N	N	N	N	N	N	N	N	N	N	N	N	C	N	N	N	N	N	N	N	N	C	N	N	N	N	N	N	N
1972	BobWhite_c26122_129	[T/C]	Chr1A	534821728	+	NA	NA	NA	NA	NA	NA	C	T	T	C	C	T	C	C	T	T	C	C	C	C	C	C	C	C	T	T	T	C	T	T	C	C	C	C	T	T	C	T	T	T	C	T	C	C
1973	BobWhite_c26130_475	[T/C]	Chr1B	161140681	+	NA	NA	NA	NA	NA	NA	T	T	T	T	T	T	T	T	T	T	T	T	T	T	T	T	T	T	T	T	T	T	T	T	T	T	T	T	T	T	T	T	T	T	T	T	T	T
1974	BobWhite_c26143_145	[T/C]	Chr5D	399228186	+	NA	NA	NA	NA	NA	NA	T	T	N	N	T	N	N	N	N	N	N	N	N	N	N	N	N	N	N	N	N	T	N	N	N	N	N	N	N	N	T	N	N	N	N	N	N	N
1975	BobWhite_c2615_128	[T/C]	Chr2B	727035356	+	NA	NA	NA	NA	NA	NA	C	C	N	N	C	N	N	N	N	N	N	N	N	N	N	N	N	N	N	N	N	C	N	N	N	N	N	N	N	N	C	N	N	N	N	N	N	N
1976	BobWhite_c26178_311	[T/C]	Chr3D	352214583	+	NA	NA	NA	NA	NA	NA	C	C	N	C	C	C	C	C	C	C	C	C	C	C	C	C	C	C	C	C	C	C	C	C	C	C	C	C	C	C	C	C	C	C	C	C	C	C
1977	BobWhite_c26183_553	[T/G]	Chr5D	564465098	+	NA	NA	NA	NA	NA	NA	N	G	G	G	G	G	G	G	G	G	G	G	G	G	G	G	G	G	G	G	G	G	G	G	G	G	G	G	G	G	G	G	G	G	G	G	G	G
1978	BobWhite_c2620_541	[A/G]	Chr7A	440101821	+	NA	NA	NA	NA	NA	NA	A	A	A	A	A	A	A	A	A	A	A	A	A	A	A	A	A	A	A	N	A	A	A	A	A	A	A	A	A	A	A	A	A	A	A	A	A	A
1979	BobWhite_c26200_282	[T/C]	Chr1D	479519480	+	NA	NA	NA	NA	NA	NA	Y	C	N	N	C	N	N	N	N	N	N	N	N	N	N	N	N	N	N	N	N	C	N	N	N	N	N	N	N	N	C	N	N	N	N	N	N	N
1980	BobWhite_c26201_275	[T/C]	Chr7B	324431553	+	NA	NA	NA	NA	NA	NA	T	T	T	T	T	T	T	T	T	T	T	T	T	T	T	T	T	T	T	T	T	T	T	T	T	T	T	T	T	T	T	T	T	T	T	T	T	T
1981	BobWhite_c26212_208	[A/G]	Chr1A	522989927	+	NA	NA	NA	NA	NA	NA	A	A	N	N	A	N	N	N	N	N	N	N	N	N	N	N	N	N	N	N	N	A	N	N	N	N	N	N	N	N	A	N	N	N	N	N	N	N
1982	BobWhite_c26240_87	[A/G]	Chr5B	172479258	+	NA	NA	NA	NA	NA	NA	G	G	N	N	G	N	N	N	N	N	N	N	N	N	N	N	N	N	N	N	N	G	N	N	N	N	N	N	N	N	G	N	N	N	N	N	N	N
1983	BobWhite_c26245_305	[A/G]	Chr3A	525177636	+	NA	NA	NA	NA	NA	NA	G	G	G	G	G	G	G	G	G	G	G	G	G	G	G	G	G	G	G	G	G	G	G	G	G	G	G	G	G	G	G	G	G	G	G	G	G	G
1984	BobWhite_c26259_248	[A/G]	Chr2A	104813782	+	NA	NA	NA	NA	NA	NA	A	G	G	A	G	A	A	G	A	A	G	G	G	A	A	G	A	G	G	G	A	G	G	G	A	A	A	G	A	A	G	G	A	A	A	A	G	A
1985	BobWhite_c26280_353	[T/C]	Chr4D	119987220	+	NA	NA	NA	NA	NA	NA	C	C	Y	C	C	C	C	C	C	C	C	C	C	C	C	C	C	C	C	C	C	C	C	C	C	C	C	C	C	C	C	C	C	C	C	C	C	C
1986	BobWhite_c26285_263	[A/G]	Chr1A	96487818	+	NA	NA	NA	NA	NA	NA	A	A	A	A	A	A	A	A	A	A	A	A	A	A	A	A	A	A	A	A	A	A	A	A	A	A	A	A	A	A	A	A	A	N	A	A	A	A
1987	BobWhite_c26296_83	[T/C]	Chr2A	15923805	+	NA	NA	NA	NA	NA	NA	N	Y	N	N	Y	N	N	N	N	N	N	N	N	N	N	N	N	N	N	N	N	Y	N	N	N	N	N	N	N	N	Y	N	N	N	N	N	N	N
1988	BobWhite_c2630_235	[T/G]	Chr5B	53738150	+	NA	NA	NA	NA	NA	NA	G	G	K	K	G	K	K	K	K	K	K	K	K	K	K	K	K	K	K	N	K	G	K	K	K	K	K	K	K	K	G	K	K	N	K	K	K	K
1989	BobWhite_c26303_143	[A/G]	Chr3A	196247415	+	NA	NA	NA	NA	NA	NA	N	G	G	G	G	G	G	G	G	G	G	G	G	G	G	G	G	G	G	G	G	G	G	G	G	G	G	G	G	G	G	G	G	G	G	G	G	G
1990	BobWhite_c26315_324	[A/G]	Chr3A	412624708	+	NA	NA	NA	NA	NA	NA	G	G	G	G	G	G	G	G	G	G	G	G	G	G	G	G	G	G	G	N	G	G	G	G	G	G	G	G	G	G	G	G	G	N	G	G	G	G
1991	BobWhite_c26322_205	[T/G]	Chr1B	259098973	+	NA	NA	NA	NA	NA	NA	N	G	G	G	G	G	G	G	G	G	G	G	G	G	G	G	G	N	G	N	G	G	G	G	G	G	G	G	G	G	G	G	G	N	G	G	G	G
1992	BobWhite_c26329_71	[A/G]	Chr2D	599869014	+	NA	NA	NA	NA	NA	NA	G	A	G	G	A	G	A	A	A	A	G	A	A	A	A	A	G	G	A	A	G	G	A	G	A	G	A	G	G	A	A	A	G	G	A	G	G	G
1993	BobWhite_c26330_197	[A/G]	Chr3D	550141100	+	NA	NA	NA	NA	NA	NA	A	A	A	A	A	A	A	A	A	A	A	A	A	A	A	A	A	A	A	A	A	A	A	A	A	A	A	A	A	A	A	A	A	A	A	A	A	A
1994	BobWhite_c26330_284	[A/G]	Chr3D	550141013	+	NA	NA	NA	NA	NA	NA	G	G	G	G	G	G	G	G	G	G	G	G	G	G	G	G	G	G	G	N	G	G	G	G	G	G	G	G	G	G	G	G	G	G	G	G	G	G
1995	BobWhite_c26331_241	[A/G]	Chr1D	388592363	+	NA	NA	NA	NA	NA	NA	N	A	A	A	A	A	A	A	A	A	A	A	A	A	A	A	A	A	A	A	A	A	A	A	A	A	A	A	A	A	A	A	A	N	A	A	A	A
1996	BobWhite_c26374_339	[A/G]	Chr2A	40704136	+	NA	NA	NA	NA	NA	NA	A	A	A	A	A	A	A	A	A	A	A	A	A	A	A	A	A	A	A	A	A	A	A	A	A	A	A	A	A	A	A	A	A	A	A	A	A	A
1997	BobWhite_c26404_281	[T/C]	Chr1D	488363689	+	NA	NA	NA	NA	NA	NA	Y	T	T	T	T	Y	T	N	T	T	T	T	T	T	T	T	T	T	Y	T	N	T	N	N	T	T	T	T	T	N	Y	T	T	T	N	T	N	T
1998	BobWhite_c2646_141	[T/C]	Chr4B	611116920	+	NA	NA	NA	NA	NA	NA	Y	T	T	C	T	C	T	T	T	T	T	C	C	C	C	T	T	T	T	T	C	T	T	C	T	T	T	T	T	T	T	C	T	T	T	T	T	T
[truncated: 79,589 more rows]
[truncated: 99 more columns]
